# Supplementary material for: The Multifunctional Long-Distance Movement Protein of Pea Enation Mosaic Virus 2 Protects Viral and Host Transcripts from Nonsense-Mediated Decay
Source: mBio. 2020 Mar 10;11(2):e00204-20. doi: 10.1128/mBio.00204-20 (PMC7064760; doi:10.1128/mBio.00204-20)
Supplement: DATA SET S1 [file mBio.00204-20-sd001.xlsx]

## Sheet: Supplemental Dataset 1
transcript_id	meanMock	meanBase_U1D	meanU1D	foldChange_U1D	log2FC_U1D	pvalue_U1D	padj_U1D	meanBase_p26	meanp26	foldChange_p26	log2FC_p26	pvalue_p26	padj_p26	meanBase_PEMV2	meanPEMV2	foldChange_PEMV2	log2FC_PEMV2	pvalue_PEMV2	padj_PEMV2	Sequence_3UTR	Length_3UTR	GC_content_3UTR	uORF	overlap_uORF
Niben101Ctg00054g00001.1	3.73019	2.00352	0.276845	0.0742174	-3.7521	0.0232387	0.0844926	3.65791	3.58563	0.961246	-0.0570221	1	1	2.26086	0.791522	0.212194	-2.23655	0.110702	0.261909		NaN	NaN	0	0
Niben101Ctg00116g00002.1	32.573	40.6957	48.8183	1.49873	0.583745	0.172066	0.394654	38.6831	44.7932	1.37516	0.459602	0.276846	0.573221	40.3377	48.1024	1.47676	0.562431	0.212986	0.435426		NaN	NaN	1	0
Niben101Ctg00141g00002.1	2.84502	3.14828	3.45154	1.21319	0.278805	1	1	2.4517	2.05839	0.723505	-0.466925	0.756145	1	2.90712	2.96922	1.04366	0.0616453	1	1		NaN	NaN	0	0
Niben101Ctg00192g00001.1	7.28154	3.64077	0	0	-Inf	4.36556e-05	0.000409172	4.33436	1.38718	0.190506	-2.39209	0.0181889	0.0793311	4.16978	1.05802	0.145302	-2.78288	0.0159453	0.0527335		NaN	NaN	0	0
Niben101Ctg00219g00002.1	5.81996	7.93959	10.0592	1.7284	0.789437	0.323406	0.613251	7.58768	9.35539	1.60747	0.684788	0.425762	0.759895	5.10913	4.3983	0.755727	-0.404064	0.731517	1		NaN	NaN	0	0
Niben101Ctg00286g00001.1	36.2366	38.1814	40.1261	1.10734	0.147093	0.716087	0.999104	40.9408	45.6451	1.25964	0.333012	0.398293	0.727557	38.0161	39.7955	1.09821	0.135158	0.791369	1	AGATTAAAATATAAGTAGGAATAAGCTGGAAAAACTAATATTTCAACTTTCAAAAAAATTCCTTTTTTATGCCAATCATATTCTAATGAAGTAGAC	96	0.239583	NaN	NaN
Niben101Ctg00601g00002.1	0	0.313717	0.627434	Inf	Inf	0.516351	0.810564	0.562798	1.1256	Inf	Inf	0.166178	0.409527	0	0	NaN	NaN	1	1		NaN	NaN	0	0
Niben101Ctg00607g00001.1	27.4593	37.5942	47.7291	1.73818	0.797577	0.0508796	0.157756	47.4598	67.4603	2.45674	1.29675	0.000586259	0.00481423	19.0581	10.6569	0.388099	-1.3655	0.0119881	0.0413635		NaN	NaN	0	0
Niben101Ctg00635g00001.1	0	0	0	NaN	NaN	1	1	1.50079	3.00159	Inf	Inf	0.019344	0.0834354	0.389631	0.779262	Inf	Inf	0.2517	0.489669		NaN	NaN	0	0
Niben101Ctg00898g00001.1	44.8058	36.6601	28.5144	0.636402	-0.651991	0.121817	0.307641	39.9728	35.1398	0.784269	-0.350579	0.44536	0.783254	37.4633	30.1209	0.672254	-0.572921	0.144934	0.324821		NaN	NaN	0	0
Niben101Ctg01107g00003.1	0	0	0	NaN	NaN	1	1	0	0	NaN	NaN	1	1	9.39099	18.782	Inf	Inf	7.51805e-08	8.28778e-07		NaN	NaN	0	0
Niben101Ctg01135g00002.1	0	0	0	NaN	NaN	1	1	2.62639	5.25278	Inf	Inf	0.00205936	0.0137508	3.70307	7.40614	Inf	Inf	0.000157189	0.000917536		NaN	NaN	0	0
Niben101Ctg01318g00001.1	3.73447	3.83298	3.93149	1.05276	0.0741735	1	1	6.7051	9.67573	2.59093	1.37347	0.103983	0.297289	2.63415	1.53383	0.410722	-1.28377	0.306322	0.56562		NaN	NaN	1	0
Niben101Ctg01319g00001.1	4.77664	2.52674	0.276845	0.0579581	-4.10885	0.00567106	0.02688	4.42042	4.06419	0.850848	-0.233027	0.808383	1	2.38832	0	0	-Inf	0.00374012	0.0151704		NaN	NaN	0	0
Niben101Ctg01372g00001.1	18.5655	20.8459	23.1263	1.24566	0.316909	0.575282	0.872191	14.3863	10.207	0.549784	-0.863062	0.166054	0.409527	15.382	12.1985	0.657053	-0.605918	0.292668	0.547751		NaN	NaN	0	0
Niben101Ctg01500g00001.1	33.8258	44.2667	54.7076	1.61733	0.693616	0.102994	0.271307	42.1245	50.4231	1.49067	0.575961	0.172747	0.421028	59.7554	85.6849	2.53312	1.34092	0.000763736	0.00374902	CATATGAACAGAAAG	15	0.333333	0	0
Niben101Ctg01528g00001.1	16.9525	12.2786	7.60477	0.448593	-1.15652	0.0673514	0.196218	20.0827	23.2128	1.36929	0.453426	0.323761	0.636719	11.2999	5.64724	0.333121	-1.58588	0.0182462	0.0591195		NaN	NaN	0	0
Niben101Ctg01655g00001.1	25.1424	23.7559	22.3694	0.889707	-0.168598	0.74722	1	20.3113	15.4801	0.615695	-0.699712	0.186086	0.443467	24.1435	23.1446	0.92054	-0.119448	0.823825	1	GTTTTCTCAAACAACCTCAGTAAGTTGGGAAAA	33	0.363636	0	0
Niben101Ctg01765g00001.1	3.64534	2.41334	1.18134	0.32407	-1.62562	0.20252	0.445646	2.85088	2.05643	0.564127	-0.825909	0.52081	0.831804	3.75226	3.85918	1.05866	0.0822407	1	1	ATATACTTCTGTGATGGCTTTTCCATATTTCCACTTTCTTTTGCTTTCTTTGTC	54	0.333333	0	0
Niben101Ctg01781g00001.1	28.8477	30.8871	32.9265	1.14139	0.190796	0.6731	0.96242	22.177	15.5064	0.537526	-0.895594	0.078905	0.243381	20.5323	12.2169	0.423498	-1.23957	0.0188645	0.0607903		NaN	NaN	1	1
Niben101Ctg01820g00001.1	163.414	153.384	143.355	0.877251	-0.188939	0.530059	0.825411	137.47	111.526	0.682474	-0.551155	0.0551949	0.187221	267.835	372.257	2.278	1.18777	9.02594e-07	8.23848e-06		NaN	NaN	0	0
Niben101Ctg01885g00002.1	83.6707	71.2282	58.7858	0.702584	-0.509257	0.136655	0.335767	98.8162	113.962	1.36203	0.445754	0.137402	0.361743	102.315	120.96	1.44567	0.531736	0.0950991	0.232398		NaN	NaN	0	0
Niben101Ctg01888g00001.1	5.93476	9.12269	12.3106	2.07433	1.05264	0.154229	0.366014	6.33693	6.73909	1.13553	0.183365	0.778592	1	5.60231	5.26987	0.887967	-0.171423	0.829654	1		NaN	NaN	0	0
Niben101Ctg01914g00001.1	74.6038	81.3864	88.1689	1.18183	0.241021	0.417921	0.730252	71.3638	68.1237	0.91314	-0.131092	0.805265	1	90.3666	106.129	1.42257	0.508504	0.1247	0.288251	CAAGACCAGCCTTTGACAAACAAAGAGTCACATCATCCAGAGCCACAACTGCCTTTTGTAGAGGTTCCGTATTATCAAGTGAAGGATTAGGGCGCTGTTTTGAGAACTTAGCTTTCCCAG	120	0.45	NaN	NaN
Niben101Ctg02216g00001.1	5.48298	6.04516	6.60734	1.20507	0.269111	0.772678	1	7.35224	9.22151	1.68184	0.750043	0.36949	0.691387	7.85043	10.2179	1.86357	0.898066	0.270264	0.515074		NaN	NaN	0	0
Niben101Ctg02218g00001.1	0.738708	0.996788	1.25487	1.69873	0.764459	0.761731	1	0.369354	0	0	-Inf	0.533929	0.843488	0.369354	0	0	-Inf	0.524266	0.799727		NaN	NaN	0	0
Niben101Ctg02231g00001.1	360.416	317.91	275.403	0.764126	-0.388118	0.0546114	0.166951	276.379	192.341	0.533663	-0.906	2.21307e-05	0.000288267	311.378	262.339	0.727878	-0.458231	0.0192693	0.0619018		NaN	NaN	0	0
Niben101Ctg02289g00001.1	0.33028	0.322053	0.313827	0.950184	-0.073721	1	1	0.16514	0	0	-Inf	1	1	0.16514	0	0	-Inf	1	1		NaN	NaN	0	0
Niben101Ctg02350g00002.1	77.9703	71.7559	65.5415	0.840596	-0.250516	0.438348	0.755363	72.0746	66.1788	0.848769	-0.236556	0.544764	0.854483	81.9876	86.0049	1.10305	0.141494	0.722924	0.994608	AAAGGATATGCCAGGCAAAGGAATCAATGCATTTTATAAGTCAAAAGAGC	50	0.36	0	0
Niben101Ctg02379g00002.1	0.569003	0.441415	0.313827	0.551538	-0.858469	0.659165	0.95355	0.284502	0	0	-Inf	0.500379	0.815554	0.284502	0	0	-Inf	0.502438	0.78545		NaN	NaN	0	0
Niben101Ctg02529g00002.1	65.7918	105.386	144.979	2.20361	1.13987	0.000451725	0.00313016	65.0767	64.3617	0.978264	-0.0317043	1	1	83.4737	101.156	1.53751	0.620597	0.0612852	0.162393	GGAGCAAAAGGAGAAGGCCATGAATGTAATCTGGTTTTGGTCGACGTTGCGTATCAATAGTACATTCCCAAATGAAGGATCCTTTCATCTATTTTCTGCTTGCTAGAACTGATTGGTCCGACTTATTTATAAGGTTTAACTCCTTTTTGTTGTACTTGATCCATACAACAACAACAACAACTACCCAGTATACTCCCACCAGGTGGGGTCTGGGGAGGGTAATATGTAGACG	232	0.418103	0	0
Niben101Ctg02534g00003.1	1006.42	753.825	501.233	0.498038	-1.00567	1.00898e-08	2.10698e-07	965.138	923.86	0.91797	-0.123481	0.617618	0.924671	996.845	987.274	0.98098	-0.027705	0.814883	1		NaN	NaN	0	0
Niben101Ctg02561g00003.1	1.10806	0.554031	0	0	-Inf	0.16102	0.375736	0.848086	0.58811	0.530756	-0.91388	1	1	0.554031	0	0	-Inf	0.347219	0.618104	GTGGCCGTGGAGATAAGGATGCTGCCATAGTCTTCAATC	39	0.512821	NaN	NaN
Niben101Ctg02589g00001.1	3.26928	1.91148	0.55369	0.169361	-2.56182	0.0878609	0.241171	3.26517	3.26106	0.997485	-0.00363323	1	1	1.63464	0	0	-Inf	0.0219716	0.0691916		NaN	NaN	NaN	NaN
Niben101Ctg02692g00001.1	5.61118	6.04514	6.47909	1.15467	0.207485	0.923379	1	6.29791	6.98464	1.24477	0.31588	0.845087	1	7.75677	9.90235	1.76475	0.819467	0.360812	0.636307		NaN	NaN	0	0
Niben101Ctg02722g00003.1	3.80591	2.1798	0.55369	0.145481	-2.78109	0.0478716	0.150446	2.8906	1.97529	0.519005	-0.94618	0.440345	0.777773	2.68835	1.57078	0.412722	-1.27676	0.305366	0.564405		NaN	NaN	0	0
Niben101Ctg02849g00004.1	3.19783	9.12925	15.0607	4.70965	2.23562	0.00329979	0.0171089	4.859	6.52016	2.03893	1.02781	0.284956	0.585527	5.52588	7.85392	2.45601	1.29632	0.193616	0.405482	ATGTTCTCTTTGTCTTCTAAGAGGGCTCTCTCGGGAGTGCATGCATTAGCAGGAC	55	0.490909	0	0
Niben101Ctg02893g00002.1	8.67411	11.4615	14.2488	1.64268	0.716055	0.318243	0.606142	11.8479	15.0216	1.73178	0.792254	0.201977	0.468597	10.3709	12.0676	1.39122	0.476353	0.494037	0.778177	TTGACTG	7	0.428571	0	0
Niben101Ctg02900g00001.1	51.7564	72.7313	93.7061	1.81052	0.856404	0.0168003	0.0650501	59.7839	67.8114	1.3102	0.389788	0.242508	0.528535	63.1616	74.5667	1.44072	0.526793	0.194083	0.406242	CAATTAAACTGAGATGAGCATTTCTAGAAGCAGCAGCCGCAGCAGCTGAAGTGCCTG	57	0.491228	NaN	NaN
Niben101Ctg02999g00001.1	10.3413	10.5602	10.7791	1.04233	0.0598186	0.944215	1	8.72684	7.11234	0.687758	-0.540028	0.516863	0.829404	10.2427	10.144	0.980915	-0.0278001	1	1		NaN	NaN	NaN	NaN
Niben101Ctg03036g00004.1	0	0	0	NaN	NaN	1	1	0	0	NaN	NaN	1	1	0.176337	0.352673	Inf	Inf	0.465087	0.74399		NaN	NaN	1	0
Niben101Ctg03037g00002.1	0	0.276845	0.55369	Inf	Inf	0.50068	0.800364	0	0	NaN	NaN	1	1	0	0	NaN	NaN	1	1		NaN	NaN	0	0
Niben101Ctg03042g00002.1	38.6066	36.726	34.8454	0.902576	-0.14788	0.751259	1	30.0215	21.4363	0.55525	-0.848792	0.0637979	0.208973	39.9542	41.3018	1.06981	0.0973581	0.774877	1		NaN	NaN	0	0
Niben101Ctg03154g00002.1	1.10806	0.554031	0	0	-Inf	0.16102	0.375736	0.554031	0	0	-Inf	0.345925	0.662488	0.751911	0.395761	0.357165	-1.48534	0.710369	0.98538		NaN	NaN	0	0
Niben101Ctg03201g00001.1	51.9332	46.0848	40.2365	0.774775	-0.368152	0.370622	0.671775	87.5366	123.14	2.37112	1.24557	5.67272e-05	0.00065746	34.7347	17.5362	0.337668	-1.56632	0.000376806	0.0020071		NaN	NaN	0	0
Niben101Ctg03213g00001.1	0	0	0	NaN	NaN	1	1	0.520192	1.04038	Inf	Inf	0.162771	0.404257	0	0	NaN	NaN	1	1		NaN	NaN	0	0
Niben101Ctg03218g00004.1	486.816	412.004	337.192	0.692648	-0.529807	0.0130496	0.0529913	450.139	413.463	0.84932	-0.23562	0.230955	0.513782	418.589	350.361	0.719699	-0.474535	0.0158187	0.0523789		NaN	NaN	1	1
Niben101Ctg03354g00001.1	0.33028	1.1064	1.88252	5.69977	2.5109	0.251616	0.514586	0.872931	1.41558	4.286	2.09963	0.313125	0.623826	1.67436	3.01844	9.13902	3.19204	0.0690056	0.17921		NaN	NaN	NaN	NaN
Niben101Ctg03382g00001.1	0	15.0514	30.1027	Inf	Inf	7.98121e-12	2.7921e-10	0	0	NaN	NaN	1	1	4.45374	8.90747	Inf	Inf	4.93896e-05	0.000322441		NaN	NaN	0	0
Niben101Ctg03383g00002.1	0.653856	0.326928	0	0	-Inf	0.247408	0.50968	0.326928	0	0	-Inf	0.51459	0.826596	0.326928	0	0	-Inf	0.510064	0.789491		NaN	NaN	0	0
Niben101Ctg03481g00001.1	58.5574	70.4657	82.374	1.40672	0.492338	0.164883	0.382263	56.3021	54.0469	0.922972	-0.115641	0.866043	1	61.1446	63.7318	1.08837	0.122163	0.814542	1		NaN	NaN	0	0
Niben101Ctg03624g00004.1	0	0	0	NaN	NaN	1	1	0.856853	1.71371	Inf	Inf	0.0666168	0.215195	0.389631	0.779262	Inf	Inf	0.2517	0.489669		NaN	NaN	0	0
Niben101Ctg03632g00004.1	51.1295	40.5709	30.0123	0.586985	-0.768604	0.0750366	0.212911	40.3289	29.5283	0.57752	-0.792058	0.0454386	0.161452	32.3338	13.5381	0.264781	-1.91713	1.237e-05	9.21599e-05		NaN	NaN	0	0
Niben101Ctg03638g00002.1	9.23756	18.5906	27.9437	3.02501	1.59694	0.00497441	0.0240796	14.8847	20.5318	2.22264	1.15227	0.0502116	0.174402	23.9381	38.6387	4.18278	2.06446	0.000195152	0.00111364	GTGAAGTCGAGAATCTGAATAACAAGTAACCTGTGTGAGGAATAATAACATGCACAGAAG	60	0.383333	0	0
Niben101Ctg03774g00002.1	36.3831	33.8435	31.304	0.8604	-0.21692	0.645596	0.941047	49.9587	63.5343	1.74626	0.804269	0.0294527	0.115926	42.3595	48.3359	1.32853	0.409826	0.333771	0.602288		NaN	NaN	0	0
Niben101Ctg03836g00003.1	19.0655	17.2017	15.338	0.804487	-0.313859	0.55514	0.850724	22.3885	25.7115	1.34858	0.431446	0.38429	0.710013	19.1786	19.2918	1.01187	0.0170203	1	1		NaN	NaN	0	0
Niben101Ctg03867g00002.1	0	0	0	NaN	NaN	1	1	1.00388	2.00776	Inf	Inf	0.0443839	0.158556	0	0	NaN	NaN	1	1		NaN	NaN	0	0
Niben101Ctg03947g00003.1	23.7554	29.5962	35.437	1.49174	0.576999	0.178949	0.406646	20.7128	17.6702	0.74384	-0.426937	0.492273	0.808986	27.9429	32.1303	1.35255	0.435677	0.381891	0.662986		NaN	NaN	1	0
Niben101Ctg04052g00001.1	26.6663	24.8961	23.1258	0.867226	-0.205519	0.671103	0.960168	40.2341	53.8019	2.01759	1.01264	0.0174216	0.0766787	29.8483	33.0303	1.23865	0.308768	0.505495	0.788095		NaN	NaN	0	0
Niben101Ctg04075g00002.1	41.4027	36.7868	32.171	0.777025	-0.363966	0.401969	0.711404	49.752	58.1012	1.40332	0.488842	0.173932	0.42321	46.4921	51.5816	1.24585	0.31713	0.415219	0.704831		NaN	NaN	0	0
Niben101Ctg04081g00002.1	1.43834	1.70656	1.97479	1.37296	0.45729	0.677791	0.966867	1.54762	1.6569	1.15195	0.204078	0.816566	1	1.09032	0.742304	0.516083	-0.954324	0.766093	1		NaN	NaN	0	0
Niben101Ctg04140g00001.1	10.4055	17.3573	24.309	2.33617	1.22414	0.0491049	0.153478	7.88681	5.36811	0.515891	-0.954862	0.223258	0.502696	48.361	86.3165	8.29527	3.05229	1.37271e-10	2.18808e-09		NaN	NaN	0	0
Niben101Ctg04206g00001.1	8.13747	8.92272	9.70797	1.193	0.254589	0.759853	1	8.94718	9.75688	1.19901	0.261838	0.693715	0.988565	6.30484	4.47222	0.549583	-0.863591	0.31162	0.573172		NaN	NaN	0	0
Niben101Ctg04264g00001.1	0.99084	1.75067	2.5105	2.53371	1.34125	0.397248	0.705682	8.8803	16.7698	16.9248	4.08107	8.9509e-06	0.000130753	1.96461	2.93839	2.96555	1.5683	0.280459	0.530064		NaN	NaN	0	0
Niben101Ctg04298g00001.1	12.0716	12.5696	13.0675	1.0825	0.114371	0.903377	1	12.5143	12.9571	1.07335	0.102122	0.849258	1	12.2521	12.4325	1.0299	0.0425057	1	1	CATTTTAATCTTGATTATCTTTTCATTCAAAAATAGTATATTCAGTTCCAAT	52	0.211538	0	0
Niben101Ctg04302g00001.1	0.33028	0.303562	0.276845	0.838213	-0.254612	1	1	0.16514	0	0	-Inf	1	1	0.16514	0	0	-Inf	1	1		NaN	NaN	0	0
Niben101Ctg04309g00001.1	12.56	12.5185	12.477	0.993387	-0.00957157	0.952117	1	11.6928	10.8257	0.861914	-0.214384	0.694162	0.989029	18.0133	23.4667	1.86836	0.901773	0.142113	0.320012		NaN	NaN	0	0
Niben101Ctg04368g00002.1	66.0751	61.2398	56.4045	0.853643	-0.228296	0.53254	0.828025	51.6388	37.2024	0.563032	-0.828712	0.0267599	0.107552	62.2222	58.3693	0.883378	-0.178897	0.593923	0.873403		NaN	NaN	0	0
Niben101Ctg04390g00002.1	0	0	0	NaN	NaN	1	1	0	0	NaN	NaN	1	1	0.176337	0.352673	Inf	Inf	0.465087	0.74399		NaN	NaN	0	0
Niben101Ctg04408g00002.1	3.35841	2.62069	1.88296	0.56067	-0.834776	0.410182	0.720398	2.61411	1.86981	0.556754	-0.844888	0.525822	0.836962	4.61983	5.88125	1.7512	0.808344	0.530685	0.806461		NaN	NaN	0	0
Niben101Ctg04413g00001.1	0	0.313827	0.627654	Inf	Inf	0.515291	0.810564	0	0	NaN	NaN	1	1	0	0	NaN	NaN	1	1		NaN	NaN	0	0
Niben101Ctg04444g00001.1	0	0	0	NaN	NaN	1	1	0.147028	0.294055	Inf	Inf	0.486232	0.802087	0	0	NaN	NaN	1	1		NaN	NaN	0	0
Niben101Ctg04506g00002.1	2.31196	3.9796	5.64723	2.44262	1.28843	0.238506	0.498476	1.84957	1.38718	0.600001	-0.736964	0.677943	0.974144	4.78041	7.24885	3.13537	1.64864	0.08976	0.222069		NaN	NaN	0	0
Niben101Ctg04686g00002.1	32.9729	29.2861	25.5993	0.776374	-0.365177	0.430372	0.745572	34.7965	36.6202	1.11062	0.15136	0.667101	0.963946	20.5467	8.12042	0.246276	-2.02165	0.000122961	0.000735787		NaN	NaN	0	0
Niben101Ctg04754g00003.1	22.4911	18.287	14.0829	0.626153	-0.675412	0.19498	0.433465	22.1412	21.7912	0.968883	-0.045605	1	1	19.8927	17.2944	0.768944	-0.379049	0.485005	0.767234		NaN	NaN	0	0
Niben101Ctg04861g00002.1	2.95911	1.7564	0.55369	0.187114	-2.41801	0.119535	0.303264	2.00178	1.04445	0.352961	-1.50242	0.315982	0.627584	3.92896	4.89881	1.6555	0.727266	0.488555	0.771658		NaN	NaN	0	0
Niben101Ctg04867g00002.1	6.90549	6.58107	6.25665	0.90604	-0.142354	0.856707	1	5.32255	3.73962	0.541543	-0.884852	0.399294	0.728543	6.42503	5.94456	0.860847	-0.216172	0.843798	1		NaN	NaN	0	0
Niben101Ctg04900g00001.1	0	0	0	NaN	NaN	1	1	0.294055	0.58811	Inf	Inf	0.242233	0.528225	0	0	NaN	NaN	1	1		NaN	NaN	1	1
Niben101Ctg04970g00001.1	2.53727	2.36681	2.19635	0.865633	-0.208173	0.860917	1	1.41566	0.294055	0.115894	-3.10912	0.136157	0.35938	2.25498	1.97268	0.777478	-0.363126	0.849385	1		NaN	NaN	0	0
Niben101Ctg05021g00002.1	777.603	727.581	677.56	0.871344	-0.198686	0.356891	0.653566	693.016	608.429	0.782441	-0.353946	0.0782174	0.241859	1221.05	1664.49	2.14054	1.09797	3.15444e-10	4.81557e-09		NaN	NaN	0	0
Niben101Ctg05086g00002.1	10.6124	11.6279	12.6434	1.19138	0.252631	0.650079	0.946017	12.5249	14.4374	1.36043	0.444058	0.33905	0.65568	10.3137	10.0149	0.943694	-0.083609	1	1		NaN	NaN	0	0
Niben101Ctg05133g00002.1	179.668	260.54	341.411	1.90024	0.926178	5.11887e-05	0.000470297	176.802	173.936	0.968099	-0.0467736	0.964938	1	141.023	102.378	0.569817	-0.81143	0.00201155	0.00881874		NaN	NaN	0	0
Niben101Ctg05178g00001.1	12.7681	13.1393	13.5105	1.05814	0.0815369	0.858939	1	14.0044	15.2407	1.19366	0.255387	0.675956	0.972344	14.4437	16.1194	1.26247	0.336252	0.571624	0.850464		NaN	NaN	1	0
Niben101Ctg05239g00001.1	0	0.452139	0.904278	Inf	Inf	0.338698	0.631264	0	0	NaN	NaN	1	1	1.13807	2.27613	Inf	Inf	0.0372652	0.107618		NaN	NaN	0	0
Niben101Ctg05305g00003.1	13.8786	14.0636	14.2485	1.02666	0.0379542	0.908617	1	13.8133	13.7481	0.990596	-0.013632	0.95154	1	14.7418	15.6049	1.12439	0.169143	0.753598	1		NaN	NaN	0	0
Niben101Ctg05445g00003.1	0	0	0	NaN	NaN	1	1	0	0	NaN	NaN	1	1	0.352673	0.705346	Inf	Inf	0.238778	0.473599		NaN	NaN	0	0
Niben101Ctg05484g00004.1	1.18379	0.748751	0.313717	0.265012	-1.91587	0.311006	0.596639	1.60591	2.02803	1.71317	0.776669	0.66409	0.96364	0.768229	0.352673	0.29792	-1.747	0.520672	0.797045	GAAAGGGCGGGGGAGCT	17	0.705882	0	0
Niben101Ctg05535g00001.1	1.42251	0.711254	0	0	-Inf	0.067617	0.19681	0.711254	0	0	-Inf	0.164294	0.406513	0.711254	0	0	-Inf	0.16059	0.34966		NaN	NaN	0	0
Niben101Ctg05650g00003.1	219.708	243.031	266.354	1.21231	0.27776	0.226159	0.482814	220.256	220.804	1.00499	0.00717866	0.841509	1	261.165	302.623	1.37739	0.461932	0.0598117	0.159089		NaN	NaN	0	0
Niben101Ctg05667g00001.1	43.7898	34.3163	24.8427	0.567317	-0.817773	0.0613152	0.182559	50.7772	57.7647	1.31913	0.399592	0.251585	0.541322	32.8635	21.9371	0.500964	-0.997221	0.0185468	0.0599534		NaN	NaN	0	0
Niben101Ctg05773g00001.1	0.33028	0.16514	0	0	-Inf	0.481564	0.781372	0.352739	0.375199	1.136	0.183965	1	1	0.16514	0	0	-Inf	1	1		NaN	NaN	0	0
Niben101Ctg05793g00004.1	3.98903	2.44665	0.904278	0.226692	-2.1412	0.0918133	0.249504	6.48558	8.98214	2.25171	1.17102	0.139178	0.3648	2.19239	0.395761	0.0992125	-3.33333	0.0376944	0.108621		NaN	NaN	0	0
Niben101Ctg05805g00003.1	21.4436	18.4457	15.4479	0.720394	-0.473141	0.339043	0.6317	13.8845	6.3254	0.294978	-1.76132	0.00313863	0.0194271	20.8004	20.1572	0.94001	-0.0892524	0.740129	1		NaN	NaN	0	0
Niben101Ctg05921g00001.1	4.72773	3.26825	1.80878	0.382589	-1.38613	0.174783	0.399391	5.41201	6.09629	1.28947	0.366782	0.659985	0.962737	2.75963	0.791522	0.167421	-2.57845	0.0480224	0.13276		NaN	NaN	0	0
Niben101Ctg06009g00001.1	12.6772	8.71958	4.76192	0.375627	-1.41263	0.0326017	0.111113	23.8993	35.1215	2.77043	1.47011	0.00432181	0.0252012	8.80957	4.94189	0.389824	-1.35911	0.0499105	0.13698		NaN	NaN	0	0
Niben101Ctg06012g00001.1	0	0	0	NaN	NaN	1	1	1.07082	2.14164	Inf	Inf	0.0435993	0.156678	0.52901	1.05802	Inf	Inf	0.149453	0.332498		NaN	NaN	0	0
Niben101Ctg06026g00002.1	0.66056	1.07776	1.49495	2.26316	1.17834	0.580181	0.877183	3.09751	5.53447	8.37845	3.06668	0.0133992	0.0624028	0.722976	0.785392	1.18898	0.249724	1	1	TGA	3	0.333333	NaN	NaN
Niben101Ctg06060g00001.1	49.9231	44.3017	38.6803	0.774797	-0.36811	0.268462	0.537386	63.2729	76.6228	1.53482	0.618066	0.0607552	0.201489	52.05	54.177	1.08521	0.117973	0.936444	1		NaN	NaN	0	0
Niben101Ctg06101g00002.1	7.10756	4.14434	1.18112	0.166178	-2.58919	0.00861762	0.0377713	11.1538	15.2001	2.13858	1.09666	0.0877653	0.26331	3.55378	0	0	-Inf	0.000418602	0.00220414		NaN	NaN	1	1
Niben101Ctg06104g00002.1	2.95483	1.47742	0	0	-Inf	0.0157208	0.0617573	4.8542	6.75357	2.2856	1.19258	0.194843	0.457455	1.47742	0	0	-Inf	0.0426065	0.120295	TCTGGTTCCAGCCGCAACCTTTAGACCAAGTTGCAGGTCTTAGATAAGACAAAGCACGGAACTGTGAGACGGGATCCTCATACCGAGAAATACGCTTTGCTAGGAGTTGAAGTTCCTCGACACGGCCCAGTAGTTCATCAGCCCTCACAGGAACACCAAAAAAAT	165	0.484848	NaN	NaN
Niben101Ctg06121g00002.1	124.331	97.5843	70.8373	0.569746	-0.811608	0.00902509	0.0392578	159.489	194.646	1.56555	0.646666	0.00665757	0.0356963	102.44	80.5484	0.647853	-0.626262	0.0354159	0.103179		NaN	NaN	0	0
Niben101Ctg06127g00002.1	167.631	150.113	132.594	0.790989	-0.338271	0.180545	0.409292	127.317	87.0025	0.519012	-0.946159	0.000754543	0.00595046	122.054	76.4762	0.456218	-1.1322	3.42506e-05	0.000232159		NaN	NaN	0	0
Niben101Ctg06133g00002.1	0.33028	0.16514	0	0	-Inf	0.481564	0.781372	0.16514	0	0	-Inf	1	1	0.16514	0	0	-Inf	1	1		NaN	NaN	1	1
Niben101Ctg06260g00001.1	759.721	652.743	545.766	0.718377	-0.477187	0.00586244	0.0276283	581.773	403.825	0.531544	-0.911738	8.5514e-08	2.09433e-06	618.153	476.586	0.627317	-0.672733	2.63778e-05	0.000183743		NaN	NaN	0	0
Niben101Ctg06292g00001.1	5.56783	11.6065	17.6451	3.16912	1.66408	0.0121667	0.0500453	11.5856	17.6034	3.16163	1.66067	0.0119859	0.056949	4.5341	3.50037	0.628678	-0.669607	0.454898	0.74399		NaN	NaN	0	0
Niben101Ctg06296g00002.1	0.738708	0.526212	0.313717	0.424683	-1.23554	0.665042	0.954208	0.369354	0	0	-Inf	0.533929	0.843488	0.369354	0	0	-Inf	0.524266	0.799727		NaN	NaN	0	0
Niben101Ctg06307g00001.1	229.37	251.965	274.559	1.19701	0.259441	0.353758	0.64971	202.803	176.236	0.768348	-0.380167	0.12604	0.340563	621.372	1013.37	4.41808	2.14342	2.05061e-24	1.09732e-22		NaN	NaN	1	0
Niben101Ctg06395g00002.1	54.3609	39.288	24.2152	0.445452	-1.16666	0.00346519	0.017793	46.244	38.127	0.701369	-0.511755	0.210453	0.48269	36.6068	18.8527	0.346807	-1.52779	0.000244228	0.0013628		NaN	NaN	1	1
Niben101Ctg06417g00002.1	34.4857	35.1187	35.7518	1.03671	0.0520169	0.929779	1	25.3428	16.2	0.469759	-1.09001	0.0252009	0.102444	56.3315	78.1773	2.26695	1.18075	0.0027278	0.0114911		NaN	NaN	0	0
Niben101Ctg06453g00003.1	21.3806	22.1895	22.9984	1.07567	0.10523	0.901198	1	21.38	21.3795	0.999949	-7.42947e-05	1	1	25.9517	30.5227	1.42759	0.513583	0.344681	0.615222		NaN	NaN	0	0
Niben101Ctg06481g00003.1	199.05	233.601	268.153	1.34717	0.42993	0.10011	0.266089	172.285	145.519	0.731071	-0.451916	0.0873111	0.262307	271.651	344.252	1.72948	0.790335	0.00145079	0.00661226		NaN	NaN	0	0
Niben101Ctg06687g00001.1	3.55378	11.1165	18.6792	5.25615	2.39401	0.000754412	0.00489144	10.4792	17.4046	4.89748	2.29204	0.00128504	0.00928096	13.26	22.9662	6.46246	2.69208	0.000117843	0.000707841		NaN	NaN	0	0
Niben101Ctg06726g00003.1	43.973	34.5829	25.1929	0.572917	-0.803602	0.0794876	0.222843	47.5964	51.2198	1.1648	0.220085	0.646715	0.951229	24.9842	5.99544	0.136344	-2.87468	4.95199e-08	5.6258e-07		NaN	NaN	0	0
Niben101Ctg06797g00003.1	13.6839	11.1425	8.60103	0.62855	-0.6699	0.220875	0.474759	25.6034	37.5229	2.74212	1.45529	0.00436335	0.0253784	16.6356	19.5873	1.43141	0.517434	0.423882	0.715887		NaN	NaN	0	0
Niben101Ctg06807g00002.1	86.7646	74.446	62.1273	0.716044	-0.481881	0.110601	0.285697	63.6972	40.6297	0.468275	-1.09457	0.00117327	0.00860818	78.1935	69.6224	0.802428	-0.317556	0.303056	0.561219		NaN	NaN	0	0
Niben101Ctg06829g00002.1	729.052	727.205	725.359	0.994935	-0.00732585	0.926837	1	784.307	839.562	1.15158	0.203616	0.18721	0.445324	1151.09	1573.13	2.15778	1.10955	1.05482e-09	1.50681e-08		NaN	NaN	0	0
Niben101Ctg06858g00001.1	14.8902	8.90314	2.91605	0.195836	-2.35228	0.00119892	0.00724572	8.78159	2.67295	0.17951	-2.47786	0.00143643	0.0101893	11.4099	7.9295	0.53253	-0.909065	0.15494	0.340354		NaN	NaN	0	0
Niben101Ctg06879g00004.1	1708.99	997.196	285.406	0.167003	-2.58205	2.04854e-47	1.25298e-44	1684.25	1659.51	0.971047	-0.0423865	0.711767	1	924.345	139.703	0.0817464	-3.6127	6.22668e-86	3.6895e-83		NaN	NaN	1	1
Niben101Ctg06906g00002.1	128.188	112.303	96.4174	0.752156	-0.410895	0.177189	0.403678	124.839	121.49	0.947745	-0.0774297	0.900452	1	92.728	57.268	0.44675	-1.16246	0.000149475	0.000876734		NaN	NaN	0	0
Niben101Ctg07025g00001.1	5.49881	8.9236	12.3484	2.24565	1.16713	0.0845502	0.234026	7.54979	9.60077	1.74597	0.804031	0.27727	0.573885	5.43058	5.36235	0.975184	-0.0362534	1	1		NaN	NaN	0	0
Niben101Ctg07039g00001.1	0	0	0	NaN	NaN	1	1	0.173397	0.346794	Inf	Inf	0.486232	0.802087	0.550554	1.10111	Inf	Inf	0.150277	0.33338	ATCTGATACAACTGCATACATGCTCTCATGAGGAACATAAAGAATACAACAGAGGAATGGAAACGATTCCCCAGACCCCATCCCCTTTTCCATTTCATCACTTGATCTATGGGCTACAAAGTTGCAATGGAAATCTATCTTTCCCTAACTCTACCATGCACCTACCTTTCAATAAACAAAACTGGGGCACTCCGCATGGCCAGC	204	0.436275	0	0
Niben101Ctg07067g00001.1	2.53057	2.68644	2.8423	1.12319	0.167598	0.876642	1	2.38779	2.24501	0.887155	-0.172742	1	1	1.65798	0.785392	0.310362	-1.68798	0.260927	0.501464		NaN	NaN	0	0
Niben101Ctg07107g00002.1	52.1781	48.9296	45.6811	0.875484	-0.191847	0.659738	0.95355	47.64	43.1018	0.826051	-0.275698	0.559977	0.868762	55.1528	58.1275	1.11402	0.155776	0.719992	0.991629		NaN	NaN	0	0
Niben101Ctg07138g00001.1	40.7379	41.4653	42.1928	1.03571	0.0506248	0.893374	1	44.4517	48.1656	1.18233	0.241632	0.426897	0.761348	52.0337	63.3296	1.55456	0.636509	0.107645	0.255984	GGCGCGCAAGGTGGTTCAATTGAATTGCCTTCATTGGAAAATTATGATACGCAAATAGGGTAAAAATGACATAATTGTCGAATCCCCCAGGCGTAGAGAAAGATTATAGTGCAATGGCAAAGGGTTTTCATTTGAAGGTTCAAATCCCAGGTGTCACATTCTTGTATCTTTTTGAATCCCCTTGACAGAATTC	193	0.398964	0	0
Niben101Ctg07155g00003.1	75.7254	57.639	39.5526	0.522317	-0.937003	0.00940491	0.040655	53.8802	32.035	0.423041	-1.24113	0.000488566	0.00415041	53.0708	30.4162	0.401664	-1.31594	0.000259352	0.00143929		NaN	NaN	0	0
Niben101Ctg07164g00002.1	97.9314	112.993	128.054	1.30759	0.386914	0.226791	0.483615	96.3577	94.7841	0.967862	-0.0471268	0.986531	1	145.742	193.553	1.97641	0.982885	0.000787459	0.00385449	GAACTTCAATGATGGTTTACCTTCACCATTTTGTTATCTCTGTGATGTTTGCCATCTTAAAGACTATTAATAACTTGACTGCCTGCTGAATATCCAGTGGCACATGTACTTTTCCTTA	118	0.364407	0	0
Niben101Ctg07204g00002.1	325.803	286.389	246.974	0.758049	-0.399637	0.0729415	0.208408	332.162	338.522	1.03904	0.0552523	0.761502	1	300.349	274.895	0.843746	-0.245119	0.210735	0.431988		NaN	NaN	1	1
Niben101Ctg07261g00001.1	76.1595	74.9937	73.8279	0.969385	-0.0448576	0.901239	1	72.1008	68.0421	0.893416	-0.162596	0.82591	1	66.1234	56.0872	0.736444	-0.441351	0.188704	0.397645	TTGCCAATTTTCTCAAAATATGAACACACTGCTTCCAGCAAGAATGTAGGAGAGAGATGGCT	62	0.403226	NaN	NaN
Niben101Ctg07269g00001.1	0.569003	0.284502	0	0	-Inf	0.233347	0.491156	0.472101	0.375199	0.659396	-0.600783	1	1	1.78759	3.00618	5.28323	2.40142	0.160239	0.349109		NaN	NaN	0	0
Niben101Ctg07284g00001.1	550.877	473.878	396.88	0.72045	-0.473029	0.0149015	0.0591309	694.5	838.123	1.52143	0.605431	0.000396688	0.00348114	506.704	462.531	0.839626	-0.252181	0.147666	0.329749		NaN	NaN	0	0
Niben101Ctg07402g00001.1	116.046	108.485	100.925	0.869704	-0.201404	0.50362	0.803551	168.106	220.167	1.89725	0.923908	0.000217185	0.00209082	146.318	176.59	1.52173	0.605713	0.0293962	0.0883471		NaN	NaN	0	0
Niben101Ctg07414g00002.1	221.767	163.513	105.258	0.474633	-1.07512	4.65969e-05	0.000433253	215.571	209.374	0.944116	-0.0829644	0.876758	1	162.529	103.291	0.465761	-1.10234	1.29738e-05	9.62674e-05		NaN	NaN	0	0
Niben101Ctg07461g00001.1	10.4526	14.529	18.6054	1.77999	0.831865	0.218152	0.470327	14.9305	19.4084	1.8568	0.892821	0.138531	0.363673	20.999	31.5455	3.01797	1.59358	0.00480465	0.018898		NaN	NaN	0	0
Niben101Ctg07470g00002.1	9.80899	14.1607	18.5124	1.88729	0.916318	0.122537	0.309021	37.7972	65.7854	6.70665	2.74559	2.06709e-08	5.80367e-07	10.2021	10.5953	1.08016	0.111243	0.87843	1		NaN	NaN	0	0
Niben101Ctg07479g00001.1	46.3742	48.0666	49.759	1.07299	0.101637	0.826294	1	100.111	153.849	3.31756	1.73012	5.96565e-08	1.51155e-06	63.5792	80.7843	1.74201	0.800753	0.0394128	0.112693		NaN	NaN	0	0
Niben101Ctg07590g00002.1	17.5191	14.8594	12.1997	0.696366	-0.522082	0.352011	0.647379	13.8945	10.27	0.58622	-0.770486	0.184904	0.441391	15.5603	13.6014	0.776379	-0.365167	0.517825	0.794021		NaN	NaN	0	0
Niben101Ctg07627g00003.1	3.69354	7.13479	10.576	2.86339	1.51772	0.0422254	0.136232	7.15412	10.6147	2.87386	1.52299	0.0337152	0.128497	12.9424	22.1914	6.00816	2.58692	0.000116963	0.000703077		NaN	NaN	0	0
Niben101Ctg07683g00002.1	368.17	301.605	235.04	0.6384	-0.647469	0.00203051	0.0113672	282.225	196.279	0.533121	-0.907466	2.02502e-05	0.000267053	318.007	267.845	0.727503	-0.458976	0.0176762	0.0575279		NaN	NaN	0	0
Niben101Ctg07700g00001.1	7.90117	3.95059	0	0	-Inf	3.22423e-05	0.000312821	3.95059	0	0	-Inf	0.000106407	0.0011284	3.95059	0	0	-Inf	0.000260572	0.00144508		NaN	NaN	0	0
Niben101Ctg07707g00002.1	5.00553	11.9249	18.8443	3.7647	1.91254	0.00322807	0.0168029	9.16987	13.3342	2.6639	1.41354	0.0372456	0.138718	8.77132	12.5371	2.50465	1.32461	0.075596	0.19268		NaN	NaN	0	0
Niben101Ctg07755g00002.1	20.1328	31.6236	43.1145	2.14151	1.09863	0.0236661	0.0857671	17.9646	15.7964	0.784609	-0.349954	0.492996	0.809783	17.6987	15.2647	0.758202	-0.399346	0.395659	0.681239		NaN	NaN	0	0
Niben101Ctg07850g00002.1	4.92068	3.5032	2.08573	0.423871	-1.2383	0.204434	0.448521	4.27643	3.63218	0.738147	-0.43802	0.709405	1	4.58168	4.24268	0.862214	-0.213882	0.804405	1	CAGAGGATAAGATAATAAATATCA	24	0.25	0	0
Niben101Ctg07888g00003.1	0.853505	0.426753	0	0	-Inf	0.152898	0.363567	1.57563	2.29775	2.69213	1.42875	0.378024	0.702419	0.426753	0	0	-Inf	0.319019	0.582785		NaN	NaN	0	0
Niben101Ctg07933g00004.1	8.03608	12.7297	17.4232	2.16813	1.11645	0.0616427	0.183256	6.91916	5.80223	0.722022	-0.469885	0.576421	0.88559	8.81127	9.58646	1.19293	0.254506	0.733751	1		NaN	NaN	1	0
Niben101Ctg07960g00001.1	23.5668	21.1684	18.7699	0.796458	-0.32833	0.545247	0.840724	28.0828	32.5987	1.38325	0.468062	0.297398	0.602818	22.8883	22.2099	0.942425	-0.0855496	0.818571	1		NaN	NaN	0	0
Niben101Ctg07961g00001.1	0	3.1838	6.36759	Inf	Inf	0.000524526	0.00356684	1.02919	2.05839	Inf	Inf	0.0305548	0.119074	0	0	NaN	NaN	1	1		NaN	NaN	0	0
Niben101Ctg08008g00002.1	20.4063	14.0789	7.7516	0.379863	-1.39645	0.0115301	0.0479399	19.665	18.9237	0.927346	-0.108821	0.778388	1	11.3874	2.36844	0.116064	-3.10701	1.72779e-05	0.000125375		NaN	NaN	0	0
Niben101Ctg08039g00001.1	0.653856	0.326928	0	0	-Inf	0.247408	0.50968	0.326928	0	0	-Inf	0.51459	0.826596	0.326928	0	0	-Inf	0.510064	0.789491		NaN	NaN	0	0
Niben101Ctg08063g00002.1	61.3431	43.0378	24.7324	0.403182	-1.3105	0.00089196	0.00565697	50.7906	40.2382	0.655952	-0.608337	0.129495	0.346998	47.6841	34.0251	0.554669	-0.8503	0.0242727	0.0752879	AGCAGGTAATATGCATAAGAAGGTACATATTAGAGGGCGAAATTCTAGTTCTCAGATAATATTTCTTTTCGTGGATATCTCTTCCGATTTTTGAAGCTCAAAATTGTTTGAGAGAGAATCAGGACCTTCTTATTTTTTATATTCTTGATTTTCTCGGTCTTGTTGATATTCTTGTCAAATCTATTACAATGAAATAATTGCAGTTACAGCTGTTGGAAATGCCCTTGAAGCATGGAGGATTCTAGGAGATCTAGCTAACCATGTTGATCTTGTTCTGACGGAGGTGGCCATGCCGTATTTGTCAGGCATTGGTCTTTTGTCAAAGATTATGAATCATAAAACTCGCAAGAATGTTCCAGTGATTA	365	0.361644	1	1
Niben101Ctg08121g00003.1	0	0	0	NaN	NaN	1	1	0.173397	0.346794	Inf	Inf	0.486232	0.802087	0	0	NaN	NaN	1	1		NaN	NaN	0	0
Niben101Ctg08138g00001.1	301.251	288.619	275.987	0.916137	-0.126365	0.593807	0.890851	265.542	229.833	0.762929	-0.39038	0.102844	0.294958	303.387	305.522	1.01418	0.0203143	0.993748	1	GCTATTTGCTTGGAAGCTGTTTCAATCAAAATTATGGTCTTGAATAGTTGGATGGTATAGCGACGAGATTGTGCGATTGGTTGTTTGTTATATATGGAGTATGTTAGAACAATTTATTGAGTCATTTTTCTTTTTCTTTCCAATATCTTCTGGTTTATACTTTACAGTTTGCCCTTTTTGTAGTGTGGGTGAGATGCAAGTTGTGGTAGAAATAGTGAGATGTGTTGTGATTTATTAAATTCTCATGGCCTCAGAAGTTGATTAAAACTAATCTTCATTACAAGTTTTATTTTCCAGGTTCTACTGTATTAAGTTAATGCTTATTTTTCCCAATTGGCTGGGAACAGTCGCTTGGGAATTTAAACTCCTTATCTCTATTCTGTTACATTAATGATGT	397	0.332494	0	0
Niben101Ctg08154g00002.1	10.7505	7.14709	3.5437	0.329632	-1.60107	0.029062	0.101239	9.76999	8.7895	0.817592	-0.290547	0.657541	0.960975	6.30001	1.84954	0.172043	-2.53916	0.00456468	0.0180628		NaN	NaN	1	1
Niben101Ctg08235g00001.1	7.2101	10.6836	14.157	1.9635	0.973429	0.149443	0.357656	7.04964	6.88917	0.955489	-0.065689	1	1	9.14059	11.0711	1.53549	0.618703	0.459734	0.74399		NaN	NaN	1	1
Niben101Ctg08283g00001.1	0.284502	0.575954	0.867407	3.04886	1.60827	0.708039	0.994256	0.476878	0.669254	2.35237	1.23412	0.663661	0.96364	0.142251	0	0	-Inf	1	1		NaN	NaN	0	0
Niben101Ctg08285g00001.1	80.6376	71.8057	62.9738	0.780947	-0.356703	0.297751	0.579941	77.8933	75.149	0.931934	-0.1017	0.747274	1	63.0185	45.3993	0.563004	-0.828783	0.0156696	0.0519756		NaN	NaN	0	0
Niben101Ctg08286g00001.1	107.904	100.989	94.0738	0.871833	-0.197876	0.559223	0.855276	91.0312	74.1588	0.68727	-0.541052	0.108695	0.306585	93.4629	79.0222	0.732341	-0.449412	0.129481	0.297141		NaN	NaN	NaN	NaN
Niben101Ctg08315g00001.1	41.4077	34.8324	28.257	0.682409	-0.55129	0.202119	0.445142	34.2846	27.1615	0.655952	-0.608338	0.153286	0.390337	45.7801	50.1525	1.21119	0.276422	0.503484	0.786783		NaN	NaN	0	0
Niben101Ctg08336g00002.1	28.266	30.2553	32.2446	1.14076	0.189991	0.742762	1	41.8563	55.4466	1.9616	0.972032	0.0237714	0.0978642	27.4402	26.6144	0.941569	-0.0868614	0.775157	1	CAAAGGATGGAGAGTGAGAACAGACTTTAAACAGTACCAAGTTCTTAAGCAGAATCCATTCTGGTGGACACACCAGAGGCATGATGGAAAGCTATGGAACCTGAATAACTATCGTACTGATGTGATTCAAGCTCTTGGAGGAGTTGAAGGAATTCTTGAGCATACATTATTCAAAGGAACATAG	184	0.407609	NaN	NaN
Niben101Ctg08373g00001.1	8.91756	6.54462	4.17168	0.467806	-1.09602	0.180224	0.40871	8.77133	8.6251	0.967204	-0.0481083	0.937406	1	13.4331	17.9487	2.01273	1.00916	0.116414	0.272801		NaN	NaN	0	0
Niben101Ctg08400g00001.1	0	0	0	NaN	NaN	1	1	0.173397	0.346794	Inf	Inf	0.486232	0.802087	0.395761	0.791522	Inf	Inf	0.252707	0.489669		NaN	NaN	0	0
Niben101Ctg08402g00001.1	0.738708	0.369354	0	0	-Inf	0.256562	0.519878	0.369354	0	0	-Inf	0.533929	0.843488	0.369354	0	0	-Inf	0.524266	0.799727		NaN	NaN	0	0
Niben101Ctg08464g00003.1	107.863	104.309	100.756	0.934113	-0.0983303	0.711962	0.997287	98.1597	88.4566	0.820086	-0.286154	0.377217	0.701308	111.757	115.652	1.07221	0.100594	0.816362	1		NaN	NaN	0	0
Niben101Ctg08558g00002.1	562.624	543.103	523.582	0.930607	-0.103757	0.445315	0.763381	512.482	462.339	0.821754	-0.283221	0.085683	0.258741	566.484	570.343	1.01372	0.0196585	0.828951	1		NaN	NaN	0	0
Niben101Ctg08589g00004.1	0.66056	0.33028	0	0	-Inf	0.248752	0.510379	0.33028	0	0	-Inf	0.519647	0.830545	0.33028	0	0	-Inf	0.511006	0.789491	AAGATCATTTAG	12	0.25	0	0
Niben101Ctg08590g00001.1	20.4053	16.5989	12.7925	0.626921	-0.673644	0.115877	0.295977	11.7409	3.07655	0.150772	-2.72956	3.0622e-05	0.00038224	40.607	60.8088	2.98005	1.57534	0.000615949	0.00310035		NaN	NaN	0	0
Niben101Ctg08674g00002.1	0.699634	0.349817	0	0	-Inf	0.253269	0.516166	0.349817	0	0	-Inf	0.526637	0.837131	0.349817	0	0	-Inf	0.516187	0.792674		NaN	NaN	0	0
Niben101Ctg08688g00001.1	1737.2	1268.19	799.191	0.460047	-1.12015	1.47704e-10	4.18837e-09	1614.32	1491.45	0.858536	-0.220049	0.0881844	0.264261	1198.54	659.89	0.379859	-1.39646	1.53668e-20	6.47491e-19	AACATATCAAAATTCATAATATCTTACATAATCGACTATGCAAAATACATTCATAGAAGGACATTGACATACATAACTCCGAACACGACATTATTTATTTCGCATTGTGGCTAGAATAGCTAATCTTGCCAAATATTCATCACACATGCGAGCATGCGCGCACACTCTCTCTCACACACATATACACACACATACATATAATAACATATAACTT	214	0.336449	0	0
Niben101Ctg08693g00002.1	146.558	212.221	277.884	1.89607	0.923012	0.000505061	0.00345388	102.135	57.7117	0.393781	-1.34454	3.34697e-06	5.52804e-05	274.475	402.391	2.74561	1.45713	1.4436e-08	1.77857e-07		NaN	NaN	0	0
Niben101Ctg08696g00001.1	0	0.295281	0.590562	Inf	Inf	0.507023	0.80464	0	0	NaN	NaN	1	1	0	0	NaN	NaN	1	1		NaN	NaN	0	0
Niben101Ctg08752g00001.1	47.0913	31.9713	16.8513	0.357842	-1.48261	0.000740213	0.00481096	50.3338	53.5764	1.13771	0.186134	0.502507	0.817623	26.8121	6.53291	0.138728	-2.84966	3.81047e-08	4.42169e-07		NaN	NaN	0	0
Niben101Ctg08818g00002.1	0	0	0	NaN	NaN	1	1	0.187599	0.375199	Inf	Inf	0.486232	0.802087	0.197881	0.395761	Inf	Inf	0.465087	0.74399		NaN	NaN	0	0
Niben101Ctg08837g00003.1	0.99084	0.49542	0	0	-Inf	0.159324	0.373602	0.49542	0	0	-Inf	0.342338	0.659125	0.885051	0.779262	0.786467	-0.346543	1	1		NaN	NaN	0	0
Niben101Ctg08878g00004.1	0	0	0	NaN	NaN	1	1	0.147028	0.294055	Inf	Inf	0.486232	0.802087	0	0	NaN	NaN	1	1		NaN	NaN	0	0
Niben101Ctg08893g00001.1	0.653856	0.326928	0	0	-Inf	0.247408	0.50968	0.326928	0	0	-Inf	0.51459	0.826596	0.524808	0.395761	0.605273	-0.724342	1	1		NaN	NaN	0	0
Niben101Ctg08897g00002.1	79.0735	101.006	122.939	1.55475	0.636679	0.047512	0.149597	91.3428	103.612	1.31032	0.389924	0.162245	0.404143	80.6782	82.283	1.04059	0.0573992	0.920936	1	TTTGAAAACTTCAAAAGATGAAGATTCCAATGGTGGTTGCTAGATTTGTTTCTATGTGTATTAACTTGTGAGAAAATTTGTTTTCTATTATTGCTGGGCTTCAAGATCGAGACTCAACATCTA	123	0.325203	1	1
Niben101Ctg09012g00002.1	59.0708	61.2452	63.4196	1.07362	0.102483	0.820383	1	58.1479	57.2251	0.968754	-0.0457985	0.96201	1	70.6994	82.3279	1.39372	0.478936	0.184332	0.390399		NaN	NaN	0	0
Niben101Ctg09057g00001.1	118.521	127.358	136.195	1.14912	0.20053	0.516469	0.810638	130.717	142.914	1.20581	0.270005	0.32243	0.634959	134.636	150.752	1.27194	0.347036	0.273804	0.520305	AATTTCGTCAACTTAATAAATGTTAGCCCCAGTTCTCCAATCGTCTCCCCCATATCTTGCTGAGCTT	67	0.41791	NaN	NaN
Niben101Ctg09102g00003.1	16.6912	22.7787	28.8662	1.72943	0.790293	0.117528	0.299295	35.2049	53.7186	3.21837	1.68633	0.000184077	0.00181282	15.8701	15.0489	0.901606	-0.149431	0.815882	1		NaN	NaN	0	0
Niben101Ctg09105g00002.1	231.074	197.725	164.375	0.711352	-0.491365	0.0487752	0.152654	257.725	284.376	1.23067	0.299447	0.101464	0.292172	250.977	270.88	1.17227	0.229299	0.322496	0.587646	CTCTAAGGCATAGTAACCTATCGCCCGATCTGTAAGGAAATGATAAAACATGCCAATGTAAAAGCGTTTAAACAGCTCCTACATCTATATGGTACCTAAATACTTTTTACTTAATCTTCTTACTGTTTACAAGAATGACTGGGTCCTGACATTAAGTGTAGCAATTTAAATTCCAATATAAAGAAACATAGCTCAAGAAAGCCATAACAAACACACAACGATAAGGTCGATAGGCTCATAAATAATAAGGCCCCTTTCGAATTGAAGATAGTCCCAAAGAAAC	283	0.353357	0	0
Niben101Ctg09115g00002.1	126.864	94.0704	61.2769	0.483012	-1.04987	0.000376771	0.00267932	231.879	336.895	2.65556	1.40902	5.27846e-09	1.67553e-07	92.2792	57.6944	0.454774	-1.13678	0.00011984	0.000718702		NaN	NaN	1	0
Niben101Ctg09119g00002.1	0	0.276845	0.55369	Inf	Inf	0.50068	0.800364	0	0	NaN	NaN	1	1	0	0	NaN	NaN	1	1		NaN	NaN	0	0
Niben101Ctg09152g00001.1	9.15756	7.27367	5.38979	0.588562	-0.764734	0.325268	0.615838	11.9841	14.8107	1.61732	0.693602	0.201199	0.467345	7.30081	5.44406	0.594488	-0.75028	0.400045	0.687132		NaN	NaN	0	0
Niben101Ctg09156g00001.1	48.4588	93.6377	138.817	2.86463	1.51835	7.06898e-06	8.16954e-05	77.4284	106.398	2.19564	1.13464	0.000375098	0.00332556	117.705	186.951	3.85793	1.94783	5.08254e-09	6.65845e-08		NaN	NaN	0	0
Niben101Ctg09170g00001.1	0	0.627434	1.25487	Inf	Inf	0.23887	0.498959	0	0	NaN	NaN	1	1	0.197881	0.395761	Inf	Inf	0.465087	0.74399		NaN	NaN	NaN	NaN
Niben101Ctg09175g00001.1	7.14779	11.0214	14.895	2.08386	1.05926	0.114956	0.294254	6.31581	5.48384	0.767209	-0.382309	0.625627	0.931684	11.6397	16.1316	2.25687	1.17432	0.0772162	0.196139		NaN	NaN	0	0
Niben101Ctg09236g00002.1	2.20699	2.49695	2.78691	1.26276	0.336583	0.867085	1	1.27689	0.346794	0.157134	-2.66993	0.187742	0.446218	1.8458	1.48461	0.672683	-0.572	0.680921	0.957407		NaN	NaN	0	0
Niben101Ctg09256g00003.1	0	0	0	NaN	NaN	1	1	0.187599	0.375199	Inf	Inf	0.486232	0.802087	0	0	NaN	NaN	1	1		NaN	NaN	NaN	NaN
Niben101Ctg09330g00002.1	25.2438	17.5591	9.87442	0.391162	-1.35416	0.0120214	0.0495447	17.7457	10.2476	0.405946	-1.30064	0.0229359	0.0952514	17.051	8.85826	0.350908	-1.51084	0.0082496	0.0301141		NaN	NaN	0	0
Niben101Ctg09383g00002.1	72.9946	75.6071	78.2196	1.07158	0.0997404	0.806135	1	76.0673	79.14	1.08419	0.116617	0.672486	0.969266	109.65	146.306	2.00434	1.00312	0.00202324	0.00886314		NaN	NaN	0	0
Niben101Ctg09403g00001.1	24.6888	19.6716	14.6544	0.593565	-0.752523	0.137165	0.336759	14.3612	4.03367	0.16338	-2.61369	6.85759e-05	0.000775046	98.2597	171.831	6.95985	2.79906	3.64656e-14	8.9216e-13		NaN	NaN	0	0
Niben101Ctg09430g00001.1	8.80474	11.4991	14.1934	1.61202	0.688865	0.29178	0.571591	6.95669	5.10864	0.580215	-0.78534	0.356126	0.675071	10.7334	12.6621	1.4381	0.524163	0.410896	0.699498		NaN	NaN	0	0
Niben101Ctg09456g00004.1	11.1783	6.75201	2.3257	0.208055	-2.26496	0.00582209	0.0274769	9.10264	7.02696	0.628625	-0.669729	0.537619	0.846994	7.15381	3.12931	0.279945	-1.83679	0.028386	0.085805		NaN	NaN	0	0
Niben101Ctg09466g00002.1	217.558	154.765	91.9722	0.422749	-1.24213	2.42568e-06	3.12186e-05	199.359	181.16	0.8327	-0.264131	0.300694	0.607486	142.38	67.2029	0.308897	-1.6948	1.59247e-10	2.52114e-09		NaN	NaN	0	0
Niben101Ctg09468g00002.1	0.284502	0.751359	1.21822	4.28193	2.09826	0.500288	0.800364	1.44019	2.59587	9.12427	3.18971	0.0783002	0.241997	1.23723	2.18995	7.69751	2.94439	0.143415	0.32214		NaN	NaN	0	0
Niben101Ctg09509g00002.1	38.6866	118.328	197.969	5.11724	2.35537	5.05687e-12	1.81942e-10	74.876	111.065	2.8709	1.5215	1.44006e-05	0.000198486	59.7717	80.8567	2.09004	1.06353	0.00702119	0.0262047		NaN	NaN	0	0
Niben101Ctg09534g00001.1	99.0743	236.211	373.347	3.76836	1.91394	2.14358e-13	9.27251e-12	125.564	152.054	1.53475	0.618002	0.0270779	0.108531	331.314	563.553	5.68819	2.50797	1.76874e-22	8.44053e-21		NaN	NaN	1	1
Niben101Ctg09567g00001.1	202.405	182.229	162.052	0.800633	-0.320786	0.192412	0.428886	260.599	318.792	1.57502	0.655371	0.00192398	0.0129994	202.862	203.318	1.00451	0.00649235	0.931401	1	AGAAAGAGCTGATTCGAAGTATCTGTTTGTAAGGGAGTCATGTATTTCCTTCGTGCCAGCGGGGCAAAGTGTCTGGTCATCGTGTAGTAGATTTATGAAACGATGAAATTCTTTTCTTTGTTGGGTATATTAACCTTTTGTGGGTGGGGTGGG	153	0.424837	0	0
Niben101Ctg09569g00003.1	0	0.138422	0.276845	Inf	Inf	1	1	0.147028	0.294055	Inf	Inf	0.486232	0.802087	0	0	NaN	NaN	1	1		NaN	NaN	0	0
Niben101Ctg09570g00001.1	6.9738	3.4869	0	0	-Inf	7.82593e-05	0.000684024	4.20889	1.44399	0.207059	-2.27189	0.0280468	0.111597	3.4869	0	0	-Inf	0.000538977	0.00275658		NaN	NaN	0	0
Niben101Ctg09585g00002.1	43.8797	70.3892	96.8988	2.20829	1.14293	0.00196529	0.0110586	43.0742	42.2687	0.963287	-0.0539624	0.843341	1	59.769	75.6583	1.72422	0.785946	0.0388893	0.111443		NaN	NaN	0	0
Niben101Ctg09587g00004.1	50.8754	53.9079	56.9404	1.11921	0.162483	0.701491	0.988626	49.3655	47.8555	0.940641	-0.088284	0.87674	1	49.4918	48.1082	0.945607	-0.0806873	0.782191	1		NaN	NaN	0	0
Niben101Ctg09615g00003.1	0.614782	0.621218	0.627654	1.02094	0.0298943	1	1	3.23585	5.85693	9.52684	3.252	0.0102725	0.0503545	1.0743	1.53383	2.49491	1.31899	0.545976	0.823631		NaN	NaN	0	0
Niben101Ctg09661g00001.1	16.3842	16.1468	15.9093	0.971017	-0.0424313	0.877616	1	17.2006	18.017	1.09966	0.137057	0.79838	1	17.4175	18.4508	1.12614	0.171382	0.784546	1		NaN	NaN	0	0
Niben101Ctg09670g00003.1	14.3708	8.97571	3.58057	0.249155	-2.00488	0.00291649	0.0154023	11.9959	9.62104	0.669483	-0.57888	0.300012	0.606648	7.71443	1.05802	0.0736226	-3.76371	5.52424e-05	0.000356721	AAATAATCTTTGCATTACAATCCCTGCATTATTAATCCATGTATTACAATCCCTCCATAACTTATTTCTTAA	72	0.277778	1	0
Niben101Ctg09679g00001.1	797.78	1017.43	1237.09	1.55066	0.632884	0.00150834	0.00882979	726.875	655.969	0.822243	-0.282363	0.141196	0.368713	1530.83	2263.88	2.83772	1.50473	5.91026e-14	1.40903e-12		NaN	NaN	0	0
Niben101Ctg09680g00002.1	6.22169	8.46337	10.7051	1.72061	0.782916	0.271311	0.542022	5.95613	5.69057	0.914635	-0.128732	1	1	5.79508	5.36848	0.862866	-0.212791	0.828916	1		NaN	NaN	0	0
Niben101Ctg09684g00002.1	703.209	1183.77	1664.33	2.36677	1.24292	2.68135e-09	6.17253e-08	541.694	380.179	0.540635	-0.887273	4.5307e-07	9.42993e-06	1299.71	1896.2	2.6965	1.43109	2.77974e-14	6.9048e-13		NaN	NaN	0	0
Niben101Ctg09829g00002.1	0	0	0	NaN	NaN	1	1	8.43766	16.8753	Inf	Inf	9.91187e-08	2.38905e-06	0	0	NaN	NaN	1	1		NaN	NaN	NaN	NaN
Niben101Ctg09857g00002.1	1.02991	3.15405	5.27818	5.12488	2.35752	0.0343665	0.115862	1.47827	1.92662	1.87066	0.903546	0.482564	0.802087	2.18203	3.33415	3.23731	1.6948	0.213387	0.436015		NaN	NaN	0	0
Niben101Ctg09867g00003.1	9.4171	9.57179	9.72649	1.03285	0.0466374	1	1	12.9982	16.5792	1.76055	0.816023	0.2068	0.476756	7.76079	6.10448	0.648234	-0.625414	0.377562	0.657186		NaN	NaN	1	0
Niben101Ctg09915g00003.1	113.871	121.184	128.497	1.12844	0.17433	0.551606	0.846906	102.141	90.41	0.793968	-0.332848	0.275151	0.570839	124.303	134.734	1.18322	0.242717	0.432304	0.726763	CCTCGAGGAGCAGCTTTTGTTGGAAAATTCAAAATGCAAATTAAATGGTCAAAGTTCCTTGGGG	64	0.40625	0	0
Niben101Ctg09960g00002.1	15.9525	14.7502	13.5478	0.849258	-0.235725	0.74365	1	17.3691	18.7856	1.17759	0.235841	0.611018	0.918562	38.2628	60.573	3.79708	1.92489	6.05834e-05	0.000388213		NaN	NaN	0	0
Niben101Ctg09972g00002.1	6.78826	3.39413	0	0	-Inf	6.90262e-05	0.000612641	3.74093	0.693589	0.102175	-3.29089	0.00592029	0.032478	6.32324	5.85821	0.862991	-0.212583	0.844202	1	CCTCGTATATTTGTGCTGTTGAAACGTTGTCTGTTTGACAGTGATGATGAGGTTAGT	57	0.403509	0	0
Niben101Ctg10012g00001.1	19.4562	21.2359	23.0156	1.18294	0.242378	0.606513	0.903479	21.2545	23.0527	1.18485	0.2447	0.558496	0.86742	18.4308	17.4053	0.894585	-0.160709	0.790342	1		NaN	NaN	0	0
Niben101Ctg10016g00001.1	4.45306	2.66029	0.867517	0.194813	-2.35983	0.053786	0.164978	2.92215	1.39125	0.312425	-1.67842	0.151895	0.387942	2.42135	0.389631	0.0874973	-3.51462	0.020871	0.0662208	GATGATATGGACCTTTTTGAGATTTGCTTGATCATCAAGAAGAGTTAGTAGCACTTAAGATTGATCATGAGACAGGACAATGTTGGAGAAGCTTTTGTGAAGGAGCATTTTCCTTCTTAGAGGTGCTAACCCACGCATATTTAGATTAGTCGGACATGCAGTGTACTTTAGATACTGAATGATTTAAAAAAATAATGCATGGCTAAACCTCACTGAATGATATCTTAGGTTCATGTCGGTAATACAACTATATGTATCCTCTGATTCTTGTTTTTAATTTATTCCTGTTTATTCGAGGGCTAAATCATCGTATTTCTAGTGTGCGGGATCATATGGACTTTTTGTGATTTACTTGATCGACAATAAAATTTAGTAGAGGTTAGGATTGATCTCGAGGGA…	568	0.367958	0	0
Niben101Ctg10063g00002.1	401.164	666.884	932.604	2.32475	1.21707	6.61565e-10	1.69208e-08	442.704	484.244	1.2071	0.271544	0.117828	0.32432	424.284	447.403	1.11526	0.157384	0.494218	0.778392	AACGATGATGTCAAAGAAAGGAAACAGACTTGATATAAACCAAGTAAAATACCGCTGAACTAAATTTTCTAGAAGCACATCAAAGTAATTTATATATCAGTATTAGGCCTCGTGTCAAACAATTAATAATGA	132	0.30303	0	0
Niben101Ctg10118g00001.1	7.95123	7.29783	6.64444	0.835649	-0.259032	0.727675	1	8.62588	9.30053	1.1697	0.226135	0.68725	0.982355	11.9514	15.9515	2.00617	1.00444	0.126999	0.292486		NaN	NaN	0	0
Niben101Ctg10121g00001.1	9.60334	6.50889	3.41445	0.355549	-1.49188	0.0434083	0.139141	5.49729	1.39125	0.144871	-2.78716	0.00295447	0.0185026	5.74185	1.88037	0.195804	-2.35252	0.00875457	0.0316612		NaN	NaN	1	0
Niben101Ctg10142g00003.1	5.62031	4.87729	4.13426	0.735593	-0.44302	0.653307	0.949368	9.34753	13.0747	2.32634	1.21806	0.0802002	0.246303	5.81011	5.99991	1.06754	0.0942913	0.914049	1		NaN	NaN	1	1
Niben101Ctg10156g00002.1	184.537	187.691	190.845	1.03419	0.0484943	0.826725	1	167.87	151.202	0.819361	-0.287429	0.267403	0.5597	194.89	205.244	1.11221	0.153428	0.577992	0.857334		NaN	NaN	0	0
Niben101Ctg10208g00001.1	70.8474	69.4394	68.0314	0.960253	-0.058513	0.91163	1	74.7431	78.6389	1.10998	0.150529	0.58813	0.89531	3091.69	6112.53	86.2775	6.43091	8.49408e-81	4.16132e-78		NaN	NaN	0	0
Niben101Ctg10215g00001.1	0	0.156913	0.313827	Inf	Inf	1	1	0	0	NaN	NaN	1	1	0	0	NaN	NaN	1	1		NaN	NaN	0	0
Niben101Ctg10221g00002.1	7.34143	7.27921	7.21698	0.983047	-0.0246672	0.935229	1	3.67072	0	0	-Inf	0.000177199	0.0017548	7.1372	6.93296	0.94436	-0.0825909	0.784429	1		NaN	NaN	0	0
Niben101Ctg10227g00001.1	0	0	0	NaN	NaN	1	1	0.346794	0.693589	Inf	Inf	0.25746	0.547195	1.76337	3.52673	Inf	Inf	0.00732848	0.0271804		NaN	NaN	1	1
Niben101Ctg10245g00004.1	6.19174	4.55389	2.91605	0.470958	-1.08633	0.271427	0.542168	10.9819	15.772	2.54727	1.34895	0.0322635	0.124087	4.76601	3.34028	0.539474	-0.890376	0.390947	0.675032		NaN	NaN	0	0
Niben101Ctg10276g00001.1	0	3.11005	6.2201	Inf	Inf	0.000525186	0.0035709	0.294055	0.58811	Inf	Inf	0.242233	0.528225	0.779262	1.55852	Inf	Inf	0.0906735	0.223696		NaN	NaN	0	0
Niben101Ctg10282g00001.1	508.231	472.941	437.652	0.861127	-0.215701	0.298071	0.580437	603.591	698.951	1.37526	0.459708	0.0048606	0.0276818	498.114	487.996	0.960186	-0.0586142	0.662676	0.93806		NaN	NaN	0	0
Niben101Ctg10362g00004.1	2.30526	1.76168	1.21811	0.528404	-0.920288	0.526662	0.821716	2.5175	2.72975	1.18414	0.243844	0.8634	1	1.54532	0.785392	0.340696	-1.55344	0.339888	0.609728		NaN	NaN	0	0
Niben101Ctg10401g00001.1	6.859	5.23844	3.61788	0.527465	-0.922853	0.312667	0.598805	6.88125	6.90349	1.00649	0.0093275	1	1	5.17049	3.48198	0.507651	-0.97809	0.285279	0.536892		NaN	NaN	0	0
Niben101Ctg10402g00001.1	17.2169	20.6609	24.1049	1.40007	0.485502	0.332915	0.625719	18.0094	18.802	1.09207	0.127063	0.799754	1	16.8784	16.5398	0.960675	-0.0578796	0.955228	1		NaN	NaN	0	0
Niben101Ctg10427g00001.1	120.585	87.7916	54.998	0.456093	-1.1326	0.000239852	0.00181381	120.175	119.765	0.993202	-0.00984032	0.977656	1	93.5826	66.58	0.552141	-0.856891	0.00284273	0.0119137		NaN	NaN	0	0
Niben101Ctg10476g00001.1	148.506	142.784	137.062	0.92294	-0.115691	0.637178	0.933105	138.393	128.279	0.863799	-0.211232	0.448122	0.786404	164.671	180.836	1.2177	0.284157	0.345828	0.61636		NaN	NaN	0	0
Niben101Ctg10487g00002.1	46.6299	44.393	42.1561	0.904058	-0.145512	0.682477	0.970873	50.6558	54.6817	1.17268	0.229803	0.474881	0.802087	47.7033	48.7767	1.04604	0.0649387	0.932022	1		NaN	NaN	0	0
Niben101Ctg10524g00002.1	37.2264	42.0344	46.8424	1.25831	0.331488	0.482183	0.782044	41.0838	44.9411	1.20724	0.271707	0.4793	0.802087	35.5139	33.8014	0.907994	-0.139246	0.659391	0.935243		NaN	NaN	1	0
Niben101Ctg10559g00003.1	228.935	237.556	246.177	1.07532	0.10476	0.627955	0.923784	204.497	180.059	0.786508	-0.346467	0.194915	0.457549	224.932	220.928	0.965028	-0.0513568	0.793573	1		NaN	NaN	0	0
Niben101Ctg10585g00004.1	1.30771	0.967572	0.627434	0.479795	-1.05951	0.543597	0.839549	0.827253	0.346794	0.265192	-1.91489	0.504406	0.819119	1.04655	0.785392	0.600585	-0.735559	0.767439	1		NaN	NaN	0	0
Niben101Ctg10591g00003.1	851.212	796.299	741.386	0.870977	-0.199293	0.313425	0.599824	709.402	567.593	0.666805	-0.584663	0.00119977	0.00876751	598.49	345.769	0.406207	-1.29971	5.11188e-15	1.36324e-13		NaN	NaN	0	0
Niben101Ctg10609g00004.1	79.1484	51.691	24.2337	0.30618	-1.70755	5.16012e-06	6.15353e-05	78.5714	77.9944	0.985419	-0.0211902	1	1	52.8822	26.616	0.33628	-1.57227	3.46007e-05	0.00023436		NaN	NaN	0	0
Niben101Ctg10614g00004.1	1888.53	1890.91	1893.3	1.00253	0.00364078	0.959221	1	1553.31	1218.08	0.644992	-0.632647	0.000249396	0.00235185	2086.81	2285.1	1.20999	0.274994	0.134992	0.307075	ACTTCCTCCATCTGTTTTCCTT	22	0.409091	0	0
Niben101Ctg10638g00002.1	8.56601	6.01782	3.46963	0.405046	-1.30384	0.129256	0.321686	7.62521	6.6844	0.780339	-0.357827	0.729378	1	7.5855	6.60498	0.771068	-0.375069	0.58137	0.861109	AGAAGGAATTGGAAAAGGTAGTCGCTTCTTTTTTTCGGTATGCCGCTCCGCGAG	54	0.481481	0	0
Niben101Ctg10643g00004.1	5.12703	10.0099	14.8928	2.90476	1.53842	0.0275626	0.0969121	3.96587	2.80471	0.547044	-0.870271	0.448421	0.786808	3.09253	1.05802	0.206361	-2.27676	0.0824224	0.207205		NaN	NaN	1	0
Niben101Ctg10654g00002.1	14.6546	16.4077	18.1609	1.23926	0.309474	0.650763	0.946808	28.9634	43.2722	2.9528	1.56208	0.00114744	0.00844483	12.7265	10.7984	0.736861	-0.440535	0.42345	0.715345		NaN	NaN	0	0
Niben101Ctg10674g00001.1	0	0.765966	1.53193	Inf	Inf	0.144939	0.349878	0	0	NaN	NaN	1	1	0.723825	1.44765	Inf	Inf	0.0940916	0.230371		NaN	NaN	0	0
Niben101Ctg10718g00002.1	29792	19319.9	8847.91	0.29699	-1.75151	3.1085e-11	9.88681e-10	25338.2	20884.5	0.70101	-0.512493	0.0390885	0.144138	19628.1	9464.34	0.317681	-1.65435	6.94209e-18	2.39616e-16	CAAAAACATACACCGAATAAAAAGAAGGAACATAAACAGTTTTTATGGGAAGGAAAAAAAAGAAGCTAAGTAACATTTCAAACAAACTGCCCCTAAAGACAGACAATAGGGTAAGTTGTCCTAATATGAAAC	132	0.325758	1	1
Niben101Ctg10798g00001.1	0.33028	0.16514	0	0	-Inf	0.481564	0.781372	0.338537	0.346794	1.05	0.0703909	1	1	0.16514	0	0	-Inf	1	1		NaN	NaN	0	0
Niben101Ctg10800g00001.1	3.92741	5.41503	6.90265	1.75756	0.813571	0.466123	0.781372	1.96371	0	0	-Inf	0.00797044	0.0412578	10.1474	16.3673	4.16745	2.05916	0.0065924	0.0247964		NaN	NaN	0	0
Niben101Ctg10862g00003.1	242.635	175.349	108.064	0.445376	-1.1669	4.90962e-06	5.88441e-05	211.605	180.575	0.744223	-0.426194	0.0668101	0.215708	161.629	80.6236	0.332283	-1.58951	2.76656e-10	4.24636e-09	ACATATGTTCTGCAAATTGATGAATTTGGGGCCGGGTGTATAAGAATAATGCAAGGCAAACTAGTAATGCAGATATTATTTCTTATAAATTATTGGTGTGGTGTATTAAAAATTATAATGCATTACAGAAATTTTAAGAAAAATAGTTGTTTACAAAAATGCTCTGCATGTTATGAAATAATATAAAAGACAAGAACAATAACTCAAGAACAAGAGCAAATAGAGAGAAG	230	0.282609	0	0
Niben101Ctg10877g00003.1	137.606	127.127	116.648	0.8477	-0.238374	0.366413	0.666414	125.819	114.032	0.828688	-0.271098	0.373258	0.696453	157.127	176.648	1.28373	0.360341	0.217016	0.441726	TAGGTAGTTGTCGTTGTTTATGCATTCCATTTTATCTACTGAATGTGGCTAAATTAATACTAGTGGATGCCCTTTTACTTCTGTTTTTGTTTAACTTTTCCTTTTGCATGTCATGTTACTTATGGTTTATATTTACATAATTATGTATTGTGATTTCTGCTGGAGTTACTAATTCTCTTTTGTTTTTGTTTTTATTTTTGTTTTTTTTTCTATCTTTCCTTTTCTTTTTCTAAGCCGAGGGTCGATTGGAAACAGCCTCTCCATCCTTTTGGGTAGGGGTAAGGCCTGCGTACATATTACCCTCCCCATACCCCACTCTGTGGGACTATACTGGGTAGTTGGTGTTGTTGTCACTAAGAAATCTCTCTTAACCTTCCTTTCAGATCAGGCTCGTACATC…	720	0.361111	0	0
Niben101Ctg10912g00001.1	0	0.156858	0.313717	Inf	Inf	1	1	0	0	NaN	NaN	1	1	0	0	NaN	NaN	1	1		NaN	NaN	NaN	NaN
Niben101Ctg10923g00001.1	43.1946	44.7529	46.3112	1.07215	0.100511	0.706436	0.99338	38.9421	34.6895	0.803099	-0.31635	0.5313	0.842166	35.7424	28.2902	0.654949	-0.610546	0.131662	0.301188		NaN	NaN	0	0
Niben101Ctg10925g00004.1	192.402	172.152	151.901	0.789499	-0.34099	0.202826	0.446117	165.045	137.687	0.715623	-0.482729	0.0759214	0.23678	200.882	209.361	1.08815	0.121871	0.662933	0.938322	GTAGTTTAGTTCGGACAGCCTCTTAAGTCGCCGGAAAATTGCACGGCGACGAGGTCTTTCTTCCCGGCATTAGCTGGAATGACGCACAGCTATAATATTCTCACCAAAGTTCTGATACCATGTGAGAAAGCACGGGAGAAAAATATATAATTGATGTATAAACATGATACAATGCGCCCTATATATAATACACATAACCTAACCTACTCCTAATACACTTTGGGTTAGAGTTCTACTATACTTACACTTCTAACAGA	257	0.396887	1	0
Niben101Ctg10954g00002.1	45.2098	45.9895	46.7692	1.03449	0.0489244	0.900067	1	44.2776	43.3454	0.958761	-0.0607565	0.890034	1	55.5966	65.9835	1.4595	0.54547	0.165686	0.35781		NaN	NaN	0	0
Niben101Ctg10955g00001.1	25.9643	21.3891	16.814	0.647582	-0.626865	0.215214	0.465741	23.3392	20.7141	0.797794	-0.325912	0.621009	0.927086	20.649	15.3338	0.590573	-0.759814	0.135522	0.308024		NaN	NaN	0	0
Niben101Ctg10963g00003.1	16.3652	14.0152	11.6651	0.712799	-0.488433	0.355888	0.6524	11.6272	6.88917	0.420964	-1.24823	0.0572759	0.192268	17.974	19.5828	1.19661	0.258952	0.667023	0.942641		NaN	NaN	1	1
Niben101Ctg10966g00002.1	0	0	0	NaN	NaN	1	1	0	0	NaN	NaN	1	1	0.176337	0.352673	Inf	Inf	0.465087	0.74399	CTCCC	5	0.8	0	0
Niben101Ctg11012g00003.1	38.8312	26.8994	14.9676	0.385454	-1.37537	0.00307756	0.0161227	33.4506	28.0701	0.722874	-0.468184	0.316615	0.628185	32.5373	26.2433	0.67583	-0.565268	0.198768	0.413478		NaN	NaN	0	0
Niben101Ctg11026g00001.1	60.583	66.8815	73.18	1.20793	0.272536	0.425858	0.740216	65.3156	70.0481	1.15623	0.209433	0.470301	0.802087	43.129	25.675	0.423799	-1.23855	0.00156857	0.00708078	AATTACCAAGCACTT	15	0.333333	0	0
Niben101Ctg11036g00004.1	72.6906	62.3325	51.9744	0.715009	-0.483968	0.15832	0.372568	58.5299	44.3692	0.610384	-0.71221	0.0530685	0.181893	68.4089	64.1272	0.882195	-0.18083	0.553337	0.831254		NaN	NaN	1	0
Niben101Ctg11050g00004.1	290.719	266.17	241.622	0.83112	-0.266871	0.232304	0.491156	310.138	329.557	1.1336	0.180906	0.324039	0.637047	254.073	217.426	0.747893	-0.419097	0.0530646	0.144374		NaN	NaN	1	1
Niben101Ctg11053g00002.1	7.10756	4.10747	1.10738	0.155803	-2.6822	0.00875796	0.0382655	3.55378	0	0	-Inf	0.000381027	0.00336814	3.55378	0	0	-Inf	0.000418602	0.00220414		NaN	NaN	0	0
Niben101Ctg11069g00003.1	24.7738	19.8249	14.8761	0.600477	-0.73582	0.146067	0.351766	27.9561	31.1383	1.25691	0.329876	0.425713	0.759832	17.0909	9.40798	0.379755	-1.39686	0.012311	0.0423289	ACACATTCCATGATTAGCAAAATATTTAACAAGAATATCCTTAACATTTCTCTTTTAAAAATCGTACCATTATAGCAGCTTGTCTCTCTCGAGCTTTAGCTTTGCGCTTATCACTGTCTGAAATTGATCCCAAGTTGTTAGTATCACCGGTCAACACAGATTGTGATAGTTGATCGATCACGTCAGGTGCAAGATCTTGAAGTTTTATCTTGCATCCAGGTTGAAGTTCAGCAAACTTTTTCAATAGACTTCCAA	255	0.364706	0	0
Niben101Ctg11075g00004.1	450.71	453.784	456.859	1.01364	0.0195489	0.8476	1	408.024	365.338	0.810584	-0.302966	0.157271	0.396368	363.317	275.924	0.612199	-0.707928	0.000576199	0.00292381	GTG	3	0.666667	0	0
Niben101Ctg11076g00001.1	66.9976	61.2578	55.518	0.828656	-0.271154	0.45567	0.774699	50.6875	34.3773	0.513112	-0.962653	0.00912139	0.0457461	59.1101	51.2226	0.764543	-0.387331	0.292991	0.548176		NaN	NaN	0	0
Niben101Ctg11091g00003.1	75.5553	126.683	177.811	2.3534	1.23474	6.31766e-05	0.000567632	51.2661	26.977	0.357049	-1.4858	4.61307e-05	0.000547501	177.781	280.007	3.70598	1.88986	2.954e-10	4.52186e-09	GTTAC	5	0.4	0	0
Niben101Ctg11101g00001.1	260.669	362.526	464.382	1.7815	0.833094	0.000161974	0.00128538	249.573	238.476	0.914863	-0.128372	0.674378	0.970959	372.319	483.969	1.85664	0.892696	0.000125518	0.000748961		NaN	NaN	NaN	NaN
Niben101Ctg11103g00003.1	5.70274	8.04682	10.3909	1.82209	0.865595	0.261499	0.52686	5.23026	4.75778	0.834297	-0.261366	0.74352	1	4.74093	3.77913	0.662687	-0.593601	0.551584	0.829279		NaN	NaN	0	0
Niben101Ctg11114g00002.1	2.33763	1.95321	1.5688	0.67111	-0.575378	0.689341	0.977607	1.34221	0.346794	0.148353	-2.75289	0.184248	0.440231	1.75632	1.17502	0.502657	-0.992354	0.50689	0.788664	ATGTTTCACTTGATCCCAACTATGGAAGGAAGTTTCTTTGTGCAGAATGACATATTTCGCCTCAACTATGGCTAGTGTAGCGTTTCTGTGGAGAAATGTTGATAAAGAGAAAAGAAAAATAGTGTTAATGTGAAGGATATGTTGAAGAGAGAAAATCATATGCTGTAATTTGAATTGATGTGGTGCTTCCTTAACAATGGAACTGGGGCATCACACTGTTGATTTGCTTGTTGCTTTTGTAGTATGGGG	249	0.373494	0	0
Niben101Ctg11121g00004.1	75.4536	72.8039	70.1542	0.929766	-0.10506	0.898061	1	66.6029	57.7523	0.765402	-0.385711	0.34724	0.664079	62.029	48.6044	0.644163	-0.634503	0.0864783	0.215393		NaN	NaN	0	0
Niben101Ctg11133g00001.1	26.0778	42.9382	59.7987	2.29309	1.19729	0.005898	0.0277521	21.6317	17.1856	0.659014	-0.601619	0.201612	0.467916	47.6442	69.2105	2.654	1.40817	0.00106761	0.00504728		NaN	NaN	0	0
Niben101Ctg11154g00003.1	3.71436	4.20132	4.68828	1.26221	0.335947	0.81227	1	4.7725	5.83064	1.56976	0.650542	0.557698	0.866488	2.99218	2.27	0.611143	-0.710419	0.533312	0.809281		NaN	NaN	0	0
Niben101Ctg11170g00003.1	205.005	146.734	88.4634	0.431518	-1.21251	3.43171e-06	4.26587e-05	330.943	456.881	2.22863	1.15616	8.4663e-08	2.0782e-06	165.774	126.542	0.617264	-0.69604	0.00506562	0.0197904		NaN	NaN	0	0
Niben101Ctg11190g00001.1	0.284502	0.299109	0.313717	1.10269	0.141025	1	1	0.289278	0.294055	1.03358	0.0476486	1	1	0.142251	0	0	-Inf	1	1		NaN	NaN	0	0
Niben101Ctg11205g00002.1	58.0086	49.7326	41.4566	0.714663	-0.484665	0.163971	0.38072	71.3781	84.7475	1.46095	0.546904	0.0852219	0.257759	89.9578	121.907	2.10153	1.07144	0.00183245	0.00811992		NaN	NaN	0	0
Niben101Ctg11212g00001.1	49.0201	44.7574	40.4948	0.826085	-0.275638	0.507171	0.804815	57.423	65.8258	1.34283	0.42528	0.183364	0.438945	65.6539	82.2878	1.67865	0.747305	0.0450418	0.125989		NaN	NaN	0	0
Niben101Ctg11217g00002.1	140.774	151.2	161.626	1.14813	0.199284	0.443838	0.762053	207.77	274.766	1.95183	0.964826	5.53756e-05	0.000643632	135.267	129.761	0.921771	-0.117519	0.668996	0.944843	AAAAAAAAAAGGCAGGAGAATCGGCGATACTTGGTCCATCTTGGA	45	0.422222	0	0
Niben101Ctg11222g00002.1	0	0	0	NaN	NaN	1	1	0.187599	0.375199	Inf	Inf	0.486232	0.802087	0	0	NaN	NaN	1	1		NaN	NaN	0	0
Niben101Ctg11244g00002.1	451.275	451.1	450.924	0.999221	-0.00112382	0.965307	1	431.805	412.334	0.913709	-0.130194	0.596579	0.903589	541.736	632.197	1.40091	0.486367	0.0122498	0.0421463	AATTGAATGTTGTATAAAGCTTCCTCTAGTTTCCCAATGTGCTCAAACAATGGCTTGAAATGCT	64	0.359375	0	0
Niben101Ctg11286g00002.1	35.9406	36.9347	37.9288	1.05532	0.0776797	0.865096	1	35.2654	34.5902	0.962429	-0.055248	0.896379	1	33.2009	30.4613	0.847546	-0.238637	0.519996	0.796332		NaN	NaN	0	0
Niben101Ctg11309g00002.1	126.52	179.059	231.598	1.83053	0.872263	0.00160011	0.00927536	121.574	116.628	0.921819	-0.117445	0.790916	1	123.535	120.55	0.952818	-0.0697277	0.771868	1		NaN	NaN	1	0
Niben101Ctg11328g00002.1	0.984136	0.944262	0.904388	0.918967	-0.121915	1	1	1.00009	1.01605	1.03243	0.0460395	1	1	2.19304	3.40194	3.45678	1.78943	0.21306	0.435544		NaN	NaN	0	0
Niben101Ctg11347g00001.1	33.4448	46.4748	59.5047	1.77919	0.831223	0.0391362	0.128333	28.0834	22.7221	0.679391	-0.557687	0.253601	0.543575	27.5595	21.6743	0.648062	-0.625795	0.178757	0.381046	ATGCATTTCTATGCTCTATCAATGATGTCAAAGTCAGTAATACCTTTGACCAAAGGGCACGTAACACGATTGCTAGTGCAGAGGGGAGATGACAGAATTATTTTGTGGTTGTGTGTTGCATGA	123	0.406504	0	0
Niben101Ctg11356g00001.1	113.711	99.7031	85.6956	0.753629	-0.408074	0.148432	0.355869	103.013	92.3163	0.811853	-0.30071	0.319011	0.630606	129.986	146.261	1.28626	0.363179	0.259059	0.498851	TAAGAGATGGACTTTTTATTGCCTTGGCCTACTCCCCCCAACACAAAACCCACCAGCACCACCACCAAACAAAAATAAAGAAAAACAACAACAACAACAACTACCCAG	108	0.425926	0	0
Niben101Ctg11382g00003.1	55.42	60.6002	65.7803	1.18694	0.247247	0.51878	0.813321	52.2938	49.1676	0.88718	-0.172701	0.725419	1	72.8655	90.3109	1.62957	0.704492	0.048662	0.134202	ATAATTCTTCTTTGTGGATATATATCTGCTGTTTCAGATTTAGCTTAATTATCCTCCTGGTTCATTTTGTATCGTGCACTATGGTTTGATGAATGATATAGTAATGGATGGACGGACTATTAGATCTTCCGTTACCGCAGTATTCAAATCCATTTCACAGTTGGGGGGGGGGGGTTACCTTTTTACAGTTTTGA	194	0.376289	1	0
Niben101Ctg11391g00004.1	89.8575	69.1979	48.5382	0.540169	-0.888518	0.00636103	0.0295134	76.266	62.6745	0.697487	-0.519761	0.11836	0.325439	96.0581	102.259	1.13801	0.186511	0.683268	0.959801		NaN	NaN	0	0
Niben101Ctg11395g00002.1	86.3428	89.5256	92.7085	1.07373	0.102625	0.764325	1	79.1953	72.0478	0.834439	-0.261121	0.47891	0.802087	86.788	87.2333	1.01031	0.0148023	0.940186	1		NaN	NaN	0	0
Niben101Ctg11401g00001.1	0	0.276845	0.55369	Inf	Inf	0.50068	0.800364	1.95095	3.9019	Inf	Inf	0.00476111	0.0272242	0.550554	1.10111	Inf	Inf	0.150277	0.33338		NaN	NaN	0	0
Niben101Ctg11423g00004.1	78.1685	79.7076	81.2467	1.03938	0.0557211	0.850485	1	83.0946	88.0207	1.12604	0.171254	0.484123	0.802087	95.5303	112.892	1.44421	0.530284	0.0965291	0.235326	CTTGGTATTATTTGAATAAAGGACTTGAAGAAAAAGAATAAGATAAAGCAAAGTTAAAAAAAAAAAATGAAAAAGAACTGAACAGTCTGCATCGACTCCAAGGAC	105	0.295238	0	0
Niben101Ctg11437g00002.1	2.3834	1.48704	0.590672	0.247827	-2.01259	0.22173	0.475967	1.88732	1.39125	0.583723	-0.776645	0.677605	0.973806	1.77615	1.16889	0.49043	-1.02788	0.505934	0.788095		NaN	NaN	0	0
Niben101Ctg11462g00001.1	3.92984	7.12356	10.3173	2.62537	1.39252	0.0644508	0.189505	3.09959	2.26934	0.577465	-0.792196	0.553361	0.863794	4.60914	5.28844	1.34571	0.428371	0.708014	0.983445	TGGACCATATCGTTATATTTTAGCAAGTAGAC	32	0.34375	NaN	NaN
Niben101Ctg11463g00002.1	168.329	145.792	123.255	0.732226	-0.449639	0.0998532	0.265555	173.749	179.169	1.0644	0.0900362	0.646918	0.951336	161.128	153.928	0.914445	-0.129031	0.602061	0.881905	CAAATGC	7	0.428571	1	1
Niben101Ctg11479g00002.1	25.8977	22.4636	19.0295	0.734794	-0.444588	0.356332	0.652917	27.0477	28.1976	1.08881	0.122749	0.671181	0.96785	26.5986	27.2995	1.05413	0.0760495	0.9662	1		NaN	NaN	0	0
Niben101Ctg11483g00004.1	452.153	899.456	1346.76	2.97855	1.57461	2.95131e-14	1.4435e-12	847.707	1243.26	2.74965	1.45925	8.44368e-16	9.01129e-14	2072.89	3693.63	8.16898	3.03016	2.6214e-38	2.84567e-36	TTGCAATCTGCTTTATTACACCATGACTGAATTATGTGTAAGGAGTCACGATGAGATGATAAAGCTCTGATCCTAAGGGTGGTTGCCCATAGGGGATTAGGAAATGAGCATTAGAGGGGAAGAATGTTGATCACCCATGTGGTCCATTTGTATTTGCAACCACCTTAACAAATGGACCACGTAGACCTTGCAGCCTTGGGGAG	203	0.44335	0	0
Niben101Ctg11493g00003.1	118.515	118.404	118.293	0.998128	-0.00270332	1	1	120.197	121.879	1.02839	0.0403859	0.865541	1	155.788	193.062	1.62902	0.704002	0.0121305	0.041793		NaN	NaN	0	0
Niben101Ctg11520g00002.1	68.9006	70.57	72.2394	1.04846	0.0682699	0.794198	1	82.7004	96.5002	1.40057	0.486016	0.117162	0.32287	62.2343	55.568	0.806495	-0.310263	0.3779	0.657716	TTAGTTTTTCCTTCAACTGTTGATGGATTGAAGGAGCATGTATTTAATAAAGAAATCAATATGCCAATACTACATTGGACTCTCTATCTTATACATCTTCCCCCC	105	0.342857	0	0
Niben101Ctg11539g00002.1	8.65157	10.8961	13.1407	1.51888	0.603011	0.386133	0.691292	9.51354	10.3755	1.19926	0.262148	0.820938	1	10.6969	12.7423	1.47283	0.558593	0.460572	0.74399		NaN	NaN	0	0
Niben101Ctg11552g00002.1	18.4049	17.5359	16.6669	0.905566	-0.143108	0.770887	1	15.607	12.8091	0.695959	-0.522926	0.380659	0.705586	20.6825	22.96	1.24749	0.31903	0.557026	0.835275		NaN	NaN	0	0
Niben101Ctg11557g00002.1	4.73444	4.01897	3.30351	0.697761	-0.519194	0.606714	0.903684	2.87524	1.01605	0.214608	-2.22022	0.0904639	0.269346	2.93625	1.13807	0.24038	-2.05661	0.0920445	0.226113		NaN	NaN	0	0
Niben101Ctg11562g00002.1	57.2937	45.4421	33.5905	0.586285	-0.770326	0.0393822	0.128938	50.4685	43.6433	0.761746	-0.392619	0.340991	0.657965	44.5173	31.7409	0.554002	-0.852036	0.0236652	0.0736929		NaN	NaN	0	0
Niben101Ctg11592g00002.1	49.0128	68.36	87.7071	1.78947	0.839535	0.0205065	0.0763145	48.9098	48.8068	0.995796	-0.00607799	0.979275	1	48.6839	48.355	0.986578	-0.0194952	0.866866	1		NaN	NaN	0	0
Niben101Ctg11603g00003.1	124.106	130.039	135.972	1.09561	0.131738	0.625722	0.921595	121.995	119.884	0.965987	-0.0499244	0.878846	1	129.666	135.227	1.08961	0.123815	0.755114	1		NaN	NaN	0	0
Niben101Ctg11634g00001.1	3.09957	3.08155	3.06353	0.988373	-0.0168729	1	1	2.95214	2.80471	0.904871	-0.144217	1	1	2.52387	1.94816	0.628524	-0.669961	0.599844	0.879973		NaN	NaN	0	0
Niben101Ctg11661g00001.1	40.6091	33.6028	26.5965	0.654939	-0.610567	0.166322	0.384741	31.7569	22.9046	0.564027	-0.826164	0.0590413	0.196838	38.7062	36.8033	0.906281	-0.14197	0.722813	0.994498		NaN	NaN	0	0
Niben101Ctg11698g00003.1	116.869	89.4421	62.0155	0.530643	-0.914188	0.00240353	0.0131197	88.8112	60.7538	0.519847	-0.943842	0.00214227	0.0142076	115.823	114.778	0.982113	-0.0260398	0.868314	1	CTGATGATTTTCACTGTTTCGCCTTTTTACGTATTCTAGCTAGCATTCCGTGTGAGGTTTACTCTGTTGCTATCTAGTTTGCATCTTTTGCGTATTCCGCTATAGTGCGTGTGTGCGT	118	0.423729	0	0
Niben101Ctg11716g00002.1	660.733	630.865	600.997	0.909592	-0.136708	0.439018	0.756197	708.016	755.299	1.14312	0.192982	0.22766	0.509271	650.819	640.906	0.969993	-0.0439543	0.671214	0.947345		NaN	NaN	0	0
Niben101Ctg11734g00001.1	9.99024	7.53321	5.07618	0.508114	-0.976776	0.238847	0.498959	7.51697	5.0437	0.504862	-0.986038	0.269706	0.56308	5.78664	1.58304	0.158459	-2.65782	0.00778873	0.0286391		NaN	NaN	0	0
Niben101Ctg11750g00002.1	162.426	224.52	286.613	1.76457	0.81932	0.000874208	0.00556299	142.575	122.725	0.75557	-0.404363	0.137013	0.361041	186.107	209.788	1.29159	0.369147	0.196533	0.409816		NaN	NaN	0	0
Niben101Ctg11775g00002.1	28.9057	20.8207	12.7357	0.440596	-1.18247	0.0157252	0.0617661	20.6809	12.4561	0.430922	-1.2145	0.0264048	0.106365	18.8411	8.77655	0.303627	-1.71963	0.00135476	0.0062288		NaN	NaN	1	0
Niben101Ctg11776g00001.1	12.3585	9.72296	7.0874	0.573483	-0.802177	0.237802	0.497441	12.3405	12.3224	0.997077	-0.00422373	1	1	6.70827	1.05802	0.0856105	-3.54607	0.000393265	0.00208423		NaN	NaN	0	0
Niben101Ctg11800g00002.1	349.698	372.383	395.069	1.12974	0.175996	0.461295	0.780136	330.271	310.844	0.888894	-0.169916	0.521423	0.8324	450.541	551.384	1.57674	0.656949	0.00281805	0.0118206		NaN	NaN	0	0
Niben101Ctg11802g00003.1	5.24853	3.09501	0.94148	0.17938	-2.47891	0.0248811	0.0892096	6.18865	7.12877	1.35824	0.441739	0.838789	1	2.62427	0	0	-Inf	0.00198244	0.0087052		NaN	NaN	0	0
Niben101Ctg11806g00004.1	129.181	140.726	152.272	1.17875	0.237259	0.404643	0.713496	116.747	104.314	0.807501	-0.308464	0.33894	0.655602	172.919	216.657	1.67716	0.74602	0.00750338	0.0277423		NaN	NaN	0	0
Niben101Ctg11814g00001.1	12.2797	13.3196	14.3596	1.16938	0.225744	0.631495	0.927313	12.5301	12.7805	1.04079	0.0576757	0.748382	1	14.1155	15.9513	1.299	0.377403	0.514456	0.792113	CTGGGCATATATTCTTTATGCGTGTCTACAATACCAAGATCAAAAACATATAACCAACGGAGGAAAAAGACCAAAGATGAAGGGACCTAGGCAATCTGTGAATAATAGAAAAAACAAAAGAACACTAAGTGACAAAACTATGTTATTGAAATGCTGTACCAAGAAACGGAGCTTCATAGATGAAATTGCATGTAACAAAGAAAATGTACAAAACTAAAGAGAAT	224	0.334821	0	0
Niben101Ctg11829g00002.1	13.742	11.0145	8.28698	0.603043	-0.729668	0.19103	0.426516	28.7961	43.8502	3.19098	1.674	0.000551268	0.00457577	9.65151	5.56106	0.404678	-1.30515	0.0612923	0.162397		NaN	NaN	0	0
Niben101Ctg11831g00003.1	18.936	37.0433	55.1505	2.91246	1.54224	0.000967947	0.00606051	16.28	13.624	0.719477	-0.47498	0.570928	0.880016	28.7199	38.5038	2.03336	1.02387	0.0348018	0.101639		NaN	NaN	0	0
Niben101Ctg11840g00002.1	9.57812	11.0561	12.5341	1.30861	0.38804	0.585307	0.882148	4.78906	0	0	-Inf	1.34575e-05	0.000186981	11.4128	13.2475	1.3831	0.467902	0.555455	0.833562		NaN	NaN	0	0
Niben101Ctg11841g00001.1	17.9649	22.013	26.0612	1.45068	0.536727	0.307675	0.592286	14.5017	11.0386	0.614454	-0.702623	0.213742	0.488107	16.4783	14.9917	0.834503	-0.261011	0.539942	0.816849	GCATTTAAATGTTGGCCAGCTTAAATCAGATTACCATAGCAGTTTGCCAGAATGCATAAAGAGAATAAATGTATGCACTGTTCAAAATAAACAGATAAAGAGAAGAGAAGGAAAAGAAGAAAAGAGATGATTGAGAGACCATAGTGTGGGTCTTTCCTGAGTGTGCCTGCCCATAAGCAAATATAGCTACATTGTATCCATCAAATGCTGACTGAACAAATGGCTGAACATCACTAAAAAGTTCAA	246	0.365854	1	1
Niben101Ctg11852g00002.1	9.14172	7.18248	5.22323	0.571362	-0.807524	0.244706	0.506609	9.02136	8.901	0.973668	-0.0384984	1	1	6.0616	2.98148	0.32614	-1.61644	0.0722991	0.185863	CGCCCGTCTATCTATCTATCTTTTTTAGAATGAAAGAAATGATCAGAAGATATTTCAAGACACACAGCATCTTAAATCACAAAGAAAATTAGCTAAAAATACAAAATAAGCATAAATGATTAAAATCATCATTGAT	136	0.272059	0	0
Niben101Ctg11863g00003.1	4.18197	3.09687	2.01177	0.481057	-1.05572	0.30131	0.584284	4.17582	4.16967	0.997059	-0.00424943	1	1	4.74133	5.3007	1.26751	0.341999	0.716137	0.988282		NaN	NaN	0	0
Niben101Ctg11864g00002.1	51.8248	45.7624	39.7001	0.766045	-0.384498	0.314377	0.600937	43.4175	35.0103	0.675551	-0.565863	0.130919	0.349726	64.6963	77.5678	1.49673	0.581816	0.110556	0.261618		NaN	NaN	0	0
Niben101Ctg11882g00001.1	109.995	94.3302	78.6653	0.715171	-0.48364	0.102474	0.270502	64.6662	19.3374	0.175802	-2.50797	6.21368e-13	4.14851e-11	243.993	377.991	3.43644	1.78091	1.3117e-11	2.37169e-10		NaN	NaN	0	0
Niben101Ctg11891g00001.1	3.98302	3.87398	3.76493	0.945244	-0.0812406	0.712218	0.997499	3.46179	2.94055	0.738271	-0.437778	0.801841	1	4.3293	4.67557	1.17388	0.231279	1	1		NaN	NaN	0	0
Niben101Ctg11901g00001.1	36.8513	33.1528	29.4543	0.799276	-0.323234	0.500284	0.800364	41.1153	45.3793	1.23142	0.300319	0.420605	0.753552	42.1772	47.5031	1.28905	0.366307	0.404547	0.691749		NaN	NaN	0	0
Niben101Ctg11907g00002.1	6.79069	6.80073	6.81078	1.00296	0.0042612	1	1	4.75819	2.72568	0.401386	-1.31694	0.151109	0.386715	3.96744	1.1442	0.168495	-2.56922	0.0250347	0.0771466		NaN	NaN	0	0
Niben101Ctg11925g00001.1	73.2394	99.7146	126.19	1.72297	0.784901	0.0120314	0.0495714	92.3337	111.428	1.52142	0.605419	0.0326764	0.125404	86.108	98.9766	1.35141	0.434466	0.200662	0.416275	TTGCACTTAGAAAGAAAGGGCCGTACTCTGGAAAAACAGTCTATCGCTCCTTCCTAGTACCCATAGCCCCATCCACCCTCCAGTTCTCTCACCGGGAAAAAAAAATTGACCTCCCGAAATACCAGATAAGAACTCATTCAACAGCCCTTGAAGAAAAAAGATGGCTGAGATTGAAATAGGGGGAAAGGGAGAAACCAATTCAGGTGGTTGCACCTTTTTTAAGTTAATACTAAATCATGCCTAAAGACTCTGATATTTGTCTAACATCAAAGATCGATGGTTGACTATTAGTCTCTGGTGTGGCTAT	307	0.416938	0	0
Niben101Ctg11944g00001.1	155.469	102.596	49.7224	0.319821	-1.64466	2.5884e-08	4.96747e-07	95.2163	34.9632	0.224888	-2.15272	1.19585e-12	7.57498e-11	110.605	65.7413	0.422857	-1.24176	1.39168e-05	0.000102756	GAAAACAATCTAATATTGTAACTTGGCGGTTATTAATTTGCAGGATATGTTTGCTGCCGGAACAGAAACTTCATCAACAACAACTGTATGGGCTATGGCTGA	102	0.382353	0	0
Niben101Ctg11970g00004.1	13.1564	11.986	10.8156	0.822076	-0.282656	0.652636	0.948707	10.5755	7.9945	0.607651	-0.718686	0.313362	0.624168	12.3054	11.4544	0.870632	-0.199865	0.73117	1		NaN	NaN	0	0
Niben101Ctg11993g00003.1	52.4113	42.8722	33.3331	0.63599	-0.652924	0.110332	0.285173	63.3502	74.289	1.41742	0.503271	0.123134	0.334611	58.4754	64.5396	1.23141	0.300305	0.458858	0.74399		NaN	NaN	0	0
Niben101Ctg11998g00002.1	0.653856	0.483786	0.313717	0.479795	-1.05951	0.663175	0.95355	1.54274	2.43163	3.71891	1.89488	0.227693	0.509293	1.82073	2.98761	4.56922	2.19195	0.159475	0.347871		NaN	NaN	0	0
Niben101Ctg12016g00004.1	24.071	22.6391	21.2071	0.881023	-0.182748	0.742262	1	21.121	18.171	0.754891	-0.405659	0.534101	0.843573	33.0845	42.098	1.74891	0.806454	0.0761265	0.193828	CCCCTCTTTGACTGTCAGACAAGGTTGGAGACTCAAAATCTAATATTATGCCACTTTGAATCAGAAAGCTTATCAGCTGTAGAAAAATCTAGTCAGAGATAAACACTTGCAGACTCATTACTAACATACCAAACATATCTCATGATTTGTCAACTATGTGTGTGTGTATGCGTGTCTATGCGGAAAGAAGCAACGAGACTCAAAATCCAAAATTGTAATTTTCTGATCAGAAAGCTAAACAGCTGTAGAGCAGGAATAT	259	0.370656	0	0
Niben101Ctg12033g00001.1	135.835	105.173	74.5104	0.548536	-0.866342	0.00467421	0.0228756	101.054	66.2723	0.487888	-1.03538	0.000294922	0.00271018	133.101	130.367	0.959743	-0.0592804	0.739341	1		NaN	NaN	0	0
Niben101Ctg12072g00001.1	23.6107	15.1552	6.69961	0.283753	-1.81729	0.00209597	0.0116698	38.9019	54.1932	2.29528	1.19867	0.00359537	0.0217154	18.4913	13.3719	0.566349	-0.820236	0.131978	0.301764		NaN	NaN	0	0
Niben101Ctg12075g00002.1	314.408	292.851	271.294	0.862873	-0.21278	0.297871	0.580128	283.154	251.901	0.80119	-0.319783	0.151606	0.387465	333.693	352.977	1.12267	0.166939	0.546549	0.823987		NaN	NaN	0	0
Niben101Ctg12085g00001.1	56.3925	84.3701	112.348	1.99225	0.994397	0.00269677	0.0144514	55.5919	54.7913	0.971607	-0.0415559	0.960821	1	56.2551	56.1177	0.995127	-0.00704704	0.979948	1		NaN	NaN	0	0
Niben101Ctg12118g00001.1	1.96827	1.88852	1.80878	0.918967	-0.121915	1	1	2.14721	2.32615	1.18182	0.241016	0.852913	1	2.1222	2.27613	1.15641	0.209655	1	1		NaN	NaN	0	0
Niben101Ctg12119g00002.1	8.02096	4.5826	1.14425	0.142658	-2.80937	0.00274221	0.0146506	6.46848	4.916	0.612894	-0.70629	0.305196	0.613769	4.38163	0.742304	0.0925456	-3.43369	0.00295041	0.0123162		NaN	NaN	0	0
Niben101Ctg12123g00001.1	10.7888	6.16039	1.53193	0.141992	-2.81612	0.00144812	0.00852551	8.96683	7.14481	0.662241	-0.594573	0.469591	0.802087	7.67055	4.55226	0.421942	-1.24488	0.11534	0.270796	TTTCTTATTGGATCCATTTACTTTTGTGGTATTAGTGATTCGGTTGGGGTGTTTGGATGCGCCGAAGCACCTTAATTTAAGTTTTGTAGTTCTTGTAAGGCTCAAGTTATTTCATTCTTTTATTTTGTCAAAAGATTTTCCTTTTCTCTGTGT	153	0.339869	0	0
Niben101Ctg12141g00005.1	157.14	165.438	173.736	1.10561	0.144846	0.641055	0.936492	190.362	223.584	1.42284	0.508769	0.0282939	0.112391	711.978	1266.82	8.06171	3.01109	2.99782e-40	3.46595e-38	CCCATATTTTCATAATGTGGTCTCTATATAACAACAACAACTACTACTACCCAGTATAGTCCCACAAAGTGGGGTCTGGGGAGTGTAATATGTAGACGGG	100	0.42	1	0
Niben101Ctg12147g00002.1	12.1582	11.3211	10.484	0.862301	-0.213737	0.782174	1	20.1831	28.208	2.32009	1.21418	0.0180313	0.0787709	10.9	9.64181	0.793032	-0.33455	0.649631	0.931134		NaN	NaN	0	0
Niben101Ctg12150g00004.1	25.9325	19.1029	12.2733	0.47328	-1.07924	0.038275	0.126053	17.5344	9.13629	0.352311	-1.50508	0.00894639	0.0450777	17.135	8.33752	0.321509	-1.63707	0.0035771	0.0145794	TCAACGACATCTCCAGATGATATCTCCTGCATTAGCTTGAATGTTATCATTTCAGGTGTAATCACTTGTCATCTAACTTAATTGAGTGTTTTTTTAGCTCCTTCTCTAAATTGCTCTTTAGCCTTTTTGATAGATTTTGTATCTTATAGTTGTATATAATTTTAATCCAAATTAGATCAGCAAACTCTGCAATTTCTTCAATCGGGGCATGTGCCCAATGATAAGAGTTGGCTTTGGCAGTAACATGCAATTTTATTTTATTGCCATTCTGCACATTACAACAGAAAGTTATGGACAATGAAAATTAAGATATTGATGCATATTTTTCAAAGCTTG	336	0.324405	1	1
Niben101Ctg12179g00003.1	175.283	132.51	89.7374	0.511956	-0.965907	0.000524318	0.00356622	191.947	208.612	1.19014	0.251132	0.257811	0.547602	145.842	116.4	0.664069	-0.590594	0.0221464	0.0696496		NaN	NaN	0	0
Niben101Ctg12198g00002.1	0	0.156913	0.313827	Inf	Inf	1	1	0	0	NaN	NaN	1	1	0	0	NaN	NaN	1	1		NaN	NaN	0	0
Niben101Ctg12211g00001.1	0.284502	0.142251	0	0	-Inf	0.481564	0.781372	0.142251	0	0	-Inf	1	1	0.142251	0	0	-Inf	1	1		NaN	NaN	0	0
Niben101Ctg12222g00002.1	0.738708	3.39602	6.05332	8.19448	3.03465	0.0149082	0.0591533	0.369354	0	0	-Inf	0.533929	0.843488	6.34996	11.9612	16.1921	4.01722	0.000168069	0.000974642		NaN	NaN	0	0
Niben101Ctg12235g00001.1	59.3352	55.3033	51.2713	0.864096	-0.210736	0.534239	0.830145	59.8519	60.3686	1.01742	0.0249098	0.925434	1	63.3867	67.4382	1.13656	0.184678	0.647367	0.928707		NaN	NaN	0	0
Niben101Ctg12249g00003.1	18.3103	21.5858	24.8613	1.35778	0.441252	0.373712	0.675421	26.7827	35.2551	1.92543	0.945179	0.0298948	0.117195	19.7596	21.2089	1.15831	0.212018	0.722239	0.993978		NaN	NaN	1	0
Niben101Ctg12255g00002.1	0.738708	0.369354	0	0	-Inf	0.256562	0.519878	0.369354	0	0	-Inf	0.533929	0.843488	0.369354	0	0	-Inf	0.524266	0.799727		NaN	NaN	1	0
Niben101Ctg12258g00001.1	0	7.92772	15.8554	Inf	Inf	1.40313e-07	2.34404e-06	4.92104	9.84209	Inf	Inf	2.79992e-05	0.000354086	1.9397	3.8794	Inf	Inf	0.00506563	0.0197904		NaN	NaN	0	0
Niben101Ctg12260g00004.1	23.5441	16.3216	9.09911	0.386471	-1.37157	0.0131444	0.0533153	19.8497	16.1554	0.686174	-0.543353	0.410154	0.741508	13.3591	3.17406	0.134813	-2.89097	3.48022e-05	0.000235449		NaN	NaN	0	0
Niben101Ctg12264g00001.1	228.324	221.296	214.268	0.938438	-0.0916661	0.724393	1	211.531	194.738	0.852901	-0.22955	0.439322	0.776495	295.882	363.439	1.59177	0.670632	0.00422385	0.0168946	CGTAAGCTTCGCATTCATCAGCTAGATTATAATACATTACATGACTCTCCAAGCTTCCCAAAAAAATTATAAAACCTAAAGCTTCACATTCACCAGCTCAATCATAACCACTGCTTCACAGCACCCCCACCTACCTAGAAGAAAAAGGGATGCCGAAACCTAACTATTGTGAAAATATATACATGAGTAAAAGAATTGAGATAAACATTGTATTGGGCTGTTCAATCTCATTGCAAAATATATCAAAAAAGTTTGGAATTGCCAAATAGCCGCACAAACTTCAATATCAAGATTGATTTTATGTAAAAACTAAAAATGCTCATCAAGGAAAATGGCCAAAAGTAAGCAAAAGGCTACAAAGGGACAAGAAAAAGGATGAGGGGTAGGTTCCGCAGGAGA…	449	0.367483	1	1
Niben101Ctg12271g00004.1	57.5141	58.8234	60.1328	1.04553	0.0642357	0.949141	1	58.6217	59.7294	1.03852	0.0545249	0.742349	1	53.659	49.8039	0.865943	-0.207656	0.538479	0.81507	TCCCTCCAAGAACTTCCCACCTTGCTCTTGAAGAGACTCGAACTCACAACCTCTCGGTTGGAAGTGGGGGTAGCTTACCATCAGAGCAACCCATCTTGTCTTTATACAGAAAGCTAAAAAATGAATAAAAAGAGCAATTCATAAGACAGAGTCTGCACCCCCATCTGTCTCTTCTCATTTTATGAGAAAACCAAATGAGAGGAAAAACACTAACAGGAAAAGGAAAACCCGTCATTTGAAGGTAGGGAGAATCCAACAACCCCAAAAGGGACAATCTCTCCCTTATAATGAGCTAACAAGATGAGACTGAAAAAAACTTCCATTTGGTTATGCAAACTAGGTGTATTCACAACTTAAATTATATACAACAACAACAACTACCCTTGCTGTTAAATACAA…	463	0.386609	0	0
Niben101Ctg12306g00003.1	182.598	211.86	241.122	1.32051	0.401097	0.106438	0.277348	159.103	135.608	0.742663	-0.429221	0.118575	0.325793	231.443	280.289	1.53501	0.618249	0.0124734	0.0428094	GTAGACTCTGGAAACAGGCCGGTAACTGGAATTCGGTTATACTTGGAAGGTAAAAGGAGTGATCACCTCGCTATCCATCTTCAACATTTATCAGCACTTCCTCAAAGTATCCAACTAACAGATGATCTTAGCTATGAGCCTGTCGATGAGCCAGTTGAACGAGGATATTTTGAACCGGTCAAGTGGAGCATATTTTCACATGTTTGCACTGCTCCTGTTGAATACCGTGGAACACGAATAGATGACTCTGCTTCTATTGTCACCAAGGCCTGGTTTGAGGTGAAGGTTATTGGAATGAAAAAGGTCCTCTTCCTGAGGTTAGGATTCTCGAT	332	0.436747	1	0
Niben101Ctg12308g00003.1	10.2407	8.15647	6.07229	0.592959	-0.753996	0.297424	0.579603	10.59	10.9393	1.06822	0.0952099	0.942977	1	7.70604	5.17143	0.50499	-0.985672	0.213527	0.436218		NaN	NaN	0	0
Niben101Ctg12327g00002.1	47.9781	61.7615	75.5449	1.57457	0.65496	0.0971433	0.260356	45.2761	42.5742	0.887367	-0.172397	0.771643	1	60.3058	72.6335	1.51389	0.598261	0.138378	0.312939	GTAATTATCTTCTGGCGGGATCCTTTTCTGTGTGATGAAATACAAATTTGCTAAGGTTGTCTTCTATGAGATGCAGGAGAGAGGAAGCTTAACTCTTTTGAGTTCAAGTGGTCAGCCGTCAGCCAGCCCCATATCAGATTCCTTTCTGCTATGAGTCAATTACTGCGTATAAGAAACAAGTTTAAGTGTTTGTTTGAATTTTTCCAAGACTTGAGTTTGCAAGCCCACTTTTGTTTTTGGAAAGTAATCATTAGTGCTTTTATGCAAACAAAAATTCCAAGCTCAATTTGTTTTGGGGATAAGGTTTGCCTTAAAAAAAGAGAAGTAGAATAACTAGATATACGTGAAATGAGCCCTATTCCTCCTTTCCAATGGCCAATAAAG	384	0.372396	0	0
Niben101Ctg12341g00003.1	121.019	84.8725	48.7255	0.402625	-1.31249	3.48241e-05	0.000334499	144.517	168.014	1.38832	0.473341	0.0404251	0.147743	93.1626	65.3058	0.53963	-0.889956	0.00397559	0.0160158	AGATTGCGAGGATGTGATTCACCAAGCTTCTCCTATATACATGTGTCTGGCCGAGAAATGTATTATGTCCGATCTGTACACTTGATCTTCGACAAAAAGCCGAGAAATGTATTATGTACATGTATATACATCTCGGGGTTCTCGCAGGAATCATTTGTTATATAAGCAACCTATTCCCTCGACTGTTGCATAAGCTCAAACCACTGCATGAAAGGAAAACCAAGATCATGATCATTACTCACGTTATCAAACAATAATTCAGAAATTGTAAAAGAAATTTCAAAATGAAAGGAAGTGCT	299	0.371237	0	0
Niben101Ctg12357g00004.1	37.6437	46.8297	56.0157	1.48805	0.573422	0.0945544	0.254931	38.9978	40.3519	1.07194	0.100229	0.688693	0.9838	31.6338	25.6239	0.680696	-0.554917	0.236214	0.471691		NaN	NaN	0	0
Niben101Ctg12372g00001.1	2.87668	1.43834	0	0	-Inf	0.0159477	0.0624373	2.97255	3.06841	1.06665	0.0930847	0.873229	1	1.43834	0	0	-Inf	0.0431971	0.121673		NaN	NaN	0	0
Niben101Ctg12381g00001.1	415.361	502.013	588.665	1.41724	0.503082	0.01041	0.0441215	466.524	517.688	1.24636	0.317719	0.0638656	0.209146	800.306	1185.25	2.85355	1.51276	3.27165e-14	8.04587e-13		NaN	NaN	0	0
Niben101Ctg12398g00004.1	0.33028	0.16514	0	0	-Inf	0.481564	0.781372	0.16514	0	0	-Inf	1	1	0.554771	0.779262	2.3594	1.23842	0.658728	0.935086		NaN	NaN	0	0
Niben101Ctg12431g00004.1	59.1788	47.2808	35.3829	0.597898	-0.742029	0.0489904	0.153209	47.6449	36.1111	0.610204	-0.712636	0.0825433	0.251705	51.7039	44.2291	0.747381	-0.420083	0.248469	0.486395	CCCATGACCTCCT	13	0.615385	0	0
Niben101Ctg12434g00004.1	0	0	0	NaN	NaN	1	1	0	0	NaN	NaN	1	1	1.16889	2.33779	Inf	Inf	0.0373743	0.107873		NaN	NaN	0	0
Niben101Ctg12453g00002.1	13.6661	9.6015	5.5369	0.405156	-1.30345	0.111265	0.287047	9.7808	5.8955	0.431396	-1.21291	0.119197	0.326933	9.30176	4.93742	0.36129	-1.46877	0.0879159	0.218286		NaN	NaN	1	1
Niben101Ctg12456g00002.1	838.799	692.18	545.56	0.650406	-0.620587	0.000396252	0.00280314	824.93	811.062	0.966932	-0.0485135	0.896998	1	585.649	332.499	0.396399	-1.33497	8.71672e-16	2.50928e-14		NaN	NaN	0	0
Niben101Ctg12486g00001.1	72.2311	81.8136	91.3962	1.26533	0.339515	0.375198	0.677107	62.3805	52.53	0.72725	-0.459477	0.208472	0.479586	71.6427	71.0543	0.983708	-0.0236981	0.847887	1	AGCCTTGCATTTTTACTGCTGAAGTCGAACCAGATGAAACATTTGGATTGATCAAATGAAGGACGGTAAATATTGATTGTATTTCAGAAGCTGGGATTTTGTTAATTGCTTTATACTTTAATATAAAAACTCTATTGCTTAACAGAATGATTAGGCATAATATTTTGAAGCTTGTACATTTCACATTGATTCAAAGGCAAGTGACTTGCTTTGGATTTTGTATGAGAG	228	0.320175	0	0
Niben101Ctg12493g00001.1	651.474	686.754	722.034	1.10831	0.148358	0.432209	0.74773	555.851	460.227	0.706439	-0.501362	0.00483932	0.0275854	887.1	1122.73	1.72336	0.785226	8.21684e-05	0.000511377		NaN	NaN	0	0
Niben101Ctg12507g00001.1	12.6272	8.74052	4.85385	0.384397	-1.37933	0.0490912	0.153465	8.39436	4.16153	0.329569	-1.60135	0.0239227	0.0983447	12.1064	11.5857	0.917518	-0.124191	0.838902	1		NaN	NaN	0	0
Niben101Ctg12508g00001.1	0.369354	0.756803	1.14425	3.09798	1.63133	0.499609	0.800364	0.372276	0.375199	1.01582	0.0226506	1	1	0.379493	0.389631	1.0549	0.0771055	1	1		NaN	NaN	0	0
Niben101Ctg12514g00003.1	76.653	60.1887	43.7244	0.570419	-0.809905	0.0177209	0.0678342	60.3814	44.1099	0.575448	-0.797241	0.0180587	0.078848	53.5202	30.3874	0.396427	-1.33487	0.000243722	0.00136051		NaN	NaN	0	0
Niben101Ctg12537g00003.1	12.2559	9.37624	6.49662	0.530083	-0.91571	0.174671	0.399237	8.59	4.92414	0.401778	-1.31553	0.0557918	0.18864	9.54834	6.84083	0.558168	-0.841228	0.207972	0.427541		NaN	NaN	1	1
Niben101Ctg12548g00001.1	0	1.25531	2.51061	Inf	Inf	0.0447618	0.142671	0	0	NaN	NaN	1	1	1.60857	3.21715	Inf	Inf	0.0108668	0.0380436		NaN	NaN	0	0
Niben101Ctg12559g00003.1	4.92809	4.66012	4.39215	0.891248	-0.166102	0.656333	0.952232	3.45372	1.97936	0.401648	-1.316	0.183454	0.439072	5.74815	6.5682	1.33281	0.414472	0.832814	1		NaN	NaN	0	0
Niben101Ctg12577g00001.1	0.284502	1.06497	1.84543	6.48653	2.69745	0.251708	0.514681	0.142251	0	0	-Inf	1	1	0.711284	1.13807	4.00021	2.00007	0.450645	0.74399		NaN	NaN	0	0
Niben101Ctg12579g00001.1	80.4545	106.359	132.263	1.64395	0.717163	0.0234307	0.0850711	89.4479	98.4412	1.22356	0.291089	0.383265	0.708809	98.7385	117.022	1.45452	0.540539	0.111281	0.26295		NaN	NaN	0	0
Niben101Ctg12586g00003.1	30.5307	23.9215	17.3123	0.567045	-0.818465	0.0936879	0.253171	22.3371	14.1435	0.463255	-1.11012	0.0360979	0.135583	20.1826	9.83439	0.322114	-1.63436	0.00214931	0.00934488		NaN	NaN	0	0
Niben101Ctg12595g00001.1	50.3357	49.4945	48.6533	0.966577	-0.0490438	0.903788	1	47.1081	43.8806	0.87176	-0.197998	0.671126	0.967838	53.2083	56.0809	1.11414	0.155929	0.733372	1		NaN	NaN	1	1
Niben101Ctg12603g00002.1	7.3316	6.01868	4.70575	0.641845	-0.639703	0.330142	0.622896	12.3113	17.291	2.35842	1.23782	0.0569818	0.191543	12.8813	18.431	2.51391	1.32993	0.0601688	0.159881	CACCGGTGGTCTCTGGATTAGATTCTGTAGATAATTTCCATGTTAGAAAAGAGATTTTTTTAACAGGAAAACAGTCC	77	0.363636	NaN	NaN
Niben101Ctg12612g00003.1	76.9152	91.4747	106.034	1.37859	0.46319	0.127201	0.31788	83.3815	89.8479	1.16814	0.224217	0.363823	0.684573	93.5152	110.115	1.43165	0.517674	0.0975118	0.237183	GAAATATTCAGATTGCAAGGCTTTAGTGGAACTCGCTACTAGACGGATGAAAGTTGAAATTTTTGTGGGTGGTGGAAAAGTTGGTGACAATCTTTGTCATGCTACCCATGTGGTGGTCATGTCTCTACCAGACTTTGATGTAAATTTCAATGAAGTTTTAAATAG	165	0.381818	0	0
Niben101Ctg12626g00002.1	56.1128	50.2235	44.3341	0.790089	-0.339914	0.408871	0.718611	82.0093	107.906	1.92301	0.943369	0.00301519	0.0188124	64.6818	73.2507	1.30542	0.384512	0.287983	0.540905		NaN	NaN	0	0
Niben101Ctg12629g00003.1	0.569003	0.736751	0.904498	1.58962	0.668681	1	1	2.98479	5.40058	9.4913	3.24661	0.0135151	0.0628291	1.25858	1.94816	3.4238	1.7756	0.401753	0.688791		NaN	NaN	1	1
Niben101Ctg12636g00001.1	76.1046	92.5558	109.007	1.43233	0.518365	0.103683	0.272668	81.9178	87.7311	1.15277	0.205105	0.517203	0.829785	116.265	156.425	2.0554	1.03942	0.00108506	0.00511957		NaN	NaN	0	0
Niben101Ctg12648g00002.1	18.6511	14.8348	11.0186	0.590773	-0.759323	0.158344	0.372603	11.6111	4.57116	0.245088	-2.02863	0.00230849	0.0151178	22.5957	26.5403	1.42299	0.508924	0.382749	0.664111		NaN	NaN	1	0
Niben101Ctg12652g00003.1	320.09	322.374	324.658	1.01427	0.0204444	0.912759	1	308.52	296.951	0.927709	-0.108256	0.765945	1	546.982	773.874	2.41768	1.27362	3.23589e-10	4.92818e-09		NaN	NaN	0	0
Niben101Ctg12658g00002.1	13.06	13.7834	14.5069	1.11079	0.15158	0.909623	1	11.0749	9.08974	0.695998	-0.522845	0.333087	0.648315	12.1003	11.1405	0.853025	-0.22934	0.68739	0.963952		NaN	NaN	0	0
Niben101Ctg12665g00001.1	508.893	515.179	521.465	1.0247	0.0352076	0.872953	1	610.542	712.192	1.39949	0.484904	0.00305351	0.0189994	493.488	478.083	0.939458	-0.0900996	0.536876	0.813306		NaN	NaN	0	0
Niben101Ctg12671g00001.1	0	0	0	NaN	NaN	1	1	0.681421	1.36284	Inf	Inf	0.107133	0.30367	0	0	NaN	NaN	1	1		NaN	NaN	0	0
Niben101Ctg12676g00002.1	2.69115	3.05291	3.41467	1.26885	0.343527	0.884827	1	2.64147	2.5918	0.963085	-0.0542653	1	1	3.51	4.32885	1.60855	0.685764	0.663013	0.938397		NaN	NaN	0	0
Niben101Ctg12683g00001.1	722.153	714.022	705.891	0.97748	-0.0328604	0.798507	1	600.108	478.062	0.661995	-0.595107	0.00036781	0.00327337	607.803	493.453	0.683307	-0.549394	0.000614229	0.00309306		NaN	NaN	0	0
Niben101Ctg12694g00003.1	12.9287	16.6709	20.4131	1.5789	0.658924	0.250256	0.512761	10.9534	8.97808	0.694431	-0.526096	0.443379	0.781336	12.7831	12.6376	0.977483	-0.0328559	1	1		NaN	NaN	0	0
Niben101Ctg12711g00003.1	0.33028	0.303562	0.276845	0.838213	-0.254612	1	1	0.338537	0.346794	1.05	0.0703909	1	1	0.517813	0.705346	2.1356	1.09464	0.656363	0.935086	GGAATAGTAATCACTACTTTGCCATCCTATTCAAGCTGCAAGGATGGTTCAACGTTTGTCCAATTGCT	68	0.411765	0	0
Niben101Ctg12716g00002.1	348.511	365.326	382.142	1.0965	0.132904	0.530454	0.82582	265.301	182.091	0.522483	-0.936545	2.04319e-05	0.000268909	339.396	330.281	0.947692	-0.0775102	0.665664	0.941212		NaN	NaN	0	0
Niben101Ctg12738g00002.1	1.96157	1.69139	1.42121	0.724526	-0.46489	0.835843	1	3.43068	4.8998	2.4979	1.32072	0.238044	0.524179	1.50979	1.05802	0.539375	-0.89064	0.641647	0.922804		NaN	NaN	0	0
Niben101Ctg12759g00001.1	14.4269	60.5998	106.773	7.40094	2.88771	2.82324e-11	9.04759e-10	16.079	17.7311	1.22903	0.297521	0.632809	0.938596	43.4717	72.5165	5.02648	2.32955	6.93655e-07	6.4483e-06	CCCCGGAAGAGATTAACATGCTACCTCCAGAGCAAAGGAATCAAGTGCTTCAGTTGCAACAAATGCTCCGTTAATTAGAAGCAAGTGCAGCAAAAGACAATTTTGCGAAGAAATTGGAATATCACTGTCTGCCTAACTGACTTTGCTATTTATCCATTCCCGTAGAGGGACAGTGCGTCC	180	0.438889	0	0
Niben101Ctg12776g00001.1	10.8396	9.23131	7.62301	0.703255	-0.50788	0.372307	0.673856	13.104	15.3684	1.4178	0.503657	0.424485	0.758115	10.5688	10.2979	0.950029	-0.0739567	0.825975	1	GTTAAAGTGGAGATGGAAATAATAAATTTAAAAATTCTTTAAAAATTGTATAAAAATAAACTTAATGGAGCCAAAAAATTTGGAGCGTCCACATTGAAGGTACTAATTATAGAAGCACTTATTACCCTCTCATTCCTATCCTCTTCCCG	149	0.302013	0	0
Niben101Ctg12788g00003.1	2.64224	1.32112	0	0	-Inf	0.0168612	0.0652193	1.32112	0	0	-Inf	0.0440016	0.157576	1.32112	0	0	-Inf	0.0456997	0.127503		NaN	NaN	0	0
Niben101Ctg12790g00002.1	33.8277	35.2698	36.7119	1.08526	0.118044	0.930775	1	23.4654	13.1031	0.38735	-1.36829	0.00546306	0.0304304	40.4452	47.0628	1.39125	0.476382	0.329107	0.596368		NaN	NaN	0	0
Niben101Ctg12810g00001.1	86.9369	91.3544	95.7718	1.10162	0.139632	0.743867	1	80.0866	73.2363	0.842407	-0.24741	0.495868	0.812609	94.7745	102.612	1.18031	0.239161	0.522742	0.799439	ACTATAATGACAACAGGGAGGCATCATCTGATATAGGAAGTGGTTATTTCATTGACTGCTGTGGGGATGATTGGGAATTGTATGCACACAACAGGCTTGGCAAATTGGTATTGTCTCTAAATTTCATACTCAACGAGTCTTTTCATTATTCTACATAGATTACTCTTGCGAT	172	0.377907	0	0
Niben101Ctg12814g00002.1	52.8179	68.5922	84.3665	1.59731	0.675644	0.0467992	0.147877	51.378	49.9381	0.945476	-0.0808869	0.979648	1	59.68	66.5421	1.25984	0.333241	0.342862	0.612756		NaN	NaN	0	0
Niben101Ctg12826g00003.1	30.6206	31.1837	31.7469	1.03678	0.0521143	1	1	29.1202	27.6198	0.902	-0.148801	0.824173	1	27.0968	23.5731	0.769844	-0.377362	0.412154	0.701092		NaN	NaN	0	0
Niben101Ctg12832g00001.1	5.45303	3.61241	1.7718	0.324919	-1.62185	0.113017	0.290498	3.02057	0.58811	0.10785	-3.2129	0.0280065	0.111499	14.4361	23.4191	4.29469	2.10256	0.000696963	0.00345795		NaN	NaN	0	0
Niben101Ctg12838g00001.1	1.27534	0.794584	0.313827	0.246073	-2.02284	0.306619	0.590856	0.82527	0.375199	0.294195	-1.76516	0.503967	0.818945	1.99516	2.71498	2.12883	1.09006	0.524421	0.799899		NaN	NaN	0	0
Niben101Ctg12839g00001.1	314.934	470.332	625.731	1.98687	0.990495	4.48591e-06	5.42803e-05	295.517	276.1	0.876693	-0.189857	0.487819	0.803888	433.973	553.013	1.75597	0.812266	0.000226539	0.00127309	TTACCGGTGTGTTTCAATGAAAGAAAGGTCTTTAAACCTTAAAAAAACAAAGAAAGAAATGAGTTATATTTACAGTACATATTAGGTATAAACAGCAATATCAAAAATGCTGTGCTTACTTCAATTCTATGCGAGAGCTCAATATTATACAAAGGGCAATGAAAAGCC	168	0.309524	1	1
Niben101Ctg12842g00002.1	3.67528	2.89905	2.12282	0.577595	-0.79187	0.44446	0.762638	4.45378	5.23227	1.42364	0.509583	0.634255	0.940035	6.89032	10.1054	2.74955	1.45919	0.101903	0.245201		NaN	NaN	1	0
Niben101Ctg12845g00002.1	0.33028	0.321998	0.313717	0.949851	-0.0742267	1	1	0.16514	0	0	-Inf	1	1	0.16514	0	0	-Inf	1	1		NaN	NaN	0	0
Niben101Ctg12852g00001.1	0	0.784292	1.56858	Inf	Inf	0.143882	0.348586	1.02919	2.05839	Inf	Inf	0.0305548	0.119074	1.05802	2.11604	Inf	Inf	0.0375116	0.108187		NaN	NaN	0	0
Niben101Ctg12867g00004.1	0	0	0	NaN	NaN	1	1	0.320425	0.640849	Inf	Inf	0.249858	0.538807	0.352673	0.705346	Inf	Inf	0.238778	0.473599		NaN	NaN	0	0
Niben101Ctg12880g00004.1	1.6514	1.60999	1.56858	0.949851	-0.0742267	1	1	0.8257	0	0	-Inf	0.148861	0.382847	2.39035	3.12931	1.89494	0.922155	0.562503	0.841101		NaN	NaN	0	0
Niben101Ctg12891g00001.1	530.13	559.073	588.015	1.10919	0.149505	0.500668	0.800364	447.522	364.913	0.688346	-0.538795	0.00475081	0.027179	715.587	901.043	1.69966	0.765249	4.84198e-05	0.000317092		NaN	NaN	0	0
Niben101Ctg12894g00002.1	0	0.138422	0.276845	Inf	Inf	1	1	0	0	NaN	NaN	1	1	0.176337	0.352673	Inf	Inf	0.465087	0.74399		NaN	NaN	0	0
Niben101Ctg12906g00002.1	220.653	203.109	185.565	0.840983	-0.249852	0.321435	0.610592	195.612	170.57	0.773026	-0.371412	0.141106	0.36851	227.949	235.245	1.06613	0.0923862	0.740221	1		NaN	NaN	0	0
Niben101Ctg12907g00001.1	0.33028	0.16514	0	0	-Inf	0.481564	0.781372	0.352739	0.375199	1.136	0.183965	1	1	0.341477	0.352673	1.0678	0.0946422	1	1		NaN	NaN	0	0
Niben101Ctg12933g00001.1	1.76862	1.59486	1.4211	0.803505	-0.315621	1	1	1.53936	1.3101	0.740748	-0.432945	1	1	1.25546	0.742304	0.419708	-1.25254	0.583518	0.863146		NaN	NaN	0	0
Niben101Ctg12937g00004.1	0.33028	1.7154	3.10052	9.38754	3.23075	0.0699277	0.202044	1.42153	2.51277	7.60801	2.92752	0.107274	0.303858	3.17123	6.01217	18.2033	4.18612	0.00460637	0.018204	GACACAATTGGTTTGGTTTGGTAATTGTAAAATCCGAACCAACCCGGTCTATGTACACCCCTAGTAGGGATAGCGGTGAACTGGTGGAGGATCGTAGCCTCTTTGCTGTATTTAGTGGATCTTTGGACCCGCATTTGATCACATTATATAAAAGTGGCTTTATTTTGTTAATTTATAGAAAAATTAACATGGTAAGTAATGTTTTGAATGGGAAAGTTCTCTCTTTCATGGTACCCATTATAATGATTAGGAACAAGTCTTTGTCATTTTAGCTCTATCATCATATCAAATCAATCCACACAAAAGAGAAAACTTCAATTGATATAAATCGAAAATCACTTTCTTAGGTTTCTTTTACTTGGCTTTTCCCTACATTTTAGTTTCCCTTTTCATTTTCTA…	785	0.324841	0	0
Niben101Ctg12940g00001.1	128.822	152.69	176.558	1.37056	0.454767	0.0894375	0.244426	131.603	134.384	1.04318	0.0609822	0.787553	1	214.975	301.129	2.33756	1.225	1.83656e-06	1.59398e-05		NaN	NaN	0	0
Niben101Ctg12957g00001.1	1.96157	8.13278	14.304	7.29212	2.86634	0.000766679	0.0049603	4.20029	6.43901	3.28259	1.71483	0.0831529	0.253102	1.77231	1.58304	0.807031	-0.309305	0.82668	1		NaN	NaN	0	0
Niben101Ctg12975g00002.1	33.2929	24.8046	16.3164	0.490087	-1.02889	0.0252292	0.0901398	27.9912	22.6896	0.681515	-0.553183	0.254546	0.544391	22.065	10.8371	0.325507	-1.61924	0.00181217	0.00804319		NaN	NaN	0	0
Niben101Ctg12976g00003.1	83.0444	53.9343	24.8243	0.298927	-1.74213	1.8799e-06	2.47878e-05	69.7454	56.4463	0.679713	-0.557003	0.0961402	0.281616	72.8786	62.7128	0.755172	-0.405123	0.199195	0.414061		NaN	NaN	0	0
Niben101Ctg12987g00001.1	0.33028	1.24499	2.1597	6.53898	2.70907	0.185778	0.41853	0.312167	0.294055	0.89032	-0.167603	1	1	5.82166	11.313	34.2529	5.09815	5.42377e-05	0.00035103		NaN	NaN	0	0
Niben101Ctg12991g00003.1	73.5258	103.54	133.555	1.81644	0.86111	0.00673038	0.0309244	94.9159	116.306	1.58184	0.661602	0.0275467	0.110045	123.671	173.816	2.36401	1.24124	9.27598e-05	0.000570983	CACTTCGACTTTTCACTTGACCCTAATATTGCATATGTCCTATCCATTTCAGCAGGGCATGGTTATTTAATAGTTCAAAATAATTTGAAAATTTTCAAACTTACACACCTAAACTATTCGATATTGTTCTCTATTTAGCTTTTGAAAAATTTACTCTTTTTGACGATTTCATGAACTAACATAGTAATGGGCTACAACTTTAGGAGGACAAAAATGTTGCTCATCTGACACATGTCAGTGAAATGGAAAAGAAGATTGAAACATTGCAAAGGATTACTACTATTTTGAAGGACGTTATTCAGAATAAGGTAATTGACTTAATCTGAGTTTTAACTTCTAGACAAGAGGGGTTGCTCTGATGGTAAGCAACCCCACTTCCAACCGAGAGGTTGTGAGTTC…	403	0.347395	0	0
Niben101Ctg13000g00001.1	222.125	190.825	159.525	0.718178	-0.477586	0.0560675	0.170432	220.242	218.359	0.983046	-0.0246695	1	1	211.46	200.796	0.90398	-0.145638	0.468195	0.747658		NaN	NaN	0	0
Niben101Ctg13003g00003.1	126.431	153.33	180.23	1.42552	0.511491	0.0627783	0.185778	113.58	100.728	0.796709	-0.327875	0.2836	0.583373	123.834	121.237	0.958924	-0.0605117	0.772977	1	AGGGGGGGTGAATAGTGCGGCACGA	25	0.64	1	1
Niben101Ctg13008g00002.1	185.96	218.404	250.847	1.34893	0.431818	0.0793707	0.222571	192.366	198.772	1.06889	0.096119	0.603541	0.910773	200.504	215.049	1.15642	0.209671	0.455131	0.74399		NaN	NaN	0	0
Niben101Ctg13028g00004.1	163.008	162.363	161.718	0.992091	-0.0114563	0.975075	1	140.572	118.137	0.724734	-0.464476	0.0971707	0.283702	139.639	116.27	0.713281	-0.487457	0.0654483	0.171633		NaN	NaN	1	1
Niben101Ctg13030g00001.1	0	0.295336	0.590672	Inf	Inf	0.506574	0.80464	0.173397	0.346794	Inf	Inf	0.486232	0.802087	0.197881	0.395761	Inf	Inf	0.465087	0.74399		NaN	NaN	0	0
Niben101Ctg13036g00003.1	15.6388	23.9877	32.3365	2.06771	1.04804	0.0392778	0.12864	39.9637	64.2886	4.11084	2.03943	6.70145e-06	0.000101545	18.551	21.4632	1.37243	0.456734	0.427117	0.720021		NaN	NaN	0	0
Niben101Ctg13057g00004.1	78.2908	89.164	100.037	1.27777	0.353624	0.278802	0.552767	62.5733	46.8559	0.598486	-0.740611	0.0296009	0.116336	163.96	249.63	3.1885	1.67288	9.07146e-09	1.14596e-07	TCATAAACTTACAACATTTTTTCAGCCACTATATAAGATCAT	42	0.261905	0	0
Niben101Ctg13065g00003.1	46.048	67.6068	89.1657	1.93636	0.953349	0.0074637	0.0335815	54.428	62.808	1.36397	0.44781	0.154706	0.392493	60.2284	74.4088	1.6159	0.692334	0.0634289	0.167177		NaN	NaN	0	0
Niben101Ctg13069g00002.1	36.0419	43.5101	50.9783	1.41442	0.500207	0.237026	0.496236	58.1546	80.2673	2.22705	1.15514	0.0010774	0.0080217	50.6137	65.1854	1.8086	0.854873	0.0362011	0.105079		NaN	NaN	1	0
Niben101Ctg13092g00001.1	709.329	473.251	237.173	0.334362	-1.58052	5.56087e-17	3.82489e-15	812.385	915.442	1.29057	0.368014	0.0653692	0.212599	531.858	354.387	0.49961	-1.00113	2.1411e-08	2.57054e-07		NaN	NaN	0	0
Niben101Ctg13095g00002.1	0	0	0	NaN	NaN	1	1	0	0	NaN	NaN	1	1	0.395761	0.791522	Inf	Inf	0.252707	0.489669	GCTGCAATTGGAAACTTCTTTATTGAGAAAGAAGATATATATATGTTTTATTTATTTATTAAGTTGTT	68	0.220588	0	0
Niben101Ctg13101g00001.1	0.33028	0.322053	0.313827	0.950184	-0.073721	1	1	1.52798	2.72568	8.25265	3.04486	0.0769062	0.238935	0.16514	0	0	-Inf	1	1	ATACATTAGCATTTACCTTTTGAATTCTAGCCATCATCGTAGCCATCTGATCTTGAAATCTTTTGTCAAGTTGTGGATTCATGTGTGCGTGTTCCTCTTCTAGTTTCTTTTACAACTCAGCATACTCAAAACGATCATCTTCTGGCTTCCGTGACAATTCAGCAGTCACTTCTTCTTCTAACTTTGTTTGCAACCCAGCAGCTTGTTCACGTTCTTCTTGTGATTTTCTATCCATTTCAGCTTGCATATCTTGACGTATACTTTCCATTGCAGAAGACATACTTGCTTCTAATTCTACCTACTGCAC	307	0.387622	0	0
Niben101Ctg13108g00001.1	51.5426	44.975	38.4074	0.745159	-0.42438	0.326075	0.616996	60.328	69.1135	1.3409	0.423203	0.18456	0.440763	42.7829	34.0233	0.660101	-0.599241	0.12484	0.288498		NaN	NaN	0	0
Niben101Ctg13109g00003.1	75.114	51.5195	27.9251	0.37177	-1.42752	7.81168e-05	0.000683093	79.7077	84.3015	1.12231	0.166476	0.615852	0.923608	49.4565	23.7991	0.31684	-1.65817	6.79125e-06	5.30787e-05	CTTCGCAAGCATCGTCTACAAATTAACAGAGTAAAAGTTTTAACAAGATAAATAGATATTTCCTCTCATAACAAGATATTAAGCTTTATGTATAAAGAAAAGAAATGTCAGGATGCAGAATTTCAATATGAATATGTAACTGGACAGATCCCCAATAGAAGTACCAATGGAAGGATATCAATGGGAGAGTTAATATACAGAGCTGAAGG	209	0.325359	1	1
Niben101Ctg13119g00003.1	11.2821	17.435	23.5878	2.09073	1.06401	0.0510756	0.158225	10.4485	9.61486	0.85222	-0.230701	0.88373	1	17.5098	23.7374	2.10399	1.07313	0.0555363	0.149953		NaN	NaN	0	0
Niben101Ctg13129g00003.1	30.1012	29.7885	29.4758	0.979223	-0.0302907	0.921394	1	29.2762	28.4513	0.945189	-0.0813258	0.855	1	20.9233	11.7454	0.390198	-1.35772	0.00730144	0.0270996		NaN	NaN	0	0
Niben101Ctg13136g00001.1	1.31442	3.038	4.76159	3.62259	1.85702	0.0943056	0.254417	0.657208	0	0	-Inf	0.241377	0.528225	4.93776	8.56111	6.51324	2.70338	0.00706718	0.0263435		NaN	NaN	0	0
Niben101Ctg13137g00001.1	25.6534	38.2327	50.812	1.98071	0.986018	0.0231829	0.0843115	28.9821	32.3107	1.25951	0.332862	0.42762	0.762422	67.0243	108.395	4.22537	2.07908	1.29643e-07	1.36945e-06		NaN	NaN	0	0
Niben101Ctg13152g00001.1	13.4068	15.5255	17.6443	1.31607	0.396231	0.60601	0.903014	8.02666	2.6465	0.197399	-2.34081	0.00555084	0.0308108	15.0072	16.6076	1.23874	0.308877	0.72032	0.992034		NaN	NaN	0	0
Niben101Ctg13155g00001.1	0	1.98424	3.96847	Inf	Inf	0.00718037	0.0325919	7.61226	15.2245	Inf	Inf	3.22334e-07	6.95592e-06	0.705346	1.41069	Inf	Inf	0.0966732	0.235526		NaN	NaN	1	1
Niben101Ctg13201g00003.1	8.44879	9.7339	11.019	1.30421	0.383176	0.563915	0.860301	6.61643	4.78407	0.566243	-0.820507	0.401289	0.730753	12.7937	17.1386	2.02853	1.02043	0.125085	0.288943	AATTCAGAATAGAATGTGACAATACATATACCTATATCGTATGGTTACTGAAAAGACATTACCTGATAAAGTCAGTACGCTCTTCTATTGATGCCTCTGGTCTGGGCTTCCGATAACTATCAGGAATGGAAGCTTCATACTTCAAGTTTGCTGCATTATTTCCACCCATCTCTATCAAACTA	182	0.373626	0	0
Niben101Ctg13209g00003.1	73.8408	71.9796	70.1184	0.949589	-0.0746253	0.825978	1	63.8628	53.8847	0.729742	-0.454542	0.221739	0.500305	77.3196	80.7984	1.09422	0.129907	0.74198	1		NaN	NaN	0	0
Niben101Ctg13237g00004.1	33.3691	30.3516	27.3341	0.819145	-0.287809	0.526814	0.82193	28.3975	23.4259	0.702025	-0.510406	0.268735	0.561666	32.5836	31.798	0.95292	-0.0695726	0.855248	1	GTAATTTCTCTGACCTTGTATGAAGCTAACAGGCTGATAGTGGAACTCTGTTGGACCTTTGTATGTTTCACAGGATTCTGGGACATGGAGGAGGCATGGGTTGCTG	106	0.462264	0	0
Niben101Ctg13241g00001.1	0	0.156858	0.313717	Inf	Inf	1	1	0	0	NaN	NaN	1	1	0	0	NaN	NaN	1	1		NaN	NaN	0	0
Niben101Ctg13249g00004.1	117.913	67.871	17.8287	0.151202	-2.72545	1.2667e-14	6.46224e-13	81.4507	44.9881	0.381536	-1.39011	7.22031e-06	0.000108568	62.0119	6.11061	0.0518229	-4.27027	2.19694e-23	1.10689e-21		NaN	NaN	1	0
Niben101Ctg13271g00001.1	35.9686	47.2665	58.5644	1.62821	0.703284	0.0848148	0.234564	44.3315	52.6944	1.46501	0.550911	0.158042	0.397308	51.6051	67.2415	1.86945	0.902612	0.0221336	0.0696248	AGCCATAGAAAAAACTCTGACCTACCCTACAAGGCCACAAGACACAAACAAGGAAATAAAAAAATTATTCTCCCTCTTTTTACTATTACACACTTTTACTCTCCAGTTCTTCATTCAACTTCTTAGAGACCTAGAGTTCTACTCACTTCTATGTTTGGAGCCAAATTTCCTAGATGAAGAACAAAAATTCACTTTGCTGCTTCTAAAACTTCCTTTAGGATTTTTCTTCTTTCGTCACTTCATGATTCATAGAACCTGGATGAATTCTGGCTCTAATAGTTGCGCCCATTCTTGAACTGTTCCAAAAGGGTCAGCAAATCTTTTTCTTTCCATCCCAAATGAAACATGAAATAGGAATTCAGATGCAACCAAGGTCATCGCAAACCTAGGGTTAGGTTG…	1436	0.372563	1	0
Niben101Ctg13284g00003.1	172.669	136.804	100.939	0.584581	-0.774525	0.00490234	0.0237773	145.671	118.673	0.687285	-0.54102	0.0455427	0.161751	133.406	94.1434	0.545225	-0.875076	0.0013056	0.00602912	TTCAATAATTGCCACCCTAGCCATCATTTGTATTGTTGCTATGCCATGCTTGCTCTTGATTTGACTTGAAAGTACAGTGATTGCTCAACTGAGTCCCATAAATTACGATTCATTTGAGGGGTCAAGATCACACTAATTAATATCTTTCTTTAAGTCCCTCTTATGTTAACTTCAAGCTGTATATCTAGTCAAGTATGTGGGTCAAATTAGGTTAAATGTATTCATGCAGGAATAAATTAAATGATCACTGAGAACAAGCTTTCATTTATATCCCATTAAATTCTGTACTTCGGGTAACATTTTGGATACTTATCGACGAAACAAAATGCTTCTTATTTTGGGTTTTACCGTTGACCTAGAAAAAAGAAAAGTGTCTTCTTTGGGCTCACATTGCATGGA…	1233	0.364964	0	0
Niben101Ctg13288g00002.1	40.8571	52.5617	64.2664	1.57296	0.653478	0.119443	0.303086	29.8628	18.8685	0.461817	-1.11461	0.0215465	0.0907001	46.2778	51.6986	1.26535	0.339538	0.437574	0.733671	GAATCAGAATTATATAACTTAATAAACATGGGAAAATTCTC	41	0.243902	1	0
Niben101Ctg13296g00001.1	11.823	9.80586	7.78869	0.658772	-0.602148	0.377245	0.679981	10.6328	9.44256	0.798657	-0.324351	0.667163	0.963987	17.6071	23.3911	1.97843	0.984358	0.0989029	0.239777		NaN	NaN	0	0
Niben101Ctg13312g00004.1	209.942	174.044	138.147	0.658028	-0.60378	0.0207746	0.077105	185.121	160.3	0.763548	-0.38921	0.119156	0.326885	224.875	239.808	1.14226	0.191895	0.469976	0.749933	CCCGCCCTCCCTCATGCCGGCCTGCCCTCCTTAACTTTTTAGTAGATTGGGAAAGTTTCCGACATGGTTTAGCTTATGTTACACCATTTCCTCATTATTTGTATGAATTGGCTTCAACGGCCTCAATATTTGTATGCATTGCCTTCAAAGACAAACTTCAATTGCATCATCTCTCTTCATTTTGCACCCTACAAAGAAAAACTACAAGCACAGGCACCTTGAGGAAAACACAGTTGAAAATACAATGCACTAAAATTTCTGAGTGGAAGAGGAAAACAACCCGTAATCTCTAGCTGTGAAAAATAGCTTTTAGATTGCTTAATGGGCAATACACAAATGCAGATACTGTTCT	352	0.397727	0	0
Niben101Ctg13318g00001.1	1.27534	1.40358	1.53182	1.20111	0.264365	1	1	0.811068	0.346794	0.271923	-1.87873	0.504547	0.819208	0.637671	0	0	-Inf	0.238766	0.473599		NaN	NaN	1	1
Niben101Ctg13319g00001.1	1.32112	3.49338	5.66564	4.28852	2.10048	0.0666011	0.19452	1.97376	2.62639	1.988	0.99132	0.531809	0.842617	3.22075	5.12038	3.87578	1.95449	0.126191	0.290985		NaN	NaN	0	0
Niben101Ctg13328g00002.1	77.9238	66.9699	56.016	0.718856	-0.476226	0.167279	0.386316	74.3948	70.8657	0.909423	-0.136977	0.752042	1	74.7164	71.509	0.917679	-0.123939	0.706337	0.982024		NaN	NaN	1	1
Niben101Ctg13332g00003.1	0	0	0	NaN	NaN	1	1	1.3132	2.62639	Inf	Inf	0.0294159	0.115829	3.70307	7.40614	Inf	Inf	0.000157189	0.000917536		NaN	NaN	0	0
Niben101Ctg13347g00002.1	20.9352	20.7861	20.6371	0.985759	-0.0206931	0.672969	0.962281	12.1671	3.39901	0.162358	-2.62275	5.45556e-05	0.000635138	52.343	83.7508	4.00048	2.00017	4.42132e-06	3.58259e-05		NaN	NaN	0	0
Niben101Ctg13350g00001.1	27.27	54.4972	81.7245	2.99686	1.58345	6.48077e-05	0.000580545	32.2574	37.2449	1.36578	0.449726	0.274752	0.570382	31.1131	34.9562	1.28185	0.358231	0.49131	0.774826	TAGCAATTAGAAAGAAAGGGCAGTACTCTGGGAAAACAGTCTATCACTCCTTCCTAGTACCCATTGCCCCATCCACCCTTCAGTTCTCTCTCCGTGACCTTGCGAAATACCAGATAAGAACCCATCCAACAGCCCATGAACAAAAATGATAGATGAGATTGAAATAGGGGGAAGGGAGAAACCAATTCAGGTG	193	0.450777	0	0
Niben101Ctg13361g00001.1	43.2826	41.5653	39.848	0.920648	-0.119279	0.832682	1	45.1898	47.097	1.08813	0.121848	0.704719	0.998444	30.5518	17.8211	0.411738	-1.2802	0.00472013	0.0186041		NaN	NaN	0	0
Niben101Ctg13368g00004.1	48.852	47.6755	46.499	0.951834	-0.0712187	0.698245	0.98532	41.9922	35.1323	0.719158	-0.475619	0.117995	0.324702	37.2092	25.5664	0.523343	-0.93417	0.0130082	0.0443984		NaN	NaN	0	0
Niben101Ctg13380g00001.1	3937.52	3295.34	2653.16	0.673815	-0.569575	0.00867473	0.0379807	3820.02	3702.51	0.940317	-0.0887815	0.785958	1	3340.81	2744.11	0.696914	-0.520948	0.00269256	0.0113638		NaN	NaN	0	0
Niben101Ctg13383g00004.1	414.578	374.316	334.053	0.805767	-0.311566	0.146719	0.352976	378.6	342.622	0.826435	-0.275027	0.252393	0.542629	370.904	327.229	0.789304	-0.341347	0.0927094	0.227535	TGTCATCTTTACTTAATAGCAGGATAATACAGATTTGACATAGAATTTTGTTCCTCCACATGCCCCAAGTAACTATTAAGCATCAACATGCCTGACAAACTCACAAAAGGGAGATTCAGCGACTAAAAATTGAGAAACACAAGCCAATAACCACCTCTTCACACTGGCACCCCATCCCCCCACCGAAAAAAAGAAGAAAAAGGGGAAAGAGAAGAACATTACTGAAACAACTTTTAAGATCCATCTCTTTTCATAAAGTACTAAATATCTTTTAGCATTCCAAGAGGTTTAATTTAAAGGCCAAATGAAACAAGGGTTACACTTCAAAGTTCAAACCCATGGAAAGGTGTCTGGTTGGAAGAAAAATCTGCCCAAAGCAGATGATTTATCTTCATTCTG…	499	0.364729	0	0
Niben101Ctg13395g00001.1	0.284502	0.299109	0.313717	1.10269	0.141025	1	1	0.609703	0.934904	3.28611	1.71638	0.468946	0.802087	0.318587	0.352673	1.23962	0.309894	1	1		NaN	NaN	0	0
Niben101Ctg13400g00003.1	60.4982	53.7898	47.0814	0.778229	-0.361733	0.292181	0.572142	56.0923	51.6864	0.854346	-0.227108	0.626894	0.93279	62.6611	64.824	1.0715	0.099637	0.800018	1	TTATTCTAAGAGGTAAACGAAAGTTCGCTGCTACTTTTAAACTCAAGAAATTGTAATGCATTCGCTTGCCTTTTTCACATGCATCAACTACATATATTCTGAAACTGAAATTTTTGGGGTTCATATTTTTGGTCCAAGTGAATGCCAATCTTGTATCAGTTTGATTCAGAAATATATTATATCCATTGTACTTGGGATTTAGAGTGGAAGAGGG	214	0.336449	1	1
Niben101Ctg13406g00001.1	0	0	0	NaN	NaN	1	1	0.147028	0.294055	Inf	Inf	0.486232	0.802087	0	0	NaN	NaN	1	1		NaN	NaN	0	0
Niben101Ctg13410g00002.1	9.57812	18.2814	26.9847	2.81733	1.49433	0.0111276	0.0465968	16.4868	23.3956	2.4426	1.28842	0.0295964	0.116336	11.9128	14.2474	1.48749	0.572884	0.467862	0.747244		NaN	NaN	0	0
Niben101Ctg13411g00003.1	27.8245	43.9608	60.0972	2.15987	1.11094	0.00781345	0.0348481	30.241	32.6575	1.1737	0.231061	0.583412	0.892367	68.8877	109.951	3.95159	1.98243	2.90187e-07	2.88529e-06		NaN	NaN	0	0
Niben101Ctg13414g00002.1	0.699634	0.765084	0.830535	1.1871	0.24744	1	1	0.496844	0.294055	0.420298	-1.25051	1	1	0.544633	0.389631	0.556907	-0.844491	1	1	TATGCACTATGGAGCAATTATAGGTTTGCTTATTGCAGTTTGTGCTTCCATTTGCTGCCTGCATCTGACAATAAAATTACTCTTTATATCCTATATTTCCTGCTAAATGACACCTTAATGAAGGATATAGGCAGGAGTGTTAAGAGTCCAG	151	0.370861	0	0
Niben101Ctg13446g00002.1	15.7071	14.8029	13.8987	0.884869	-0.176464	0.82745	1	17.4879	19.2686	1.22675	0.294836	0.676836	0.973168	9.68155	3.656	0.232761	-2.10308	0.00454877	0.0180074	TGAAAGTCACTTGTTTCTGAAACTATGGTTGGAGTTACATGATGCCCTCTGTTCTTTTGTGCTCGTGACATGATTTTGGGGGATTCACGTGAGAAGCTATTTGACAAAATAAAGGGGGTGAAAAAGG	127	0.409449	1	1
Niben101Ctg13447g00002.1	2.91333	5.05567	7.19802	2.47072	1.30493	0.152146	0.362585	2.27091	1.62849	0.558979	-0.839133	0.591606	0.898471	2.38144	1.84954	0.634854	-0.655503	0.715955	0.988145		NaN	NaN	0	0
Niben101Ctg13474g00003.1	28.1955	16.811	5.42655	0.192461	-2.37736	3.65826e-05	0.000349501	24.9751	21.7547	0.771565	-0.37414	0.538828	0.848141	19.7542	11.3129	0.401229	-1.3175	0.0153212	0.0509718		NaN	NaN	0	0
Niben101Ctg13488g00004.1	11.0733	11.1013	11.1293	1.00505	0.00727019	1	1	15.1312	19.189	1.7329	0.79319	0.103325	0.295807	12.0186	12.9639	1.17073	0.227406	0.72355	0.995181		NaN	NaN	1	1
Niben101Ctg13489g00001.1	0	0	0	NaN	NaN	1	1	0	0	NaN	NaN	1	1	1.78093	3.56185	Inf	Inf	0.0104767	0.0369029		NaN	NaN	0	0
Niben101Ctg13505g00002.1	0	0	0	NaN	NaN	1	1	0.187599	0.375199	Inf	Inf	0.486232	0.802087	0	0	NaN	NaN	1	1		NaN	NaN	0	0
Niben101Ctg13507g00001.1	9.1808	5.91005	2.63931	0.287482	-1.79846	0.0343118	0.115722	13.5412	17.9015	1.94989	0.963392	0.104497	0.298325	9.35902	9.53724	1.03883	0.054953	1	1		NaN	NaN	0	0
Niben101Ctg13514g00004.1	47.4607	49.8924	52.324	1.10247	0.14074	0.664512	0.954049	55.5584	63.6561	1.34124	0.423565	0.21201	0.485401	36.4716	25.4824	0.536916	-0.897231	0.0292498	0.0879722	CTCATAGATTAGTTCCAATGAATGTTATTCATGTTATTAACTCAAGTTACTCAAAAGG	58	0.293103	0	0
Niben101Ctg13537g00001.1	23.3879	19.1872	14.9864	0.640774	-0.642113	0.195924	0.43507	22.2986	21.2093	0.906848	-0.141067	0.761711	1	22.2084	21.0288	0.899129	-0.1534	0.711197	0.98603		NaN	NaN	0	0
Niben101Ctg13555g00001.1	47.049	25.0566	3.06419	0.0651277	-3.94058	2.34379e-12	8.82342e-11	33.537	20.0249	0.425619	-1.23237	0.00428807	0.0250383	28.2685	9.48803	0.201663	-2.30998	1.82034e-06	1.5811e-05		NaN	NaN	0	0
Niben101Ctg13559g00004.1	0	0.138422	0.276845	Inf	Inf	1	1	0.842651	1.6853	Inf	Inf	0.0671894	0.216528	0	0	NaN	NaN	1	1		NaN	NaN	0	0
Niben101Ctg13560g00003.1	184.767	137.787	90.8077	0.491471	-1.02482	0.000129755	0.00106169	141.245	97.7228	0.528897	-0.918941	0.000518734	0.00435916	157.665	130.563	0.706638	-0.500956	0.0406268	0.115618	ACTCCAAATAATACATGTACATTATTTTCAGTAGCGAAACAAAAAATTTTAAATTAAACAAATAAATGAATGCTGTACTTGGTATTTGAACTTGGGAAAGACAAGTAGTAAAATTATTCCTCGTCTAGAAATATCCAAATTTTGATGCCCA	151	0.278146	0	0
Niben101Ctg13561g00003.1	11.0453	10.6257	10.2061	0.924027	-0.113994	0.945469	1	9.2633	7.48135	0.677336	-0.562056	0.492048	0.808725	8.78816	6.53107	0.591301	-0.758036	0.278432	0.527145		NaN	NaN	0	0
Niben101Ctg13566g00004.1	52.2898	47.9144	43.5389	0.832646	-0.264225	0.51769	0.812148	38.5221	24.7543	0.473406	-1.07885	0.00866175	0.0439799	40.5338	28.7778	0.550351	-0.861575	0.0284574	0.0859843		NaN	NaN	0	0
Niben101Ctg13570g00002.1	237.166	264.162	291.159	1.22766	0.295906	0.210736	0.458371	252.627	268.088	1.13038	0.176807	0.343352	0.66019	291.729	346.292	1.46012	0.54609	0.0245115	0.0759087		NaN	NaN	0	0
Niben101Ctg13582g00001.1	0	0	0	NaN	NaN	1	1	0.360996	0.721993	Inf	Inf	0.260902	0.551172	0.176337	0.352673	Inf	Inf	0.465087	0.74399		NaN	NaN	0	0
Niben101Ctg13600g00003.1	0.33028	0.303562	0.276845	0.838213	-0.254612	1	1	0.338537	0.346794	1.05	0.0703909	1	1	0.16514	0	0	-Inf	1	1		NaN	NaN	NaN	NaN
Niben101Ctg13610g00001.1	309.285	397.786	486.286	1.57229	0.652867	0.00478642	0.0233044	203.832	98.3782	0.318082	-1.65253	1.75676e-12	1.08266e-10	368.636	427.986	1.38379	0.468626	0.0492567	0.1355		NaN	NaN	0	0
Niben101Ctg13629g00002.1	0	0	0	NaN	NaN	1	1	0.147028	0.294055	Inf	Inf	0.486232	0.802087	0.176337	0.352673	Inf	Inf	0.465087	0.74399		NaN	NaN	0	0
Niben101Ctg13647g00002.1	85.7199	89.3527	92.9855	1.08476	0.117375	0.725756	1	90.0663	94.4127	1.10141	0.139351	0.504002	0.818978	81.8135	77.9072	0.908857	-0.137874	0.622307	0.903133		NaN	NaN	0	0
Niben101Ctg13650g00001.1	2.05983	1.46367	0.867517	0.42116	-1.24756	0.477088	0.781372	3.85501	5.6502	2.74304	1.45578	0.155643	0.393609	5.51662	8.97342	4.35639	2.12313	0.0231458	0.0723211		NaN	NaN	0	0
Niben101Ctg13650g00002.1	0	0.276845	0.55369	Inf	Inf	0.50068	0.800364	0.346794	0.693589	Inf	Inf	0.25746	0.547195	0.584447	1.16889	Inf	Inf	0.15196	0.335687		NaN	NaN	0	0
Niben101Ctg13666g00001.1	58.3204	58.2669	58.2133	0.998164	-0.00265161	1	1	51.2555	44.1907	0.757722	-0.400259	0.360126	0.679934	65.7248	73.1292	1.25392	0.326447	0.377262	0.656826	ACTGGTTACGTCTCTCAGATACTTAAACTTTTCGCCTTTGTGGATATCATGTCTTGAAGATCTCATTATTACTCTTTTTTTTCTCTTTTGCCCTTTTCCCATTGTGGACTGGGTCAAGGGGAGGTCTAGGCTGAACAAAATCCTATATTATGTCATACAGTATTTTTCGATTCTGCCTACAGAGCATGAGTTGAGGATTCTGCTTACAGAGCATGAGTTGTGGTTGAATACTG	233	0.39485	0	0
Niben101Ctg13685g00001.1	38.2971	36.0644	33.8316	0.883397	-0.178866	0.664622	0.954175	35.1609	32.0247	0.836217	-0.258051	0.557292	0.86629	36.6615	35.0258	0.91458	-0.128819	0.711762	0.986409	GTTGCGGTATGAAATCCAAGTTAACAAAGCAACTGCATTCGTGGTAGTCCCGTTGATATGCAGCAAGGATTCACGTCCTTTGCTTGATCATAGATCTCATAAAGCAAGGGAATGCGAATTCTATATCGGGTTGATTCTTCCATATAATAGGTGAGAGGAGGTGTGGGATTCTGTTTCTCATTGTATCAATGAAATTTTTGAAGCACTATCAGAAGTTGAAGAAGTTACTTAGGATTAGTTACACATCTGTAGATTTATTTCTCTATGGCTAAAGTTCATGCTCACAGAATCTATTATCGGATAGCAGGTACCACAGCACTAGCATTTGCTACTGGATATGGTCGAACACGTACGTTAAATAAACTTAAGGGCTGAGATTTAATTAATCTTTGTTGGGCT…	551	0.372051	1	1
Niben101Ctg13703g00001.1	17.5169	9.50604	1.49517	0.0853559	-3.55037	1.72655e-06	2.29465e-05	14.3264	11.1359	0.635724	-0.653527	0.217886	0.494949	9.87804	2.23917	0.127829	-2.96771	7.81242e-05	0.000488721		NaN	NaN	1	1
Niben101Ctg13716g00003.1	0.569003	0.284502	0	0	-Inf	0.233347	0.491156	0.284502	0	0	-Inf	0.500379	0.815554	0.284502	0	0	-Inf	0.502438	0.78545		NaN	NaN	0	0
Niben101Ctg13721g00007.1	3.96891	3.08257	2.19624	0.55336	-0.853709	0.358351	0.655647	9.04104	14.1132	3.55593	1.83023	0.0141381	0.0650502	2.16079	0.352673	0.0888589	-3.49234	0.0383543	0.11016	CCTACATATTGACCACCAGGCCAATACTTCATTGGTAGGAGTAGCAGAGCTGACAAAATTCTAGCTCCGCCATCGAATGCAATGTGTATAATGATTGTTTGTAACCCAAGGAGATCTGCATAAACGATTCTCTGTAACTGTACGACAGAGAGCCATTTCAAAAACAACTTTAAATTCTTTTTACAAGTTCAATTCAGTATTTATTGTTGGGTTAATATATGAGTCGACTCCTGCTTGACATGTATCTACGTAACACCTTAATCATTGATGGCTAGCCATGTTATTGGTATATCAGTTGCAAAGCCAAAAAATTTCATGATAAGTAGATCAGGAGTTTGTTGTATTAACCCATAAGAATTTACGAATCTCAACATACTTTTGAAAAAAAAAGGATTAAAA…	850	0.388235	0	0
Niben101Ctg13733g00003.1	869.722	897.28	924.838	1.06337	0.0886465	0.553963	0.849469	841.95	814.179	0.936138	-0.0952076	0.814059	1	941.779	1013.84	1.1657	0.2212	0.259993	0.500026		NaN	NaN	0	0
Niben101Ctg13736g00004.1	36040.2	42236.6	48433.1	1.34386	0.426384	0.160482	0.37522	36117.7	36195.3	1.0043	0.00619272	0.988116	1	26608.9	17177.7	0.476625	-1.06907	2.03315e-05	0.000145218		NaN	NaN	0	0
Niben101Ctg13746g00004.1	66.315	73.7536	81.1922	1.22434	0.292006	0.408069	0.717622	62.3846	58.4542	0.881462	-0.182029	0.632802	0.938596	51.1502	35.9854	0.542643	-0.881924	0.0163389	0.0537976		NaN	NaN	0	0
Niben101Ctg13751g00001.1	166.307	180.384	194.461	1.16929	0.225629	0.373586	0.675333	131.285	96.2627	0.578824	-0.788804	0.00515421	0.0290428	186.187	206.067	1.23907	0.309262	0.245029	0.482784	ATATATATATTATATATATAAAACCTAATTTTTGTGGGATCCGCATATTCTTTAGATTATATTTCTTGTAATGGCTAGTGTGTGCTCAAATCGCATCAACTCATCAAAGCTTGTTTTCTGGTATGAGAAACACGGGAAAAAGACCAATTATTTTTCGGCTTGATGAGTAAACTTTTTAAAAACCTGTATAATGTGGAGCTCCAGAATATCACTTTTTGAGAGCAACAGTAAAGTTGTCTCCATCTGACCTACAGGTCACGGGTTCAAAGTGTGAAATCAGTCATTGATGCTCATGAACACGGATGTTTCGTGCTGGGCTGCGTATGACATGAATTGTTCTTCAGCATTGTAGTCTCAGATT	361	0.362881	0	0
Niben101Ctg13757g00001.1	1.96827	4.70319	7.4381	3.779	1.918	0.0454633	0.144401	5.24907	8.52987	4.33369	2.11559	0.018984	0.0822003	1.5501	1.13194	0.575091	-0.798137	0.64092	0.922389		NaN	NaN	0	0
Niben101Ctg13768g00001.1	55.431	52.3829	49.3347	0.890019	-0.168092	0.645213	0.94061	57.3846	59.3382	1.07049	0.0982678	0.736565	1	55.7067	55.9823	1.00995	0.0142773	0.980008	1	CTCGTCTACCTATTACCCTCCCCAGACCCCACTTTGTGGGACTATACTGGGTAGTTGTTGTTGTTGTTGTATGATAGTTCTACTAAAGAAGGATGAGTGTAGGCCTCACCTTATATATACATCAGCTGAACCTCTAAGAATAATCCGAACAATGTGAGATCCCATTTTATTCTGGTTACTCCGGAAACTGGTAGAAACTATGAGTTCCACTAAAGAGGGATGCATCCATGCCTCACCTTATTTATACATCAGCTGAATCTCTAAGAATACATCTGAAAAACGTGAGATCTCATTTTTCTTCTGGTTACTCGATAGATCCCGCTCCCTCGCACGAGAACTTGCTTAAACAGATTCAGTTTTGCTG	364	0.414835	0	0
Niben101Ctg13774g00001.1	28.3232	27.5341	26.745	0.94428	-0.0827133	0.775391	1	41.5745	54.8259	1.93573	0.952874	0.0215906	0.0908183	27.806	27.2889	0.963482	-0.0536703	0.870617	1	GGAAAATTTCATATGGACATTGCATATTGACCTTAAATTGTCAAACTGTTTTGCATTTACTATGAACGTAGCAAATTTAAATTGGTAAGTGCTACAATTAAAATAGAAACCTAAAATAAAGCCGATCGAAGTTAATTAGATCCTAGCTTATTGGATCTAATTAATTAAGTGGATTACAAATAAGAAATAGCTAA	194	0.278351	1	0
Niben101Ctg13775g00003.1	115.554	112.021	108.489	0.938861	-0.0910168	0.658029	0.953487	82.1194	48.6851	0.42132	-1.24701	7.48891e-05	0.000833317	136.953	158.352	1.37037	0.454571	0.147103	0.328673	CTGCAGATGTTCTGTATTCAAGAATGTTAACTATTCAGTTGTTGCTTCTCCCTTTTCTCTTGTGGTGGTTGTGTATGTGGGTGGGGGTTTTGGAGG	96	0.4375	1	1
Niben101Ctg13778g00003.1	34.4308	56.666	78.9012	2.29159	1.19635	0.00197515	0.0111053	65.9357	97.4407	2.83005	1.50083	2.28041e-05	0.00029555	33.7574	33.0839	0.960883	-0.0575671	0.831959	1	ATGTTCTCCTTCTCCCTTCTTTTTTCATCGCAAATACAAAGACAACTCGAATATGCACACAACAGAATTGCAAGAAAAAAACCTTTAGCTTTGAAATTTTTCAGTCAATCTCTTGCAAAGTACATTCAACACAGTGTAGACAGCCTACCCTGATGCAAGCATCGATGGTTGATTTCACGATTAGAACCCATGACCTATACGTCATACGAAGACAACTTGATCGGTGGTGCAAGGTTCCCCTTCTAAATTAAGGCATCGGAATTTCATATTTTTGCTGAAATTTTAGTAAATTTTACATATATGTATATTTAGTATGCAAATACTCAATTATGTAGAACTCAATGAACCATGCTCCATCCACCATTGCGCGTCCATTATTATTCATCTTTCCAGGAGGAC…	418	0.370813	0	0
Niben101Ctg13781g00001.1	1.63799	0.818996	0	0	-Inf	0.0605138	0.180551	1.62107	1.60416	0.979345	-0.0301114	1	1	1.34801	1.05802	0.645925	-0.630562	0.804063	1		NaN	NaN	0	0
Niben101Ctg13782g00003.1	56.0383	93.1168	130.195	2.32332	1.21619	0.000204908	0.00157916	38.4128	20.7873	0.370948	-1.43071	0.000440196	0.00380369	182.855	309.671	5.52606	2.46625	9.02239e-16	2.58941e-14	TTTTATGTAGATGGAACACCAATTAGAGAATACAAGAATGCAGAATCAATAGGAATGTCATATCCAAAGAAGCAACCAATGAGAATATATTCAAGTCTATGGAATGCAGATGATTGGGCTACAAGAGGAGGACTTATCAAAACTGATTGGAGTAAAGCACCCTTTAGTGCTTCCTATAGAAACTTCAAATCAACCTCTTCTGCCACCAGCAATTCATGGTTGAATGAAGAGTTGGATAATACAAGTCAAGAAAGGTTGAAATGGGTGCAGAAAAATTATATGGTTTATAATTATTGCAATGATTCCAAGAGATTTCCACAAGGATTTCCTGCAGATTGTGCTATGTAACAGCTGAGACCTTGATAAATGATTATAGGAAATATTCTTTATTTGTTTATT…	652	0.343558	0	0
Niben101Ctg13795g00003.1	2.29185	3.60051	4.90918	2.14202	1.09897	0.340964	0.633743	1.86792	1.44399	0.630053	-0.666454	0.678055	0.974182	2.10765	1.92346	0.839261	-0.252808	0.844669	1		NaN	NaN	0	0
Niben101Ctg13796g00001.1	0	0.452194	0.904388	Inf	Inf	0.338559	0.631264	0.467452	0.934904	Inf	Inf	0.160345	0.40106	0.389631	0.779262	Inf	Inf	0.2517	0.489669		NaN	NaN	0	0
Niben101Ctg13799g00002.1	280.634	234.457	188.28	0.670909	-0.575811	0.00975553	0.0418495	286.114	291.594	1.03905	0.0552706	0.615753	0.923557	289.298	297.961	1.06174	0.0864331	0.737777	1	AGTGTCCTAACTTAACACATAACAATATAGAGGGTCTTATACTGTATCAGGACAGGGGCTGGGGCTGTATGGATCTAATCTTGAACTTGGACGTATCTACTCAGCTGTCAAGTTGCACTCGCAGAATTGACGAATCGTTGAAAATGCCTTTGCTTTGTTTCCACGCTAGAGCAATTATTTCACATTTATTACTTTTTTACTAAGTGAATTTAGGTGGGTCTAGGTGAAATTTTTTGGTGTTTTGCTGAGGGAAGGCTTTATGATGTTAACATTAAGCGCTTCCACTGACCGTAATTGCAAATGTTTTTAGATGACAGAAATTATGATATTGCGCTTCGAGGTGCTTGCCTTTGTTGTCTATTAATGCAAAAATAGTAGTAATGTACAGGATTAAAACTT…	560	0.408929	1	1
Niben101Ctg13813g00003.1	0.614782	1.33182	2.04886	3.33266	1.73668	0.342989	0.635658	0.307391	0	0	-Inf	0.506787	0.819314	0.307391	0	0	-Inf	0.506291	0.788095		NaN	NaN	0	0
Niben101Ctg13827g00003.1	0.738708	0.840094	0.94148	1.2745	0.349927	1	1	0.663409	0.58811	0.796134	-0.328918	1	1	1.30647	1.87424	2.53719	1.34323	0.401229	0.688666		NaN	NaN	1	1
Niben101Ctg13833g00001.1	0.284502	1.0282	1.77191	6.2281	2.63879	0.253363	0.516266	0.436306	0.58811	2.06716	1.04765	0.659314	0.962227	0.869141	1.45378	5.10992	2.3533	0.308706	0.568822		NaN	NaN	0	0
Niben101Ctg13835g00003.1	69.6166	88.316	107.015	1.53721	0.620314	0.0560787	0.170448	87.6721	105.728	1.51871	0.602848	0.0441261	0.157853	79.2923	88.968	1.27797	0.353854	0.307939	0.567703	CTGGCCTGAAAAAAATATTCAGGATGATAGATAAAGACAATAGTGTTCAAATAACCTTTGAGGAGCTCAAAGTTGGATTAAAAAAGTTGGCGCTAATCTCAAGGAGTCCAAGATCTATGATCTTATGCAGGCAGTAAGTATCAGAAAAAATTCTATAGTTCTTTTTTTTCTTCCTTTTAATTCAAGCAATAAGTCTGATATCTATGTTATAAAGAAAAATAGATGAGGTTCAACACCATCTGGACCAATATTTCATTTTTGATAGCGCGCGGCGACAAATAGCGACGAGGGCTCGCTTTCGCTGCTCGCCTTTTTGATGTGAGGCGAC	328	0.375	1	0
Niben101Ctg13850g00002.1	0	0	0	NaN	NaN	1	1	0.750397	1.50079	Inf	Inf	0.101662	0.292476	0.52901	1.05802	Inf	Inf	0.149453	0.332498	AGTGTTGTATAGTGATTTTTCAAAATTCACAAAAGACCAAGAAAAACTGATCTCCATTAATGATGGCATGGACTATGTGGAAGGCTCTGTAATGATGAATCAAAGTCCTCCAAATAATTGGAGATCTTCCTTTTTCTCAACTTCCAACCAATCTAAAATACTTTCCTTGATATCCAAATATGGAATTATCTACTGTTTGGAAATGGTCAAGTACTATGATGATCAGGGTGCTAATATAGTTGATAAGGTACCATTTATTACTCCACTAGATTGTGTAACTTCATAAAGAAATTTAGAAAGGGAAATTTGAAAATGAATTTTGTTGTATTTTGCTAGAGCTATCAAAACAGGCCAGCCTAGCATAAGTCTAGCGGGTTTTTAAAATTTGGTGAACTACAA…	1207	0.295775	0	0
Niben101Ctg13858g00004.1	50.7722	66.8115	82.8508	1.63181	0.706477	0.0413441	0.134035	51.9544	53.1365	1.04657	0.0656658	0.760407	1	48.778	46.7838	0.921446	-0.118028	0.735285	1		NaN	NaN	0	0
Niben101Ctg13861g00002.1	0	0.313717	0.627434	Inf	Inf	0.516351	0.810564	0	0	NaN	NaN	1	1	0	0	NaN	NaN	1	1		NaN	NaN	0	0
Niben101Ctg13864g00004.1	110.642	122.965	135.288	1.22275	0.290129	0.360963	0.659013	106.104	101.566	0.917968	-0.123484	0.719634	1	126.862	143.082	1.2932	0.370943	0.251546	0.489669	AATGATGATGCATCATTCGAATAATACTCTTTAGCTGTAAGCTACTTTACTTCTATATTATAAAATGCTTCATTATTGGAGATCATATACTTTAAATGTCCT	102	0.27451	0	0
Niben101Ctg13873g00002.1	10.5723	5.75686	0.94137	0.0890409	-3.48939	8.79613e-05	0.000756616	5.66137	0.750397	0.0709774	-3.8165	0.000130989	0.00135007	5.28617	0	0	-Inf	6.38221e-06	5.01227e-05		NaN	NaN	0	0
Niben101Ctg13874g00002.1	70.223	79.5288	88.8347	1.26504	0.339179	0.317693	0.605435	79.3865	88.55	1.26098	0.334549	0.269801	0.563195	99.6736	129.124	1.83877	0.878743	0.00700232	0.026148		NaN	NaN	0	0
Niben101Ctg13878g00002.1	70.3749	70.6623	70.9497	1.00817	0.0117362	0.940249	1	96.1796	121.984	1.73335	0.793564	0.00620182	0.0337845	48.3561	26.3373	0.374242	-1.41796	0.000225062	0.00126541	ATCAACACGCACTTACTACCATGCAACAATGAGACTCTTATTAGCTGTGAAAGGGTATGCCTATTGTACTTCTTAATGATTTTCCAGAAACTGAATATGGGCCACTTGATATGCTACCAGATGGCATAGTTGAGAATAAGCAAGAGAATTGATAGATTGTCCTTCGGTAACATGCTGACCCAGTATCTGGAAAAGAAGAAGTGGCAGAGGAGCAAGCTTTCATATAGTCATTCCACCACCCCTCTGGCTACCAGACATCACCAGCATTCGGGTGAAGGAGGTGAGTGCGATGGCCTCACTGACAGGTGTTGAGCACAATGCTTGAGATGATAGCTTTATGGCCTAGTTATATGGGATAATGGACTTTCAGCTTAGGATTGGAGGGAGGTCGGCCACTAC…	516	0.459302	1	0
Niben101Ctg13882g00003.1	109.706	189.412	269.118	2.45308	1.29459	2.76216e-06	3.51813e-05	112.285	114.864	1.04701	0.0662815	0.742608	1	118.929	128.152	1.16814	0.224212	0.481687	0.763269		NaN	NaN	0	0
Niben101Ctg13885g00001.1	718.479	682.976	647.473	0.901172	-0.150125	0.418125	0.730428	781.097	843.715	1.17431	0.231811	0.0989105	0.286984	611.331	504.184	0.701738	-0.510995	0.00199419	0.00875005		NaN	NaN	0	0
Niben101Ctg13892g00001.1	3.26685	2.08557	0.904278	0.276804	-1.85306	0.130289	0.323626	7.81798	12.3691	3.78624	1.92077	0.0285318	0.113099	1.80976	0.352673	0.107955	-3.2115	0.0560695	0.151092		NaN	NaN	0	0
Niben101Ctg13912g00003.1	7.3731	6.5383	5.70351	0.773556	-0.370422	0.645039	0.940434	8.73635	10.0996	1.36979	0.453955	0.52351	0.834445	5.59766	3.82222	0.5184	-0.947862	0.274587	0.521325		NaN	NaN	0	0
Niben101Ctg13915g00004.1	133.863	119.211	104.56	0.781097	-0.356426	0.27278	0.543995	104.801	75.7391	0.565798	-0.821642	0.00513286	0.0289454	151.854	169.845	1.2688	0.343462	0.19656	0.409832	TAGTCTTTTCATCTTCCCAAGTCATGAATGGTGGTTGATTTACCGTTTCTCATACTAATTTGCGATATAGTAGTACTGCTCTGGTATTGTCTACTTGTACTACAAAAAGCACAGTTATACCATTGTTGCATGTGCATACAACTTACTGTATACAATATGCTTGTATTATCTACTACCTGGGAAAATTAGCTCCATACAGTACGTGATGATGACGAAAAGGAAACTTCAAGTTTCCCCTGTCAAATTTTGTAAGATTTGAAATTCCTCATTTTCTGGGGTTATGAAATGGATTATACGTAGTTAAGTGTGTGTGCATTCTGTTCTGTTCCTTCAGCTTTAATGGTTTCAGAATTGGACCAATTGCTATGGATACGAACTGCGGGTGCAAACCTTTTTACA…	534	0.35206	0	0
Niben101Ctg13916g00003.1	132.591	140.502	148.412	1.11932	0.162623	0.538854	0.835371	111.054	89.5175	0.675139	-0.566743	0.0538019	0.183765	147.55	162.509	1.22564	0.293534	0.303028	0.561219		NaN	NaN	0	0
Niben101Ctg13930g00002.1	30.4258	50.2345	70.0431	2.3021	1.20295	0.00203961	0.0114091	35.2144	40.003	1.31477	0.394815	0.305735	0.614508	33.2311	36.0364	1.1844	0.244162	0.561296	0.839914		NaN	NaN	0	0
Niben101Ctg13931g00001.1	308.68	224.596	140.512	0.455203	-1.13542	5.77996e-07	8.542e-06	357.424	406.168	1.31582	0.395963	0.0413709	0.1504	255.968	203.256	0.658469	-0.602813	0.00567259	0.0218229		NaN	NaN	1	1
Niben101Ctg13932g00004.1	0	0.55369	1.10738	Inf	Inf	0.226628	0.483382	1.27262	2.54525	Inf	Inf	0.0296709	0.116521	0.392696	0.785392	Inf	Inf	0.252234	0.489669		NaN	NaN	0	0
Niben101Ctg13943g00002.1	217.238	191.443	165.649	0.762522	-0.391148	0.147047	0.353433	193.067	168.896	0.777473	-0.363135	0.21317	0.487174	177.823	138.408	0.637129	-0.650343	0.010524	0.037035	CTTGATCACCTGCAGTTTTCAGCCAAATCACCTAAATGTCCATTATCTACATGGTCAAAGTGTGGTTCCTTCCTAGCTTTGTGAATAATACGAAGCATAGATTACCTAGGAGGAAATAGTTACAGTAAAGATGAGTTTAACACACGTTTATGTAGTTTCAGATCTATTTATTATACAAGACCACAGCTATAAGCACCCCAATTGAACACCTAGCCTTAAGCTGAATCTCGTTATATGATTTTGATTAGGCTGGGTTCAGTTGACAGGAGAAAAATTACAGAGCCTGTCAGTAACACTGGCATATTTTTGTGACTTATCCTTTTTCATTAACATTTTTGTTGTTTATAAAAAGGTCCAAGAAAGTTTGGAATAATGGCGAACTATTCCTATTCTTCTTTT…	573	0.343805	0	0
Niben101Ctg13949g00001.1	21.5869	22.2186	22.8503	1.05853	0.0820567	0.934402	1	29.8095	38.032	1.7618	0.817053	0.0846388	0.256391	37.8261	54.0653	2.50454	1.32454	0.0041727	0.0167098		NaN	NaN	1	1
Niben101Ctg13961g00001.1	5.90966	2.95483	0	0	-Inf	0.000407516	0.00286926	4.13105	2.35244	0.398067	-1.32892	0.353561	0.671702	3.14965	0.389631	0.0659312	-3.92289	0.01008	0.035698		NaN	NaN	0	0
Niben101Ctg13967g00003.1	6.16678	9.52464	12.8825	2.08902	1.06283	0.130251	0.323587	6.3313	6.49582	1.05336	0.074995	1	1	3.45454	0.742304	0.120372	-3.05443	0.0170567	0.055812		NaN	NaN	0	0
Niben101Ctg13971g00002.1	162.253	153.773	145.293	0.895475	-0.159275	0.571184	0.867883	166.185	170.118	1.04848	0.0682933	0.739771	1	124.563	86.8735	0.535421	-0.901254	0.0013979	0.00640645	CCATCTTTTCCACATTTTATTCTTCTCCTCCTTGG	35	0.4	1	0
Niben101Ctg13976g00004.1	10.2421	5.12103	0	0	-Inf	8.65177e-07	1.23065e-05	8.06158	5.8811	0.574211	-0.800348	0.328679	0.642947	8.82253	7.40299	0.722803	-0.468326	0.346425	0.617192		NaN	NaN	0	0
Niben101Ctg13986g00002.1	518.73	580.229	641.728	1.23711	0.306979	0.11317	0.290839	415.51	312.291	0.602031	-0.732091	0.000205675	0.00199105	504.765	490.8	0.946158	-0.0798474	0.65289	0.93441	TAATAACTCAATTTCTCGATTATGATCCTTGGAACATAGATATGTGAATGGTCCAAGTTATCTAAAAGAAGTTGAACTCTCCTTCCTCGATCGTGTTGCCTAGGAGAGCATATGAAAACAACTCTGTGTTATCAAAGCTTTCTTAAATTGGAACTAC	157	0.356688	0	0
Niben101Ctg13994g00001.1	2.73022	1.36511	0	0	-Inf	0.0120008	0.0494883	2.67521	2.62021	0.959705	-0.059337	1	1	1.75474	0.779262	0.285421	-1.80884	0.200808	0.416496		NaN	NaN	0	0
Niben101Ctg13995g00003.1	4.06289	3.41567	2.76845	0.681398	-0.553429	0.776373	1	2.03145	0	0	-Inf	0.0136754	0.0633467	4.67649	5.2901	1.30205	0.380787	0.52988	0.805633		NaN	NaN	0	0
Niben101Ctg13998g00002.1	179.094	112.147	45.2002	0.252382	-1.98632	7.72502e-11	2.28866e-09	172.911	166.727	0.930948	-0.103227	0.700638	0.994346	94.1362	9.17826	0.0512482	-4.28635	6.73478e-32	5.29868e-30		NaN	NaN	0	0
Niben101Ctg14007g00002.1	198.713	283.065	367.417	1.84898	0.886733	0.000300306	0.00220161	139.691	80.669	0.405958	-1.3006	7.36643e-07	1.44785e-05	353.702	508.691	2.55993	1.35611	1.63128e-08	1.99382e-07		NaN	NaN	0	0
Niben101Ctg14008g00002.1	1201.77	1108.9	1016.02	0.845436	-0.242233	0.143502	0.347886	780.419	359.068	0.298782	-1.74283	6.56802e-26	2.36461e-23	1152.98	1104.18	0.918796	-0.122184	0.326007	0.592828	TTTTAATTGATGTTTAAAAGCCAGCTTTGGGCATATTTGTGTTCAATAGTAAGCTGTTTGCTTTAATCATTCTATCAAATAAGGAGTTTGTAGTTTATTAATGTTGTATGCTATTGTTAGTTTATTGTTACTGCTACAACATATAGGTCGGCTTGCAGCTAAGAGTCATTGTGGGCACCTCTTGTGTAAATCTTTCTCCTACTATAAATAGAAATATCGATATAAGGGTTCCATGTGTTTGGTACTGGCGTG	252	0.34127	0	0
Niben101Ctg14014g00001.1	39.1499	45.6641	52.1783	1.33278	0.414441	0.299791	0.582671	35.3845	31.619	0.807639	-0.308218	0.537191	0.846713	65.6843	92.2186	2.35552	1.23605	0.00125922	0.00583864		NaN	NaN	0	0
Niben101Ctg14017g00003.1	188.045	162.153	136.26	0.724611	-0.464721	0.0500738	0.155826	161.939	135.832	0.722335	-0.46926	0.0684818	0.219141	157.606	127.166	0.676252	-0.564366	0.0122366	0.0421061		NaN	NaN	1	1
Niben101Ctg14032g00002.1	3.02813	1.51407	0	0	-Inf	0.00815857	0.0361436	3.02597	3.02381	0.998573	-0.00206039	1	1	12.0016	20.9751	6.92674	2.79218	0.00020023	0.00113908		NaN	NaN	1	1
Niben101Ctg14033g00003.1	33.5711	20.5597	7.54827	0.224844	-2.153	3.62792e-05	0.000347047	24.558	15.5449	0.463043	-1.11078	0.030556	0.119074	25.411	17.2509	0.513863	-0.960546	0.0473679	0.131237		NaN	NaN	0	0
Niben101Ctg14038g00004.1	4.97629	2.95888	0.94148	0.189193	-2.40207	0.0318416	0.109111	7.41432	9.85234	1.97986	0.985397	0.278939	0.576308	2.68296	0.389631	0.0782976	-3.67489	0.0117056	0.040519		NaN	NaN	0	0
Niben101Ctg14039g00002.1	39.2074	43.6626	48.1178	1.22726	0.295444	0.49004	0.791116	26.423	13.6385	0.347856	-1.52344	0.0014964	0.0105346	182.088	324.969	8.28845	3.0511	1.25674e-21	5.72354e-20		NaN	NaN	0	0
Niben101Ctg14045g00001.1	0.945062	0.749376	0.55369	0.585877	-0.771331	0.744342	1	0.472531	0	0	-Inf	0.338488	0.655016	0.472531	0	0	-Inf	0.334213	0.602568		NaN	NaN	1	0
Niben101Ctg14049g00002.1	508.68	310.272	111.864	0.219911	-2.18501	7.27143e-24	9.77827e-22	486.396	464.112	0.912386	-0.132283	0.309607	0.619509	313.719	118.758	0.233463	-2.09873	1.31662e-24	7.17368e-23		NaN	NaN	0	0
Niben101Ctg14054g00002.1	0	0.156858	0.313717	Inf	Inf	1	1	0	0	NaN	NaN	1	1	0	0	NaN	NaN	1	1		NaN	NaN	1	0
Niben101Ctg14056g00003.1	57.0556	40.3494	23.6431	0.414387	-1.27095	0.00167079	0.00962134	52.6198	48.1839	0.844508	-0.243817	0.582788	0.891775	53.0833	49.111	0.860757	-0.216322	0.517343	0.793658		NaN	NaN	1	1
Niben101Ctg14063g00003.1	5.24183	4.29121	3.3406	0.637296	-0.649964	0.401192	0.71063	5.41354	5.58525	1.06552	0.091552	1	1	7.70219	10.1625	1.93874	0.955119	0.271495	0.516952	ATGTCTGCTTGACGAATAAGTAAAGGCTCTAAGCAAGCTGCTGAAAATTTTTCTGGTCATTCTGCCAGATTTTTACAATTGTTTTT	86	0.348837	0	0
Niben101Ctg14071g00003.1	127.878	178.26	228.642	1.78797	0.838325	0.00268306	0.0143887	124.315	120.753	0.944284	-0.0827071	0.859544	1	267.946	408.014	3.19066	1.67385	9.67698e-11	1.57679e-09		NaN	NaN	0	0
Niben101Ctg14074g00003.1	136.925	129.907	122.89	0.897494	-0.156026	0.545716	0.841017	134.819	132.712	0.969231	-0.0450874	0.936281	1	115.836	94.7475	0.691965	-0.531228	0.0726188	0.186477		NaN	NaN	0	0
Niben101Ctg14075g00001.1	245.468	267.158	288.849	1.17673	0.234782	0.362091	0.660331	263.921	282.375	1.15035	0.202079	0.298241	0.604033	357.251	469.034	1.91077	0.934157	7.8421e-05	0.000490308	TAACACAAAACTATATCATAACCAAAAACCAAATCAAGTAAGCAACA	47	0.276596	0	0
Niben101Ctg14076g00001.1	105.074	96.8514	88.6285	0.843484	-0.245567	0.468029	0.781372	100.113	95.1513	0.905562	-0.143115	0.716035	1	112.196	119.318	1.13555	0.183396	0.585786	0.864917		NaN	NaN	0	0
Niben101Ctg14080g00002.1	94.6094	64.0627	33.5159	0.354255	-1.49714	9.63159e-06	0.000107468	70.2856	45.9617	0.485804	-1.04155	0.000901291	0.00690573	68.8764	43.1434	0.456016	-1.13284	0.000692834	0.00343956		NaN	NaN	0	0
Niben101Ctg14086g00004.1	533.596	352.899	172.201	0.322719	-1.63165	6.85844e-16	4.12398e-14	417.04	300.483	0.563129	-0.828463	3.61404e-05	0.000441912	345.126	156.656	0.293585	-1.76815	1.77558e-17	5.89956e-16		NaN	NaN	0	0
Niben101Ctg14095g00001.1	120.58	132.539	144.497	1.19835	0.261053	0.331221	0.623704	122.729	124.879	1.03565	0.0505405	0.786703	1	118.584	116.589	0.966902	-0.0485591	0.903508	1		NaN	NaN	0	0
Niben101Ctg14099g00002.1	76.2126	50.8683	25.5239	0.334904	-1.57818	1.03813e-05	0.000114864	56.8687	37.5248	0.492369	-1.02219	0.00248306	0.0160341	70.5764	64.9401	0.852092	-0.230919	0.340514	0.610485	ATGTGATATGCATATTGTGACTTGATAGAGGCACATCAGACTTTGGACATTGTAAAAGAAAATAAATAGCGTCGAGAGAAC	81	0.358025	0	0
Niben101Ctg14115g00001.1	699.378	654.966	610.554	0.872996	-0.195954	0.279342	0.553633	1295.31	1891.24	2.70417	1.43519	9.36123e-15	8.37256e-13	834.788	970.199	1.38723	0.472209	0.0146966	0.0492366		NaN	NaN	0	0
Niben101Ctg14126g00004.1	11.8262	7.40825	2.99034	0.252858	-1.9836	0.0074478	0.0335301	10.9092	9.99217	0.844921	-0.243112	0.673566	0.970172	10.9174	10.0086	0.846308	-0.240745	0.718901	0.990487	AAATTTTCTAGTCCTACTTGTCCCGTGAACGACCAAGTTGGTCATATTTCCTATTAAATATGCTGTCAATCCCAAGTTAAACAGCATGTAGAAAATATCAAAGATCATCTCGCGCGTATTCTCTGGATGTAGATCACCGTAACCTACTGTAGTGAGAGTAGTTATTGACCAATAAATAGAAGTAATATAACGAATCCATAGGCTCTGATTAAGGAAGTCCCCCATAGAAGCCCCAATCCATGTCTTGCTCGGGTTCGGATAATTAGCTGCGATCAGATAATAAAAGCATCCGGCACAGTGAACAGCAAAAAGAGTGACCTATTGAGCAAAAGGCAACAATACGTTAATTAGAATTACAAAAAAGAAAAGGCAGTCTGGTGCACAAAGTATCCTGCCTTC…	495	0.422222	1	0
Niben101Ctg14127g00001.1	20.333	15.7498	11.1666	0.549186	-0.864633	0.109465	0.283482	17.3325	14.3321	0.704869	-0.504572	0.387051	0.713483	12.9901	5.64724	0.277738	-1.8482	0.00356207	0.0145247	GATCGCGGGATGCATCATGATACAGCACCTATGTTTTTGTTCTGTTTCCTAATAAAGAACTAGGCCTCTCACAAATAGGACAAGAAGAAAACCGT	95	0.410526	1	0
Niben101Ctg14130g00002.1	2496.5	3259.9	4023.3	1.61158	0.688474	0.0028228	0.0149939	2173.63	1850.76	0.741344	-0.431784	0.0284218	0.112781	3186.93	3877.35	1.55312	0.635167	0.00135004	0.0062096	AGTAGCTTGTATATTCTTGTGCACCTCTCACTGTTCAATTTTAATTTATATGACAGGTTTTCTCTAAACTAAAAGAGAATAGGTTTCCTGGCGAAATCGAGCTGAAAGATCTCGTTGGCAGAAGGATTGCTAGCCCAAGGGTAGTGGATGGACTTGCTGCATCTTCCTGGTCATAGAACTGGACATTTCACAAGATCATTGGTTCCACATTACCTTCGAGTTCTTAACCTTGTGGTCTTCCATTGTAATAAACATACACAGAATGAAAAGATCCAGCAGCATCTTCTTTTAAAATTGCTGATTTGCGGTTAGATAGCAAAACTTTTTGCAAAGAAACTTAAAACTCTAGGGACTGGATCTGGTATTGATAAAAATGACAATCTCTTGAAAGTTTTTCCT…	1278	0.368545	0	0
Niben101Ctg14135g00002.1	0	0	0	NaN	NaN	1	1	0.187599	0.375199	Inf	Inf	0.486232	0.802087	0.352673	0.705346	Inf	Inf	0.238778	0.473599		NaN	NaN	1	1
Niben101Ctg14136g00001.1	19.2359	13.0049	6.7739	0.352149	-1.50574	0.0102959	0.0437258	34.5983	49.9606	2.59726	1.37699	0.00233926	0.0152877	16.3879	13.54	0.70389	-0.506579	0.342352	0.612487		NaN	NaN	0	0
Niben101Ctg14138g00002.1	1.42251	0.711254	0	0	-Inf	0.067617	0.19681	0.711254	0	0	-Inf	0.164294	0.406513	0.711254	0	0	-Inf	0.16059	0.34966		NaN	NaN	0	0
Niben101Ctg14141g00004.1	56.05	49.3245	42.599	0.760018	-0.395895	0.303288	0.586614	58.7824	61.5148	1.0975	0.134222	0.753421	1	53.4089	50.7678	0.90576	-0.1428	0.695805	0.972207		NaN	NaN	0	0
Niben101Ctg14155g00001.1	0.569003	0.579783	0.590562	1.03789	0.0536503	1	1	0.457899	0.346794	0.609477	-0.714357	1	1	0.284502	0	0	-Inf	0.502438	0.78545	AGAAATACAGAGTTTGTGCTTACTATATGGTGGTCTAAATCTGATAGCAAAATGCAAATTAGCATGGACCAGTCTATTTTTTAATTTAACGACGTAAATATGTTTACACTATCAGTATGTAACCTGTGATAGCGCACTATTACCATTTTAGCTATGTTATCAATTAATGCTTATTATAAATATTTACTTTTTATTACCTTACA	203	0.285714	0	0
Niben101Ctg14168g00004.1	1126.05	1654.97	2183.9	1.93944	0.95564	2.25028e-06	2.91378e-05	887.801	649.555	0.576846	-0.793743	1.71862e-06	3.08392e-05	1368.77	1611.48	1.4311	0.517123	0.0049896	0.0195417	AGGGATATATATTACCCCATAGAATAACGAAGGGTATTCTTTGATGATTTTCGAAAGTGCATGAATATATTTGGCCCTTTGCATTTTATTTATTACATAAAAATAAATTTGACAATATATACAATAAATTTTTAGTGACAATCAAAATAAATAGTGCATATAAATCAACAATACAACGAGTAACAATGATCTAGACAAGCTGTTAAGTGTATCTTGCCTATAGAACATACCCTTTTAGTTTATCAAATTATACTCTAAAA	260	0.265385	0	0
Niben101Ctg14184g00002.1	12.5234	8.209	3.89462	0.310988	-1.68507	0.0146861	0.058435	9.59172	6.66006	0.531811	-0.911016	0.179229	0.432038	7.97185	3.42033	0.273115	-1.87242	0.0129525	0.0442462		NaN	NaN	0	0
Niben101Ctg14192g00001.1	324.427	308.042	291.658	0.898994	-0.153617	0.561284	0.857529	329.013	333.599	1.02827	0.0402218	0.613419	0.920954	342.87	361.313	1.1137	0.155357	0.483342	0.765293		NaN	NaN	0	0
Niben101Ctg14198g00001.1	2.79854	1.71309	0.627654	0.224279	-2.15663	0.158724	0.373164	1.39927	0	0	-Inf	0.0430062	0.154947	1.77348	0.748434	0.267438	-1.90272	0.255289	0.493478		NaN	NaN	0	0
Niben101Ctg14200g00001.1	82.739	101.346	119.952	1.44977	0.53582	0.0832762	0.23131	63.758	44.777	0.541184	-0.885809	0.00969654	0.0480335	79.6834	76.6278	0.926139	-0.1107	0.674045	0.950487		NaN	NaN	0	0
Niben101Ctg14214g00003.1	10.3811	19.753	29.1248	2.80555	1.48829	0.00870234	0.0380781	16.0058	21.6306	2.08365	1.05911	0.0398582	0.146199	13.1601	15.939	1.53539	0.618604	0.35218	0.625013	AGGTCTTTTCTCTGTCACCATGATCAAACAGTTTCCTTGTGAACCATACTAGTTCGAGGAAGCTTTTGTTGACAGTATAGACATTAGGTGC	91	0.406593	0	0
Niben101Ctg14231g00004.1	5.12703	4.07679	3.02655	0.590313	-0.760449	0.377586	0.680422	3.83305	2.53906	0.49523	-1.01383	0.363175	0.683776	5.77983	6.43263	1.25465	0.327285	0.745944	1		NaN	NaN	0	0
Niben101Ctg14233g00001.1	40.1137	23.1483	6.1829	0.154135	-2.69774	9.11679e-08	1.56863e-06	31.5497	22.9858	0.573016	-0.803353	0.0540292	0.184364	30.9762	21.8387	0.54442	-0.877207	0.0292991	0.0880923		NaN	NaN	0	0
Niben101Ctg14241g00006.1	0.699634	0.349817	0	0	-Inf	0.253269	0.516166	0.537416	0.375199	0.536278	-0.898946	1	1	0.940394	1.18115	1.68825	0.755524	0.74044	1		NaN	NaN	0	0
Niben101Ctg14241g00007.1	9.28819	6.81283	4.33747	0.466988	-1.09854	0.187597	0.421233	8.33618	7.38417	0.795007	-0.330961	0.670366	0.967	6.35119	3.4142	0.367585	-1.44385	0.113376	0.266991		NaN	NaN	0	0
Niben101Ctg14246g00004.1	31.6037	32.394	33.1843	1.05001	0.0704084	1	1	27.7946	23.9855	0.758945	-0.397933	0.394992	0.723595	46.2054	60.8072	1.92405	0.944149	0.0314681	0.0934188		NaN	NaN	0	0
Niben101Ctg14272g00004.1	183.341	233.697	284.052	1.54931	0.631624	0.00614018	0.0286664	203.294	223.246	1.21765	0.284103	0.198219	0.4625	177.747	172.153	0.938976	-0.0908402	0.671954	0.94822		NaN	NaN	0	0
Niben101Ctg14282g00004.1	619.275	655.919	692.562	1.11834	0.161364	0.474573	0.781372	600.105	580.935	0.938089	-0.092204	0.655412	0.958918	691.622	763.97	1.23365	0.302936	0.137351	0.311198	AATCTTTAATTAAGCCATAATTTAGAGAGTCAAAAACATTCATCAGAACAACCTCTTTTAATCTCCTTGGTAGTTGTAAATACTGGAGTATTAAGCTAAATGAAAAGAACAACTTCCAGCTAGTAACAGACAAGAAAAAGGAGTCATTCTGGGTAAAAACATGATGTGATACCAAGAAACATAGGACAAAAAGAGCTGTTGACTTCGGGATAAAAAAAGTGAGAGGCTACTACTTACTTTTAAGAATTTCAATATAACTTTTTTGTTTGAAGTGGATGGAATTGTTTGATCGTAGAAATGGTATGTCGTACCCTTCCCAAATCTCACTTATAAAAATACATTAGATTGTTATTTGTTGTTCTATAATCTAGAAATGCGTTGTATTGGAGTAGCTCAGTA…	550	0.318182	0	0
Niben101Ctg14291g00001.1	6.5196	8.45525	10.3909	1.5938	0.672467	0.347256	0.641122	9.39357	12.2675	1.88164	0.911991	0.162804	0.404257	3.63401	0.748434	0.114798	-3.12283	0.0105128	0.0370071		NaN	NaN	0	0
Niben101Ctg14302g00002.1	1.27534	3.36944	5.46353	4.28398	2.09895	0.0830414	0.230793	2.13334	2.99134	2.34552	1.22991	0.34426	0.660669	3.99337	6.71139	5.26242	2.39573	0.0379831	0.109281	TGTATATATAGTTTCTAAAATATTGGTTTTGAGTTATATAGTGAAAATATTAGCTAATCTGTCAATTTTGATTTGTGTTTTGGTAGGATGGTTTTTGGCTATCCTTATTTATTAACATGAGCATGGTTAATTTTTACTGTTGCTGCACATTGCCGTGACAAAGGGACAAAGG	172	0.30814	0	0
Niben101Ctg14304g00004.1	297.848	454.827	611.806	2.05409	1.0385	2.31371e-06	2.98776e-05	281.603	265.357	0.890916	-0.166638	0.555797	0.865342	295.456	293.065	0.983942	-0.0233552	0.793613	1	CCTTTTTCTTTCGTAAATTTTCCAGCAAGTACCATTTCCCAACTTTAAGGATGTTAGTAAGGCATAATCAGATTAATCTCCAGTAT	86	0.337209	1	0
Niben101Ctg14305g00004.1	1.02991	1.88992	2.74993	2.67006	1.41687	0.31222	0.598202	1.04935	1.06879	1.03774	0.0534511	1	1	6.76819	12.5065	12.1432	3.60208	0.000315558	0.00171539	AGAGTTTTTTTCTAGACTAAAGAACAATGTTTATATTTTAGCTAGTTTTGGTTTTGATTTCGAGTTTCATGTTTACATTGTTGTGTTAGTAGTGTTCGTTTTACTGGATCTTAATACGGGTGAAAGTTGATCAACATTTATGTTAAAATTTTTTATTTTTATA	163	0.257669	0	0
Niben101Ctg14312g00004.1	23.3738	26.4527	29.5317	1.26345	0.337368	0.462156	0.781011	21.9589	20.5439	0.878927	-0.186185	0.82684	1	30.4271	37.4804	1.60352	0.681243	0.154616	0.339746	GCAACCTCATACT	13	0.461538	0	0
Niben101Ctg14324g00001.1	43.3918	36.7388	30.0858	0.693352	-0.528341	0.203617	0.447385	44.9919	46.592	1.07375	0.102658	0.725247	1	44.3199	45.248	1.04278	0.0604307	1	1	TCATGTCATTTGATTTACTTGTCATATTATCTTGTTGACGAGTTCTTGCCCACCATT	57	0.350877	1	0
Niben101Ctg14336g00001.1	5.4439	4.80746	4.17102	0.766183	-0.38424	0.654276	0.950194	5.2215	4.9991	0.918293	-0.122974	0.913321	1	4.9796	4.5153	0.829424	-0.269818	0.815511	1		NaN	NaN	0	0
Niben101Ctg14347g00004.1	161.211	127.985	94.758	0.587787	-0.766635	0.00647423	0.0299458	149.818	138.425	0.858657	-0.219846	0.509044	0.821134	184.986	208.761	1.29495	0.372895	0.153601	0.33817	AGGATGGTTCGTGAGATGATTTCTTTCGCTTCTTAGTCCCTGGCTCCAAACCTTTCTACTGTACCAACGTTGCTGAATTTCATCTAAAGTGTAAATTTTTACCACGTAGTTTTGGGAGACGACACATTCATTTTGGACCTATAGTGTTTGTTGTAGTTATGCAGGAGTCTTGTGAAAATTAGGTATGTACTGATTTCTACTCACATACTCGTGCCAGAAACTTATTGCCTTTTTTGTTACATATAGATGTTAAGCCATTAAACATTATTGGAAAAGTGGCTTTGCCTGTTGCATTCACTACTTATTAGGAAGTCCCTGCCCTGGGTGCCCGCCAGGTTGGGGAATAAAGATAGAGTTGTCCTGGAATTTTTGGAAATGATATTTTCATAATGTACTATC…	585	0.360684	0	0
Niben101Ctg14347g00007.1	84.4423	119.592	154.741	1.83251	0.873822	0.00466069	0.0228259	84.5594	84.6765	1.00277	0.00399602	0.956732	1	89.089	93.7357	1.11006	0.150633	0.740251	1	CAAAAACATATTTTTTTTCCAACATGGATCAACTCCTACACCATTCTTAGACCAACAACAGAAAATTCTCAAGCGTAAACCAATAAAGTAATAGTAGATTCTAAACATAATGTCAAATGAGTTCAATGCTTTACATTGTTATGTACGGACATGTGAATATATAACAAGAAA	171	0.298246	0	0
Niben101Ctg14352g00004.1	455.338	424.215	393.091	0.863296	-0.212073	0.343745	0.6365	436.471	417.605	0.917131	-0.1248	0.660977	0.963542	347.051	238.763	0.524365	-0.931356	5.08849e-06	4.06594e-05	CTTGACCACTTGCTGTTTGCAGCCAAATCACCTAAATCTCCATTATCTATATAGCCACAGTGCTATCTTCCTACCTTTGTGAATAATACGAAGCATAGATTGCCTAGGAGGAAATAGTTACAGTAAAGATGAGTTTACCACACTTTTATGTAGTCTCAGATCTATTTATTACAAGATCACAGATATAAGCACCCCAATTGAACGCCTAGCCTTAGCTGAGTCTCGTTATATGATTTTGGTTAGGCTGGGTTCAGTTGATAGCAGAAAAATTACAGAGCCTTTCAGTAACATTGGCAAATTTTTGCGACTTCTTATCCTTTCCTTTTTCATTAACATTTTCGTTCGTTTATGAAAGGTCCAAGAAAGTTTGGAATAATGACGAACTATTTCTTGTATTCT…	576	0.357639	0	0
Niben101Ctg14358g00001.1	172.096	207.063	242.029	1.40636	0.491964	0.0449328	0.14306	166.47	160.843	0.934612	-0.097561	0.845758	1	176.695	181.295	1.05345	0.075121	0.808013	1		NaN	NaN	0	0
Niben101Ctg14368g00003.1	19.3299	44.493	69.6562	3.60355	1.84942	2.07218e-05	0.000211809	22.5136	25.6974	1.32941	0.410787	0.43372	0.769487	24.4258	29.5217	1.52726	0.610944	0.246011	0.484263	TTGTTGTAGAAGACACCTACTCTAAGTTTTGTAAATATCGCTAATCTCTGAACCCCTTTT	60	0.35	0	0
Niben101Ctg14374g00002.1	381.203	390.315	399.426	1.04781	0.0673714	0.749969	1	323.398	265.593	0.696723	-0.521342	0.0215615	0.0907459	436.796	492.39	1.29168	0.369243	0.0919312	0.225908		NaN	NaN	0	0
Niben101Ctg14382g00002.1	493.076	566.913	640.749	1.29949	0.377949	0.0558589	0.169954	518.223	543.369	1.102	0.14012	0.306238	0.615278	448.102	403.127	0.817576	-0.290576	0.12808	0.29455	CGGTACAACATATTAGAGCCTACTATGTTATTTAAGGGAGGAGGATGATCACCCAGGGGATGTTTGTTCATTAGGGTCCTTATAAATACTTATTTTATGGGCGCGTCTTGTTAGAGTTTGTTTACATAACAGTTTGAAGTCTTCATGTTGTCAGATTTTGCATCCCACTGCTATTTCTTCCCCTAACCGTTAGGTGTTCAGTCTTTTAGTTGATTGGTTTGGTCTATAGGTGGTTTTATTTTTCAGATGACTGCCGCAGCCAAATGGAGGATTCAGTGTTTGTTTG	286	0.395105	0	0
Niben101Ctg14389g00001.1	70.972	72.4188	73.8655	1.04077	0.0576517	0.884522	1	73.6697	76.3674	1.07602	0.105708	0.649439	0.953983	100.109	129.246	1.82108	0.864796	0.00780978	0.028709		NaN	NaN	0	0
Niben101Ctg14396g00002.1	576.831	621.375	665.92	1.15445	0.2072	0.301673	0.584626	503.5	430.168	0.745744	-0.423248	0.0263759	0.106279	741.198	905.566	1.5699	0.650671	0.00065488	0.00327342		NaN	NaN	0	0
Niben101Ctg14401g00002.1	0	0.609108	1.21822	Inf	Inf	0.236213	0.495191	0.481654	0.963309	Inf	Inf	0.161316	0.402639	0.742304	1.48461	Inf	Inf	0.0917543	0.225542		NaN	NaN	0	0
Niben101Ctg14421g00002.1	81.486	60.1227	38.7594	0.475657	-1.07201	0.00157934	0.00917272	60.7426	39.9992	0.490872	-1.02658	0.00113797	0.008387	110.58	139.675	1.7141	0.77745	0.0180397	0.0585471		NaN	NaN	0	0
Niben101Ctg14425g00002.1	129.873	121.452	113.032	0.870324	-0.200376	0.529922	0.825307	125.544	121.216	0.93334	-0.099525	0.868114	1	138.094	146.315	1.1266	0.171978	0.517404	0.79373	CTTAAATAGGTCAACTGACCAAAACGCCCTTCTTCTAATTTAAATGCCAAGGCAACCAGAGGGCCAGTGGGGCTTCCGG	79	0.493671	NaN	NaN
Niben101Ctg14436g00002.1	71.1709	69.9517	68.7324	0.965737	-0.0502974	0.880342	1	73.3181	75.4652	1.06034	0.0845241	0.734163	1	74.1865	77.202	1.08474	0.11735	0.799598	1		NaN	NaN	0	0
Niben101Ctg14443g00002.1	33.0913	62.8815	92.6717	2.80049	1.48568	9.96737e-05	0.000843586	30.0595	27.0277	0.816764	-0.292009	0.529348	0.840031	37.6676	42.244	1.27659	0.352296	0.440308	0.737242		NaN	NaN	1	1
Niben101Ctg14444g00003.1	389.524	407.244	424.964	1.09098	0.12563	0.675948	0.965085	294.494	199.465	0.512075	-0.965573	4.79579e-06	7.57565e-05	516.963	644.403	1.65434	0.726252	0.000359229	0.00192475	TTATTCCAATTTTAATGCTTCCAAATAAATTAAAGGAGTCATATAAAATCTGTCGAGGTAGCTAAAAACAAGAGATAAATGCTGCTTGAGGATCATTAGAGTTGTAAGTGCATCAAACAAATGTATAGTACTATTTACTATTGATTAAAACATGAGTT	158	0.28481	1	1
Niben101Ctg14445g00001.1	337.935	360.611	383.286	1.1342	0.181677	0.378199	0.681204	379.728	421.52	1.24734	0.318857	0.13657	0.360221	361.355	384.775	1.13861	0.187271	0.449216	0.74399		NaN	NaN	0	0
Niben101Ctg14448g00002.1	46.2575	36.602	26.9464	0.582531	-0.779594	0.0682111	0.198184	36.89	27.5226	0.594986	-0.749072	0.0749675	0.234576	38.4241	30.5907	0.661314	-0.596594	0.124858	0.288523	GACAAGAGGTGTTGCTCTGATGGTAAGCAACCCCCACTTCCAACTGAGAGGTTGTGAGTTCGAGTCTCCCCA	72	0.527778	0	0
Niben101Ctg14450g00003.1	339.394	209.296	79.1968	0.233347	-2.09945	3.96485e-18	3.14112e-16	243.038	146.682	0.432188	-1.21027	3.1963e-08	8.58428e-07	187.784	36.1737	0.106583	-3.22995	1.29383e-35	1.24109e-33	ATTGTCAATAATATCTAAATTATAAATTTTTGTAACAATAAACGTGAAAAGAACAGTTATTACATTATTACTATAAAGTACGTAATACACCAACACACACAAATTCTCAAGTTCCATAGTAGGTTCATAACTTCAGCAGTCAATAGCTAGCCATGGCTGATCTGCTTCTTATTTATTAATGTCATATATTTC	192	0.28125	0	0
Niben101Ctg14453g00002.1	18.6669	50.0227	81.3785	4.3595	2.12416	6.56593e-07	9.58157e-06	27.1042	35.5414	1.90398	0.929018	0.0584818	0.195511	25.0601	31.4533	1.68498	0.75273	0.136744	0.310092	CGAGGTACCATGTTGTTGAGCCTGAGGTGGATACATAAAGCATTTAATCTCTTCCATTTAACTTTCTTAACCATGTCATTTTTAATACAGT	91	0.351648	0	0
Niben101Ctg14456g00004.1	3.36754	1.68377	0	0	-Inf	0.00698781	0.0318623	6.04202	8.71649	2.58839	1.37205	0.0934532	0.27605	1.68377	0	0	-Inf	0.0213833	0.067602	GTCCAAGAACGAATGACGCCAACTTCATATTAGATTGTACTTACATGTGAATATGGAAACAAGAACAACGTTTCTTCATTGCAATGTAAAACTGTGTGCCTGTGGTGGTCAAGTGTTGGAAATGACTTTTGGAAAGAGATATTTGAACCCAAAAAGTTATAGTTGAGGTTCACATAAAGGAAATATAAAC	190	0.352632	0	0
Niben101Ctg14462g00001.1	19.0619	36.0261	52.9903	2.7799	1.47503	0.00153555	0.00895773	17.7801	16.4982	0.865508	-0.208382	0.612667	0.920314	10.8885	2.71498	0.142429	-2.81168	9.48652e-05	0.000582493	ATATTTCCTGCCTCACGTTTCAATTAGATTCGATTTTGCTGAAGTCATGTGTTCTCACTGTAATATTATTACATCGAGTGCATAAGTTTGCTTTATAATCAAGTTCATCATTGTGCAACTCGGTGTATAACAACATGTTTACCTTGCCTTGAAAACCTTGAGATTAAACTGAAGAATCATGAAGAAT	187	0.336898	0	0
Niben101Ctg14464g00004.1	0.984136	0.787349	0.590562	0.600082	-0.736769	0.742561	1	1.38949	1.79485	1.82378	0.866934	0.617233	0.924398	1.0611	1.13807	1.15641	0.209655	1	1		NaN	NaN	0	0
Niben101Ctg14470g00002.1	4.58127	4.23783	3.8944	0.85007	-0.234347	0.721984	1	2.73172	0.882165	0.192559	-2.37663	0.0751731	0.235104	6.00216	7.42304	1.6203	0.696263	0.46499	0.74399		NaN	NaN	0	0
Niben101Ctg14473g00004.1	0	0	0	NaN	NaN	1	1	0.441083	0.882165	Inf	Inf	0.157981	0.397218	0.197881	0.395761	Inf	Inf	0.465087	0.74399		NaN	NaN	0	0
Niben101Ctg14476g00001.1	755.233	754.911	754.588	0.999146	-0.00123307	0.963547	1	919.333	1083.43	1.43457	0.520616	0.0016681	0.0115602	856.191	957.148	1.26735	0.341819	0.0847868	0.211985	AAGCATGTGCTGTATTATCTCAAGTTTGAGCTAGAAGCAAATATCTGCCTCTTTTAGGCAGGATAGTGTGAGTACTATCCGATCATGTAACGTTTGTGCATTTTGTCTACGTTTTAAGGAATAAATTCAGGCTGTAAAAGTATGTCCAATTATCATCCTTGGGCTAGAGCTCATTTTATCTAGCTGCTAACTATACAAGCACTATGGCTAGTCCTATTGTAGTCTGCTTGCCGATTGCAATGTGAAAATTTGGCACTTACCATTTTCCTTTAGTAGTGTTCATGCACAATTCCAACTTTTATGAAGTTTATTTACTTTTAAGAGATTTGTTTTTGTTATTGAAATAGCAAATATTTTCATTCGGAT	366	0.346995	0	0
Niben101Ctg14509g00003.1	152.151	160.46	168.77	1.10923	0.149556	0.557327	0.853226	155.393	158.635	1.04262	0.0602096	0.698499	0.992161	147.979	143.806	0.945159	-0.0813708	0.713011	0.987285	AGGCTGAATTTATTTAACTAGACCTCCACTCTATTTAGTGTCAATCATCTTACAAATTCGAGGGAGCCTTGGCGTAATTAGTAAAGTTGTTGCCATGTGACTAGGAGGTCATGGATTCGAAACGTGAAAACATAAATGCAGGGTACGTACAATAGACCGTAGTGGTTCGTCCCTTCTCCGGAC	183	0.42623	0	0
Niben101Ctg14511g00002.1	95.5583	108.198	120.838	1.26454	0.338617	0.300833	0.583878	89.0051	82.4519	0.862844	-0.212828	0.500211	0.815554	182.429	269.299	2.81817	1.49476	1.56828e-07	1.62968e-06	GTACTTTTCCCAGAACTGTGATTTATTTAGTAGCAAGGAAGGGAGGGAAAGAAGAGTAAAAATAATTGCTGTGATTCAAGTTGTTAGAAAACACCGTTCGTCGATTTCCAGAGTAAGATTTACGCGAGGCAGAGACCCCAGAGATCTGATGGTATTCAAGGTTTCATCAACATTTTCTTTACGTAATTCAGAACTTCATCTACA	204	0.382353	0	0
Niben101Ctg14514g00003.1	376.328	334.4	292.471	0.777172	-0.363695	0.0744404	0.211624	469.89	563.452	1.49724	0.582303	0.00109331	0.00811362	412.144	447.96	1.19035	0.251381	0.261699	0.502607	GTTGCATACAGTGGTTGTGCAACTTCACCAAAGAATGCAAGTAAAAAGAACCAAAAGAACGCATGAGAAGTAAACATCACTGAAGGGCCAAGGGATAAGTGATCATATATGACATCTTCTACCACTATCCATGTATTCAGATCCAATTTTCGTTTTTCTGTTTTATATTAAGGATATCCAGATCTAATAGTTACCTTTAAATGTGCAATACTTTTCTGTGAAATTCTTCGTCAATCAAAAAGCTATGTAGTGCCTTCTTTACACTG	266	0.349624	0	0
Niben101Ctg14522g00003.1	936.256	739.317	542.378	0.579305	-0.787606	9.03491e-06	0.000101688	930.261	924.266	0.987194	-0.0185952	0.906869	1	845.613	754.97	0.806371	-0.310485	0.0721486	0.185551		NaN	NaN	0	0
Niben101Ctg14534g00001.1	0.33028	1.38347	2.43665	7.37753	2.88314	0.135679	0.333918	0.16514	0	0	-Inf	1	1	1.14535	1.96042	5.93562	2.5694	0.205423	0.423956		NaN	NaN	0	0
Niben101Ctg14542g00004.1	0	0	0	NaN	NaN	1	1	0	0	NaN	NaN	1	1	0.194816	0.389631	Inf	Inf	0.465087	0.74399		NaN	NaN	0	0
Niben101Ctg14544g00001.1	3.02143	2.1382	1.25498	0.415359	-1.26757	0.266216	0.533794	2.61901	2.2166	0.733628	-0.446879	0.752754	1	2.64571	2.27	0.751301	-0.412537	0.738253	1		NaN	NaN	0	0
Niben101Ctg14561g00002.1	2.05983	5.12736	8.19489	3.97843	1.9922	0.0250729	0.0896802	4.5851	7.11038	3.45193	1.7874	0.0645817	0.210908	2.14644	2.23304	1.08409	0.116487	1	1		NaN	NaN	0	0
Niben101Ctg14566g00003.1	11477.5	11766.1	12054.6	1.05028	0.0707742	0.81344	1	10964.8	10452.1	0.910661	-0.135014	0.650215	0.954778	15501.5	19525.5	1.70119	0.766548	0.00130224	0.00601552	ACCTCATTGAAGTTATCCTTATTTTGTTTCAAATAAAAAATCTGCAATTCGAAGACTTTAATTATCTTCTATTGGCTAGTGAGTTTTGGTTCGACATGGTATGTAGTGGTAATCCCCTGCCTTTGAAAGTTCATTCCGCTGCAGTAAAGGTTCACCCGTAATTTTATATCTTGAAAAACTCAAATATTTTGCACAATGAAGCCAAAATTGATTTCAAAGAT	221	0.330317	0	0
Niben101Ctg14569g00004.1	1096.02	1013.21	930.398	0.848889	-0.236353	0.149862	0.358358	1157.04	1218.06	1.11135	0.152316	0.302846	0.610447	1414.44	1732.85	1.58104	0.660877	0.000523341	0.00268666	ACTGACTGCAGTTTTCATCACCACAGAGGCTTTGTTATTATTTGGCCTTCTATCTTGTGCTTTCCCAACTCTTTCTATTATTCTCAACTTCTATTGCTATGAGCTTTATGGTTGAAGAGAAATGTTAAAAGGTGAGGAAAGATATTTCATATTGCTACCGAGTAACGTGATTTGCTATGTCGTAATACTGGAAGTAGGCCATTTTCTTGGCTGGAAGACGTCTACTTTAAATAACTTCTGTCTTGATACAGGGGCTTTGATTATATCGTAGTATGTGTATTTGGTGCTTCTGTTTTCTTTTACCCTTGCTTTTTCCATTTACAAATTTTATTTTTAGTCAATATTTGTACGTTTCAGATCCATGCTGTCTGGCTAATGTTTCTTGCTAATAAGAAACAT…	777	0.374517	0	0
Niben101Ctg14573g00004.1	34.2542	22.249	10.2437	0.299049	-1.74155	0.000363733	0.00259634	20.0435	5.83275	0.170278	-2.55403	3.42964e-06	5.64819e-05	27.3495	20.4447	0.596853	-0.744554	0.0845279	0.211554	AATGTTACTCGAATTAACCCAAATGCAAACTAAGACCAAGCATATTCATAGAAATTTTCTCTGC	64	0.328125	0	0
Niben101Ctg14583g00002.1	9.50437	8.48951	7.47464	0.786442	-0.346587	0.635292	0.931278	11.6262	13.7481	1.4465	0.532565	0.376278	0.700089	8.92095	8.33752	0.87723	-0.188973	0.804164	1	GACCCATTAAATCAAACATCAGTTAAGGTAAGGTAAGTTCAAACTTT	47	0.319149	NaN	NaN
Niben101Ctg14602g00002.1	0.853505	0.703598	0.55369	0.648725	-0.624322	0.749707	1	0.426753	0	0	-Inf	0.325192	0.638123	0.426753	0	0	-Inf	0.319019	0.582785		NaN	NaN	0	0
Niben101Ctg14602g00003.1	0	0.156858	0.313717	Inf	Inf	1	1	0.147028	0.294055	Inf	Inf	0.486232	0.802087	0.176337	0.352673	Inf	Inf	0.465087	0.74399		NaN	NaN	0	0
Niben101Ctg14609g00002.1	26.1242	19.9837	13.8433	0.529905	-0.916193	0.0720777	0.206656	16.0058	5.88745	0.225364	-2.14967	0.000285201	0.00263117	24.7831	23.442	0.897329	-0.156292	0.760443	1		NaN	NaN	0	0
Niben101Ctg14614g00001.1	0.369354	0.34159	0.313827	0.849664	-0.235035	1	1	0.666331	0.963309	2.60809	1.38299	0.469651	0.802087	0.361014	0.352673	0.954838	-0.0666721	1	1		NaN	NaN	0	0
Niben101Ctg14623g00001.1	0	0.156913	0.313827	Inf	Inf	1	1	0	0	NaN	NaN	1	1	0	0	NaN	NaN	1	1		NaN	NaN	0	0
Niben101Ctg14629g00001.1	2257.66	1790.67	1323.68	0.586308	-0.77027	3.8877e-05	0.000368881	2403.84	2550.02	1.1295	0.17568	0.262607	0.553196	2334.03	2410.4	1.06765	0.0944407	0.648853	0.9303		NaN	NaN	0	0
Niben101Ctg14632g00001.1	69.2932	61.9724	54.6515	0.7887	-0.342451	0.328421	0.620278	110.105	150.916	2.17794	1.12296	0.000146421	0.00148943	58.8586	48.4241	0.698828	-0.51699	0.14692	0.328366	TGCATTTGGTGAATTCCCCCAGTGAGGTGGTTTGTGAATATGTCTCTGGCCAGAGTTCACTTTAATGGAATTACTTTGTATGAGTTGCAAATAATCAAATTGTGGTGTGCTGTAAATAAATCTGCACCTATATTTTCTTGATGCAATCCGTGTGACCGCAACATTCCTTGTAATCAAATATCTCTGTACTGTAAATAAATCTGTGCCAACCTATTTATGCCATTACCAGCAGCTTTCCCATGTACAACAACAATA	255	0.376471	0	0
Niben101Ctg14642g00001.1	3591.31	2262.47	933.639	0.259972	-1.94357	8.3059e-25	1.20835e-22	3353.07	3114.83	0.867325	-0.205356	0.316859	0.628369	2520.39	1449.48	0.403609	-1.30897	1.36373e-14	3.49112e-13	ACAAATTAAATCTTAATTAAGCAGAGATGGATGGATGTTAGCCTTTTATGGCTAAGACTAAAAAATAACTATAGTTTTAAAAAAATGTTTAGTTTATAGTTCTTGTGTCTGTTGAAAACAGGAGGAAATTATGTGTTTTTTCCTCTGTAATAAGTAGTAATTGAGTCTGAACAATGTTTGGATTCTTATTATTGTGGCGTTGTGTATACAAGTAGTTGTGTGGTTTGTAACATGAGCATCTCTGCTTCTGGTAATTTAACCTATGTTTGGAAGTGGTTGTTGTTTGGTTTCAACTAATTGTAGAACTTACTTCCTTGTTACTGTGTAATTTTTCCTTCTTTCCTATCTTCGCGTGGTTCATCCTAAAAATATTAAGAACGAATTAAGATTTTTGAGGTC…	475	0.332632	0	0
Niben101Ctg14642g00003.1	7.82488	9.27448	10.7241	1.37051	0.454712	0.60394	0.901087	7.33578	6.84668	0.874989	-0.192663	0.793259	1	6.10853	4.39217	0.561308	-0.833135	0.314554	0.577019	CTTCAAGTTAGAACTTCGTGTACTGAACTTATCAAGTGGAGTCCCTAACGCTGGGATATTCTCATTGTTTATGTTAGAGTTGATGGGAGAAAGGACCTTTCTAGGGGTAACAATCTCACATGCTTTAGAGGAGCTGAAACAATCAACGGTTCTCACTTTCTCCTCCGCATTGGTTTTTTCATCTACACAAGATCAAATAGACAAAGGTCTTCAACATTTATTTCACTATATGTAGAAAAGATATATGATATTTCCTTATTGGAACAGTTTGTTATTCCTCAATTTTTGTCACAGCTATCTGTAAATAGGATCAATAGAGACAAATAAACTCCAAT	335	0.355224	0	0
Niben101Ctg14644g00001.1	37.717	37.2875	36.858	0.977227	-0.0332347	0.764735	1	25.5357	13.3545	0.354071	-1.49789	0.0016888	0.0116809	22.4459	7.17476	0.190226	-2.39421	2.71561e-06	2.29085e-05	ACCTTCAATCAATAGAGAAGAAAAGGGGAGGTATATGTTTTGTATGTTATGT	52	0.326923	0	0
Niben101Ctg14652g00001.1	3.72348	11.5698	19.4161	5.2145	2.38253	0.000400698	0.00283107	7.75216	11.7808	3.16393	1.66172	0.0287667	0.113816	6.09299	8.46249	2.27274	1.18443	0.127985	0.294352		NaN	NaN	1	0
Niben101Ctg14678g00001.1	53.08	57.2062	61.3324	1.15547	0.208481	0.619223	0.915099	41.5515	30.023	0.565618	-0.822101	0.0488524	0.170734	77.8047	102.529	1.9316	0.949797	0.00832666	0.0303444	GGACCTTGGGCCTAGCTCAACCCCAAAAGCTAGCTTATGAGGTGAGGATTGCCCAAGCCATATAAAGAGACAAAGGTAAGGTCTGCGCACACACCACCCTCCCCAGACCCCACTAAGTGAGATTATACTGGGTTATTGTTGTTGTTGTTGATGAAGTAAATCTAGAAATGGTGCATC	177	0.468927	NaN	NaN
Niben101Ctg14679g00001.1	0	0	0	NaN	NaN	1	1	0.173397	0.346794	Inf	Inf	0.486232	0.802087	0	0	NaN	NaN	1	1		NaN	NaN	0	0
Niben101Ctg14682g00001.1	143.594	100.377	57.1591	0.39806	-1.32894	1.59034e-05	0.00016737	130.632	117.671	0.819467	-0.287242	0.374638	0.69818	90.6974	37.8006	0.263246	-1.92552	6.17975e-10	9.08563e-09		NaN	NaN	0	0
Niben101Ctg14683g00004.1	0.33028	0.16514	0	0	-Inf	0.481564	0.781372	0.16514	0	0	-Inf	1	1	0.16514	0	0	-Inf	1	1		NaN	NaN	0	0
Niben101Ctg14686g00002.1	0	16.102	32.204	Inf	Inf	1.41417e-12	5.49092e-11	5.73407	11.4681	Inf	Inf	1.17373e-06	2.19262e-05	12.2734	24.5468	Inf	Inf	8.31474e-10	1.20073e-08		NaN	NaN	0	0
Niben101Ctg14686g00003.1	10.9434	6.63451	2.32559	0.212511	-2.23439	0.00587963	0.0276886	6.65912	2.37482	0.217009	-2.20417	0.00810079	0.0417881	6.25097	1.55852	0.142417	-2.81181	0.00190281	0.00839572	GAAAGTTCAATTACAAGAAAGCCTAAAATAATGTACAACATTAACATTTGGAAGATATCTCTAACTTTTATGCAGGCAAAGGATTCAGGGAAACTGAGTCACTTGACTTCTTTTATTGGAAAAGAATAAAGACACAAACTATATTTTCTGATGGAGGCA	159	0.320755	0	0
Niben101Ctg14687g00001.1	5.16611	11.6088	18.0516	3.49423	1.80497	0.00690663	0.0315939	6.89165	8.6172	1.66803	0.738142	0.398062	0.727326	7.70741	10.2487	1.98384	0.988295	0.224242	0.453466		NaN	NaN	0	0
Niben101Ctg14691g00001.1	38.877	41.1903	43.5037	1.11901	0.162221	0.666191	0.955423	53.3766	67.8762	1.74592	0.80399	0.02095	0.0886485	29.1899	19.5027	0.501652	-0.99524	0.0309382	0.0921537		NaN	NaN	0	0
Niben101Ctg14691g00005.1	41.9766	46.7263	51.476	1.2263	0.294316	0.396	0.704302	47.7847	53.5929	1.27673	0.352457	0.298186	0.603943	37.1939	32.4113	0.772128	-0.373089	0.384682	0.666622		NaN	NaN	0	0
Niben101Ctg14695g00001.1	95.7746	79.8176	63.8607	0.666781	-0.584715	0.0651955	0.19121	89.0371	82.2996	0.859305	-0.218758	0.548796	0.858936	79.1626	62.5507	0.653103	-0.614617	0.0449201	0.12568	GTTAATGTTAGCCATTGGATAGTCTTGTATCCTTATCACGAGGGAGGGAGGGGTTGCAGATGGTGTTTAGCTATGCCATAATATTATAAGGTCTCAAGGTCGATTAGCGGAGTTTACCTCTTTGTAGGAACCTATTTCTATATTTTGAGCTGAAAATATGATACATGTATTGTGGCTATTATTGCAGGTTGTCACCTGGGTAGGGTGCATTTCTTTGTACCCACTCTTCTGTTTTTTGTTTCAGTATTATTGTACTGAATAGAGCCCATAGATAGACAGACACTGGTGGCCAGATCCGATGTATATTTTTGAGTATTCTCATGTATAGCTGCTGTATTTTGCTTAATGATTCGTGCTTTTGCGATAGAGATTGTCTGAAAAATTGCATGCAATGTGCAA…	493	0.385396	1	1
Niben101Ctg14704g00002.1	25.4142	21.1421	16.8699	0.663796	-0.591187	0.223647	0.479197	28.5308	31.6474	1.24526	0.31645	0.452172	0.790464	23.1815	20.9487	0.824291	-0.278775	0.528564	0.804235	AAGAGCCCCTATCCTGCAACCTTGATTCTAGACCTCCAGACTCCCCTATCGAGGGTGCAG	60	0.55	0	0
Niben101Ctg14706g00003.1	13.3934	8.07156	2.74971	0.205303	-2.28417	0.00120057	0.00725124	10.6879	7.98229	0.595986	-0.746649	0.241209	0.528225	7.24726	1.10111	0.0822126	-3.6045	0.000109693	0.000664078		NaN	NaN	0	0
Niben101Ctg14713g00001.1	40.192	30.681	21.17	0.526722	-0.924887	0.0429539	0.138027	46.6721	53.1523	1.32246	0.403225	0.168534	0.413809	23.7665	7.34098	0.182648	-2.45286	3.18318e-06	2.64489e-05		NaN	NaN	0	0
Niben101Ctg14726g00004.1	305.365	227.708	150.051	0.491382	-1.02508	3.72238e-06	4.59306e-05	223.644	141.924	0.464768	-1.10542	4.82069e-07	9.94976e-06	210.331	115.297	0.37757	-1.40518	1.91361e-10	2.99568e-09	ATGCTCTAGTATCTCCACGAGCAACAAGTGTGCAGCCGCGTCATATACCAAGAGAGATCCTCAGCAACTGAAGTTCTTCAAAGAGCTAAAATTGTTTAGAGTGTATTATCATCTTAAGAAGTAAAATCTGTCCTTGGATTAGTTCCCTGTT	151	0.397351	0	0
Niben101Ctg14728g00003.1	0.33028	0.16514	0	0	-Inf	0.481564	0.781372	0.312167	0.294055	0.89032	-0.167603	1	1	0.932053	1.53383	4.64402	2.21537	0.302466	0.560506	AAACAATAAATTGTATTCATT	21	0.142857	0	0
Niben101Ctg14729g00001.1	1.31442	1.40463	1.49484	1.13727	0.18557	1	1	2.6751	4.03579	3.0704	1.61843	0.169566	0.4155	1.61894	1.92346	1.46336	0.549281	0.813256	1		NaN	NaN	0	0
Niben101Ctg14738g00001.1	10.0051	8.22314	6.44123	0.643797	-0.635323	0.296593	0.57857	9.62749	9.24991	0.924523	-0.113219	0.82308	1	6.8829	3.76074	0.375884	-1.41164	0.0701049	0.181361		NaN	NaN	0	0
Niben101Ctg14743g00003.1	3.85169	3.10702	2.36236	0.61333	-0.705265	0.464366	0.781372	9.82915	15.8066	4.10381	2.03696	0.0058093	0.0320266	1.92585	0	0	-Inf	0.0108872	0.0380989	ACCTCGAATTACATTAGATTGCTAAAAATGTTTTTATTTTACATTAGAACTGCATTAACAAGGTTTGGCTTTACACAAACT	81	0.283951	1	1
Niben101Ctg14751g00003.1	16.9903	13.5155	10.0408	0.590974	-0.758834	0.245805	0.508255	8.49514	0	0	-Inf	4.51856e-08	1.17295e-06	8.49514	0	0	-Inf	1.65378e-07	1.71102e-06		NaN	NaN	0	0
Niben101Ctg14751g00004.1	39.6499	47.1588	54.6678	1.37876	0.463372	0.231976	0.491156	62.5171	85.3842	2.15345	1.10665	0.00130092	0.00937901	30.1014	20.553	0.518361	-0.947972	0.0294374	0.0884499		NaN	NaN	0	0
Niben101Ctg14753g00004.1	0	0	0	NaN	NaN	1	1	0.187599	0.375199	Inf	Inf	0.486232	0.802087	0	0	NaN	NaN	1	1		NaN	NaN	0	0
Niben101Ctg14757g00001.1	18.5838	19.9048	21.2258	1.14217	0.191776	0.717269	1	17.8765	17.1693	0.923886	-0.114213	0.95992	1	18.4241	18.2644	0.982814	-0.0250099	0.957353	1		NaN	NaN	0	0
Niben101Ctg14760g00004.1	2.33092	5.05986	7.7888	3.34151	1.7405	0.0558344	0.169914	8.29403	14.2571	6.11653	2.61271	0.00168647	0.0116676	2.69622	3.06152	1.31344	0.39335	0.727817	0.999648		NaN	NaN	0	0
Niben101Ctg14768g00004.1	487.276	426.187	365.099	0.749265	-0.416452	0.0319202	0.109311	444.532	401.789	0.824562	-0.2783	0.198124	0.462392	575.471	663.666	1.36199	0.445718	0.0258385	0.0791477	GTTGATGAAGTGTCAATTTGTATATTAATTCTCTTTCTTGATTCTCTAATGTCAACAGAACATGACAGCGTGAGCTCTCACAATTGTATAGCAACATTGATTTTGCAAGAATGACTTTGATACATAGATGTTGACGTTCCATAGGGAGAAAAATCAACCATTCGCTTTTAGTGGAAAGAATAAGGATATAATCAAACTCGCAACTTCCCTGCCTGCACTTAGGCAATTTCTAACAT	236	0.355932	1	0
Niben101Ctg14771g00002.1	3.92984	6.69914	9.46844	2.40937	1.26866	0.114842	0.294047	3.5174	3.10495	0.790097	-0.339899	0.780253	1	4.82856	5.72729	1.45738	0.543382	0.623663	0.904673		NaN	NaN	0	0
Niben101Ctg14776g00003.1	5.1527	3.30539	1.45808	0.282974	-1.82126	0.0746306	0.212017	8.07024	10.9878	2.13243	1.0925	0.111555	0.31197	4.43517	3.71765	0.721496	-0.470936	0.710142	0.985269	TTGTAAGACAGATTCTTCCTTGATTTAATTGTTGCTTGAACAAGTACTATTTGTGTGTCCAAATTATATATGTTATGGCTAAGGCTTGATTCTTAGTATGTTGTCCCTTTTGAATAGACATCTTGTGAATCCTTTCTCAATTCTATACTTCAGTAAGCAACCCCCACTTTCAACCGAGAGGTTGTGAGTTCGAGTTTTCCCAAGAGCAAGGTGGGAAGTTCTTGGAGGGAAGGATGCCAGGGGTCTTTTTGGAAATAGCCTCTCTACCCCAGGGTAGGGGTAAGGTCTGCGTACATACTACCCATCCCAGACTCTACTAAGTGGGATTATAATGGGTTGTTGTTGTCCTAGTATAGGTAGGATGAGTTTGGATATCGTTTTAATGCAATTGTATATTAT…	427	0.395785	0	0
Niben101Ctg14776g00004.1	5.07455	4.05088	3.02721	0.596548	-0.74529	0.37859	0.681671	9.25105	13.4276	2.64606	1.40385	0.0488025	0.170602	4.67403	4.27351	0.842145	-0.24786	0.807879	1		NaN	NaN	0	0
Niben101Ctg14777g00001.1	83.1526	50.3342	17.5158	0.210647	-2.2471	3.06235e-09	6.99299e-08	69.167	55.1813	0.663615	-0.591582	0.0491067	0.171455	45.052	6.95135	0.0835974	-3.5804	2.5773e-16	7.75275e-15		NaN	NaN	0	0
Niben101Ctg14782g00004.1	16.6546	22.6589	28.6633	1.72104	0.783283	0.113556	0.291608	18.4807	20.3069	1.2193	0.286049	0.580167	0.889357	24.201	31.7473	1.90622	0.930717	0.0715156	0.184207		NaN	NaN	1	1
Niben101Ctg14785g00001.1	285.172	248.852	212.532	0.745274	-0.424157	0.0605336	0.180572	239.492	193.812	0.67963	-0.55718	0.0111677	0.0538429	271.043	256.914	0.900909	-0.150547	0.455119	0.74399		NaN	NaN	0	0
Niben101Ctg14792g00004.1	46.5432	87.9554	129.368	2.77952	1.47483	1.93509e-05	0.00019912	59.5754	72.6076	1.56001	0.641552	0.0513692	0.177469	106.582	166.621	3.57993	1.83993	4.70456e-08	5.37045e-07	CCCGCACATCCACCTGAGCATCCTCATCTCCGCAACCTTCATTCTATGAACATGAGAGTTCTTCACTGGGCAGCACCCCGCCCCATACAACATGGGAGGTATAACCACAGCTCAGATCAATGATTAATTTCTTTTACTAACTTCCTAATTTTCCAACCTAATTCATCTATAAAGTTTCCTTAACAATCCACACATGCAACCGCTTAATGTTTAAAGACGACCTCTTAACAGGAAATCCAACATAGAAATCAAAATCAATTCATAAGCAACAACTTCCAAAACCCAGATAATAGCGTATTTTTTTAACATTCACCAAATTCTATTATAACAATGTCTCAATTGTACAATACACACACAGAGACCCCGTCAGTGAAGGCTGACTGAGCACCTTCTTAAGAG…	417	0.388489	0	0
Niben101Ctg14797g00001.1	27.0167	33.9035	40.7903	1.50982	0.594372	0.182894	0.41339	26.2698	25.5228	0.944703	-0.0820673	0.968737	1	36.5176	46.0185	1.70333	0.76836	0.0834971	0.20937	CATAATACTGCATTGCGTTTTATGACACTCTTAAAATTTACCTAGCAGGAAGCTTAAACTTCATATAAACCCCTACA	77	0.337662	0	0
Niben101Ctg14800g00002.1	0.33028	0.16514	0	0	-Inf	0.481564	0.781372	0.16514	0	0	-Inf	1	1	0.737238	1.1442	3.46432	1.79257	0.4454	0.743658		NaN	NaN	0	0
Niben101Ctg14813g00001.1	2.9457	2.96791	2.99012	1.01508	0.0215918	1	1	3.799	4.6523	1.57935	0.659333	0.504667	0.819287	2.41917	1.89263	0.642505	-0.63822	0.715375	0.987614	AGATGATACTTTATACCACTGCTGCTTTTGCTTATTTTTATCTGTTTTTTTCTTTTGTTTAGTTTAAGAAAAAAATTCCCTTTGAGGTTTATTCATTTACTAAGAAGAAAAAGAATTATTATGCCTTGTTACTGTACTTTGCATGTTAGCTTAGTGATTGGATCTTGTCATGAAAGAAGTTTGTAGTTGGCCTATGATTTATATCCCTGTTTGGTTTCAAGTTGTGACAAAAATTTTAATTGAAGAATTAATCTAATTGGTCG	263	0.288973	0	0
Niben101Ctg14829g00003.1	0.284502	0.142251	0	0	-Inf	0.481564	0.781372	0.142251	0	0	-Inf	1	1	0.142251	0	0	-Inf	1	1		NaN	NaN	0	0
Niben101Ctg14837g00005.1	0.569003	0.284502	0	0	-Inf	0.233347	0.491156	0.284502	0	0	-Inf	0.500379	0.815554	0.460838	0.352673	0.619808	-0.690106	1	1		NaN	NaN	0	0
Niben101Ctg14845g00001.1	342.875	538.54	734.205	2.14132	1.0985	1.90317e-07	3.0984e-06	383.624	424.374	1.23769	0.307655	0.101153	0.291542	684.102	1025.33	2.99039	1.58033	3.46577e-15	9.38331e-14	CTACATATTACCCTCCCCAGACCCCACTTTGTGGGACTATACTGGGTAATTGTTGTTGTTGTTACTATATATAAGAATGGTCTCCAATAATAAACAGTTGACCAACAAGACATGTATATGCTGAAGCAATAACTATGGCCGCAATGGAAATGGCATCAATTTACAAACGAATTGTAAGTGGTGGCTAA	188	0.382979	1	0
Niben101Ctg14848g00004.1	515.922	659.855	803.787	1.55796	0.639659	0.000637617	0.00422224	474.055	432.189	0.837701	-0.255493	0.230344	0.512784	663.59	811.258	1.57244	0.653007	0.000488867	0.00253043	AGGCATTAGCAACGAAATATTTAAAAATAACAAAAATTATGGACTGTATCCTATTGACTTGCTTATCAATATGGATGGCTGTTAATGCCTGGACTCTTCCGATTGCCTCCCATAATTGCTTCCCTGTCCTTGAAATTGTATTATTTAATGTGACATCCGTTGGTTTTCCAGTGTTCAGGAATGAACTTACAAAAAAACTGGATATGGTTTTGAGAAAAGGATAATGTCACTGCAAGGGTAGTTAATGATTCAGATCTGTTGTTGGGATTGGAAACTAAGGTTGCTGCAGCTGGTATGAACCTCCATAGACTTGTTTCAAGATGATGAATGTGCTAAC	337	0.37092	0	0
Niben101Ctg14855g00002.1	36.0127	48.5623	61.112	1.69696	0.76295	0.0703461	0.203009	33.2521	30.4915	0.846686	-0.240101	0.588746	0.895924	31.2713	26.5298	0.73668	-0.44089	0.303366	0.561602		NaN	NaN	NaN	NaN
Niben101Ctg14855g00004.1	2.7827	1.70512	0.627544	0.225516	-2.1487	0.122165	0.308384	5.89557	9.00843	3.2373	1.69479	0.0489433	0.171007	1.56769	0.352673	0.126738	-2.98008	0.102211	0.245796	GAGTGAATTGTTTTAGCTTTTTGTCTAGGTAATATGGAATAATATTGATGTCCAAGGTTGAAGTGAATTTAGATCTTTTCATCGATGTATTGATGCTGCCGAACTTACGACAATTGTGATTTTGTTACCATTATGTTGGAGTTATAGCGGTACAT	155	0.335484	0	0
Niben101Ctg14858g00001.1	1.30771	1.12449	0.94126	0.719777	-0.474378	0.784755	1	1.4823	1.6569	1.26702	0.34144	0.817347	1	1.44231	1.57691	1.20586	0.27006	1	1		NaN	NaN	0	0
Niben101Ctg14862g00002.1	11.1533	17.5552	23.957	2.14796	1.10297	0.0520745	0.160759	10.8698	10.5863	0.949159	-0.075278	0.944812	1	10.1413	9.12922	0.818519	-0.288913	0.649865	0.931398		NaN	NaN	1	1
Niben101Ctg14866g00003.1	0	0	0	NaN	NaN	1	1	0.187599	0.375199	Inf	Inf	0.486232	0.802087	0	0	NaN	NaN	1	1	AGGGTTGGAGATCGTTGGACTATATATATTAGTAGAAAATATAGTCAAAACTGGCCTGGTCATGTCTAATTTCAAGAATTAGAAATTTTATTCTTTCCGTCTTGAGTCAATTAATGGTAGTACTGCACCTTTCTGCTGGTTTGTGTATCAAGGCAAGGAGTGAAGTAGCTTCATTGGTTTGAAGAGATCAACCTCTTCTAATTTTTCAATAGACGACATTAATTTTTCTAGCATCTTTTCGATTCCCA	248	0.350806	0	0
Niben101Ctg14871g00001.1	0	0.138422	0.276845	Inf	Inf	1	1	0.883223	1.76645	Inf	Inf	0.0656096	0.21303	0.176337	0.352673	Inf	Inf	0.465087	0.74399		NaN	NaN	0	0
Niben101Ctg14873g00001.1	11.1364	5.7066	0.276845	0.0248595	-5.33006	4.67609e-06	5.63181e-05	11.8216	12.5069	1.12307	0.167446	0.844191	1	6.31049	1.48461	0.133312	-2.90712	0.00157091	0.00708911	TGTCCTCCTTTAAAGCTGAAGAATATGATGGCATTTTTGTAACCAATTAATTTTCTTAAAATTATGCGAAGGCATTTTAATTTTAATATACCATATTAAACACTAGATAAAAAGTAA	117	0.247863	0	0
Niben101Ctg14895g00002.1	37.8425	30.0966	22.3506	0.590622	-0.759692	0.0823858	0.229285	39.2372	40.6319	1.07371	0.102606	0.882024	1	26.384	14.9256	0.394414	-1.34222	0.00404661	0.0162628		NaN	NaN	0	0
Niben101Ctg14899g00003.1	22.1059	15.8056	9.50526	0.429988	-1.21763	0.0334456	0.113398	19.23	16.3541	0.739808	-0.434778	0.41553	0.747095	14.6742	7.24254	0.32763	-1.60986	0.00506014	0.0197757	ATGGAAATCAACTGTTACTATCTATCACAGTTCAGTTTTATAGTTGGAACTACTTTTATGCTGTTTCAAGTATTAGAAGCTTCTGAGATTCAAAACCAGGCCCATTATAATTTTTTAACATAGAGATCTCTGCTAGTTATTTTAGCATAGTATCATCTAAATAAAAGCAATATTATCCTAGTGACGGTAGAAA	193	0.305699	1	0
Niben101Ctg14900g00003.1	27.4376	72.624	117.81	4.29376	2.10224	6.24306e-08	1.11674e-06	35.6915	43.9455	1.60166	0.679565	0.131353	0.350426	30.0896	32.7417	1.19332	0.254977	0.758493	1		NaN	NaN	0	0
Niben101Ctg14905g00002.1	363.679	364.609	365.538	1.00511	0.00735561	1	1	355.004	346.329	0.952291	-0.0705252	0.898823	1	520.132	676.585	1.86039	0.895604	1.69371e-05	0.000123044	GAGTGAAAATCACTTGCATATTTGCAACCTCTGTTTTCTTCCCCATTAGTGCCAGCTTGCAGAAGAAACTCTTGTAATGCTTTTTTTGTCAGAGGAAGTGCAACTTTGGAATTTTTGTTGAACATAATATGGTTTTATGAGAAGATTAGGGAAATGATTGAAAAAAACATATGTAGCATTCTTTTTACTTGCTTTCTTTATGCCATCTGTGGCACTTGCATTTTGTAATCACAATTTTCAATTGTAGCAAATTCATTGTTTTTTTAATGTGTTATAATTATC	282	0.315603	0	0
Niben101Ctg14907g00001.1	28.9167	27.0276	25.1385	0.869343	-0.202003	0.667279	0.956477	28.7357	28.5547	0.98748	-0.0181764	0.970311	1	34.4576	39.9985	1.38323	0.468044	0.337253	0.606818	CATGGATAAAAAAGTGGTAGACAGCAAACAGGCTTTATTTACATTGCAGTGA	52	0.365385	0	0
Niben101Ctg14908g00004.1	0.569003	0.598219	0.627434	1.10269	0.141025	1	1	0.284502	0	0	-Inf	0.500379	0.815554	0.284502	0	0	-Inf	0.502438	0.78545	GTAGGTGAAT	10	0.4	0	0
Niben101Ctg14912g00001.1	0	0	0	NaN	NaN	1	1	0.481654	0.963309	Inf	Inf	0.161316	0.402639	0	0	NaN	NaN	1	1		NaN	NaN	0	0
Niben101Ctg14915g00004.1	57.2858	72.8928	88.4998	1.54488	0.627497	0.0727321	0.208036	94.0997	130.914	2.28527	1.19237	0.000110693	0.00116711	68.1318	78.9778	1.37866	0.46327	0.219394	0.445621		NaN	NaN	0	0
Niben101Ctg14924g00004.1	0	0	0	NaN	NaN	1	1	0.147028	0.294055	Inf	Inf	0.486232	0.802087	0	0	NaN	NaN	1	1		NaN	NaN	0	0
Niben101Ctg14931g00003.1	0.33028	0.16514	0	0	-Inf	0.481564	0.781372	0.511934	0.693589	2.1	1.07039	0.6659	0.96364	0.16514	0	0	-Inf	1	1		NaN	NaN	0	0
Niben101Ctg14932g00002.1	0.99084	1.67665	2.36247	2.38431	1.25357	0.400614	0.709822	1.16467	1.33851	1.35088	0.433901	0.789533	1	1.67351	2.35618	2.37796	1.24972	0.470894	0.750893		NaN	NaN	0	0
Niben101Ctg14936g00003.1	9.14913	5.26668	1.38422	0.151296	-2.72456	0.0027415	0.0146482	7.7596	6.37008	0.696249	-0.522324	0.456411	0.794821	5.98526	2.82139	0.308377	-1.69723	0.0535965	0.145615	GATCACAACTATGTTACCAACTAAGGACTAATAGAACAAAAAGCTGTAAATAGAACATGTGAATAAACGAAATCTATATTAAGAATCTCTTCTATTTCCACCTGGAGTGATCAAAATAATTCACTGCTTTAGCCAAGTGGAAACAATATCCACTGGATGGGACTCCAATATCGACGACTATGTTCTCTTTGGTCAGGAAAAGCCTCAATTTCTTCAGTCTGAACTTAAAAACAGATTTCACCAGTTCAGAAATCACTTCATCAGTCCAAAATCCATGCAAGAAGGACA	288	0.361111	0	0
Niben101Ctg14945g00003.1	92.1931	106.044	119.895	1.30048	0.37904	0.203401	0.446979	86.7759	81.3586	0.88248	-0.180364	0.663969	0.96364	96.3817	100.57	1.09086	0.125472	0.709089	0.984226		NaN	NaN	0	0
Niben101Ctg14950g00001.1	15.7205	14.3663	13.0121	0.827718	-0.27279	0.611625	0.908383	16.9652	18.2098	1.15835	0.21207	0.712811	1	13.6745	11.6286	0.739708	-0.434972	0.479425	0.7607		NaN	NaN	1	1
Niben101Ctg14954g00005.1	173.694	206.192	238.689	1.37419	0.45858	0.0797788	0.223469	227.354	281.014	1.61786	0.694089	0.00154731	0.010846	220.519	267.344	1.53916	0.622147	0.0139217	0.0470311		NaN	NaN	1	1
Niben101Ctg14959g00001.1	48.1628	48.8778	49.5929	1.02969	0.0422154	0.882756	1	52.5327	56.9026	1.18146	0.240577	0.429253	0.764131	51.6604	55.1581	1.14524	0.195655	0.624635	0.905574	CTTAGTATTATTTGAATAAAAAGGACTAAAGAAAAAGAATAAGATTAAGCAAAGTTAAAGCAAAAATGAAAAAGAACTGAACAGTCTGCATCGACTCCAAGGAC	104	0.298077	0	0
Niben101Ctg14963g00002.1	193.968	130.049	66.1308	0.340937	-1.55242	3.69817e-08	6.91983e-07	138.071	82.1741	0.423648	-1.23906	2.40526e-06	4.14225e-05	152.218	110.468	0.569515	-0.812194	0.00144202	0.00657794		NaN	NaN	0	0
Niben101Ctg14991g00002.1	390.117	286.382	182.648	0.468187	-1.09484	1.69219e-06	2.25478e-05	363.395	336.672	0.863004	-0.212561	0.469018	0.802087	249.142	108.166	0.277267	-1.85065	1.65709e-16	5.07322e-15		NaN	NaN	0	0
Niben101Ctg14992g00001.1	36.6305	35.0087	33.387	0.911454	-0.133759	0.766375	1	37.2267	37.8229	1.03255	0.0462148	0.803546	1	18.3152	0	0	-Inf	4.82411e-15	1.28952e-13		NaN	NaN	0	0
Niben101Ctg15010g00002.1	48.0291	64.1682	80.3072	1.67205	0.74162	0.0556616	0.169479	33.157	18.2848	0.380702	-1.39327	0.00114851	0.00844937	129.442	210.856	4.39016	2.13427	1.29955e-10	2.08291e-09	CTAGGAACCATATTAAACTTACTACTTACAAAAAGTTACATGTTTAATGTTAGTTAATACTATACAGGACATAAAAGTTAAAACTCTGTAAGAAACCTTCCACTCTTCCAAAATAATGATGCTAGCAATGTCAATATGAGATTCCTGCCTATCTCTAATCTTCCTACATGTGAAGTACGAAGTACAATAAAATTATAAACCAATATCTAAAAAGAAAAAAAGAAAAGCATAAAATGTTGACTATTTTTCAAAAAAAAAATGATGAAAAATATATGAAAATATATTTT	287	0.254355	0	0
Niben101Ctg15027g00001.1	144.671	150.299	155.927	1.0778	0.10809	0.695971	0.983234	144.753	144.836	1.00114	0.00164303	0.838119	1	176.466	208.262	1.43955	0.525621	0.0514681	0.140584	GTTAGA	6	0.333333	0	0
Niben101Ctg15030g00002.1	347.685	340.362	333.04	0.957879	-0.062085	0.760824	1	445.87	544.056	1.5648	0.645977	0.000507997	0.00428348	357.992	368.299	1.05929	0.0830998	0.722699	0.994419	ACAACTTTAAGCTATAGAGTACATAAAATCAGTCTATATTTCATAATAACTGCCTCTGAGACAATTTCAATCTCTAGACTGTTGTCAACAATGTCTTTCCATTTTGTTGTATTAGAGATGTACGATATGCGGTCACTTACCTTATATTTCACAAGGCTAGTTCTATATTTCTATGTTACCTTTGTATCCTAGGCTCCTAGAATACATACATTTGGATACAATAGTCTACGTCATTA	236	0.326271	0	0
Niben101Ctg15034g00003.1	47.4436	46.442	45.4404	0.957777	-0.0622381	0.900565	1	33.8953	20.3471	0.428869	-1.22139	0.00706724	0.0374726	70.9577	94.4719	1.99125	0.993672	0.00631115	0.0238727		NaN	NaN	0	0
Niben101Ctg15035g00004.1	2473.43	4577.23	6681.03	2.70112	1.43356	3.70058e-08	6.92206e-07	3060.27	3647.11	1.47451	0.56024	0.0050821	0.0287304	3977.66	5481.89	2.21631	1.14816	6.6615e-08	7.4009e-07	AATATGTTCTTATTAACTTTGGAAAAAAAACAATTTCAGAAGGATACACAGGAAAATTATAAATACCCAAATTGAATACAATTCTTAAAATAAAAAATTACAAAATAAATACAAAACCACCCTAAGACATACACAACTTCACCAACGTATAACTTAAGACAATTACATACATTTTAAATACAAATTGAAACTCAATACAAGGCAAACTTCAAAATCTTGAAATAATCTCTCAAAGCATTGAGTAAGAGATTAAGTTTTTTCTTTTTTAAAAAAAAATA	278	0.233813	1	0
Niben101Ctg15041g00004.1	487.019	524.426	561.834	1.15362	0.206164	0.37394	0.675736	378.636	270.252	0.554911	-0.849671	3.22238e-05	0.000399278	571.301	655.583	1.34611	0.428801	0.0265239	0.0809247		NaN	NaN	0	0
Niben101Ctg15044g00003.1	19.3109	21.3115	23.312	1.20719	0.271654	0.638841	0.934746	21.2061	23.1013	1.19628	0.258558	0.591491	0.898413	23.8474	28.3839	1.46983	0.555652	0.299294	0.556237	CGTGTTTCAAAATCTTCTCACTAAAGGAAAAAAAGCACCTACTTTCACTCAAGTAACCAAAAAGGGCAGCCCAGTGCACTCAAGTAACCAAGAACAAACAAAAGAAAAAAAGAAACATATAACAGTGCATTTTTGTGTGTGACTCCAATTAAAAGCTCAGTGTCAGTTATCAAAAACATCCATGGTCAACAG	192	0.364583	0	0
Niben101Ctg15064g00002.1	338.026	279.552	221.078	0.654029	-0.612574	0.0061749	0.0287932	265.579	193.132	0.571353	-0.807545	0.000160163	0.00161135	255.006	171.987	0.508797	-0.974837	9.58339e-06	7.29566e-05	CTTTCGGGTAGGGGTAAGGCTCGTCTACATATTACCCTCCCAGACCCCAGCTGGTGGGAATACACTGGGTAGTTGTTGTTGTTGTTCTTGTTGAAAAAGATTCTGCAAACTGAAATCACTATTTTTTATGAACCAAAAACTTCAGCATATAGCTTAACATTTACTAGATTTTCAGTATGATTTCAAAGTTCAGATAACTGCAAAATCATTGTAAAAAGTAATCAGAAAACAAATAAGCTGATAAAAGGGAAACGGCCTACTTATCCCGAAACTATAATATTCTAACTTCAGAATTTCTTAAGCCTCATTACAACATTTTTTGTTGTATATCTATCTGTAGTAAACATTAACAACATCAGAGAGAAGCTCACCATTTCTAAGAAATCGAGCAAATTGCAG…	424	0.341981	0	0
Niben101Ctg15073g00004.1	218.801	192.059	165.317	0.755558	-0.404385	0.118428	0.301129	196.845	174.889	0.799307	-0.323178	0.230592	0.513136	188.104	157.408	0.719408	-0.475117	0.0447733	0.125337	CAAAATGTGTCAAATTGACATTATTTGCAACAAGGTAGAAATATAGGTAATAGGAATTTGTTTGTAGCAATTTGAACACTATGTGAGTTAATTTGAGGAGTACTTATATGTGGGTTCTTTCGGGTAGGAAGAGCCTTTCCTATGCATTAGCAGTTCAACTTCAAGATGAATGATGCAAATCGTTCCATCGTTTGAATTGAATATTAATAGTTGTAGCATCCTCTGTTCCACCTCGCACATAGCAGTGAAACAACCCACAACTTGCCATTTTTCATTAAATTGTTTCACACAATTCCATACTGTAAGAGAACACTCGAAT	319	0.354232	0	0
Niben101Ctg15075g00005.1	43.9309	68.0429	92.155	2.09773	1.06883	0.00311455	0.0162925	40.3881	36.8453	0.838712	-0.253753	0.580971	0.890069	54.3798	64.8287	1.4757	0.561397	0.152931	0.337151		NaN	NaN	0	0
Niben101Ctg15076g00003.1	0.369354	0.479958	0.590562	1.5989	0.677084	1	1	0.184677	0	0	-Inf	1	1	1.10638	1.84341	4.99091	2.3193	0.206154	0.424878	CACAACTTTTATTTATCATCAACGCGCAGTTGACAATTATTTGACAGAACTAAAAATTTAAGCTAAA	67	0.283582	0	0
Niben101Ctg15077g00003.1	22.0436	28.1956	34.3476	1.55817	0.63985	0.194825	0.433186	17.0207	11.9978	0.544277	-0.877587	0.131211	0.350194	18.5547	15.0658	0.683456	-0.549079	0.267802	0.511444		NaN	NaN	0	0
Niben101Ctg15084g00005.1	0.284502	1.04653	1.80856	6.35693	2.66833	0.252518	0.515835	1.19887	2.11324	7.42786	2.89295	0.154301	0.391927	0.318587	0.352673	1.23962	0.309894	1	1		NaN	NaN	0	0
Niben101Ctg15093g00004.1	289.656	168.461	47.2657	0.163179	-2.61548	1.08613e-22	1.31732e-20	219.664	149.671	0.51672	-0.952546	2.21191e-05	0.000288182	154.937	20.2185	0.0698017	-3.84059	3.14018e-40	3.62318e-38	AACTCATTTATTCGAAGCAATTATCAGCAAAATCATCATTCATTTATTGAAGCTAATAGAGTTCAATGTGATAATACATCTGGAGTTCCTGTAATTTATTTGAGCACATTAATATAATCTAGTGAAATGCTATATACAAAAGGCAGTGATTTCTCATCTGAATCTACT	168	0.291667	0	0
Niben101Ctg15110g00004.1	2.12885	2.55937	2.9899	1.40447	0.490025	0.747395	1	3.76374	5.39863	2.53594	1.34252	0.222574	0.501711	2.55823	2.98761	1.40339	0.488918	0.728744	1	CATTGTCAAAATGGGAGCTTGTGCTATTACCTGTTTTGTCTTTTGAGAGGGTGGGATGAGGATCATGCAATGCGTTTGGCAGAAAGGATAGCATTAACCTAAAGGCAGCAACACTGCACAAAAGAAACAAATGAAAAATGTAAGCAAAGAGGTTTTCTACAAGTATAATACCTCATTCCTCAACAAACACTTGTGGTCATATATGGACCTAACACAATCTTCTCATACCTTAGACTCTTATATTGGTAATGGGGCCTGATGAGAACGTCAAAGCTTTGATTGTAGGACATTGTACCAATGTAGCCTTATCCCATAATGGATACGTATGTAGAAATATTTTTTTATGATGCTTAGGCTTACCTGTCAACAATTTAGGGTATGTTTTTGAATGAGATGAGA…	1611	0.363128	1	1
Niben101Ctg15114g00004.1	252.459	195.258	138.056	0.546847	-0.870791	0.000451219	0.00312741	197.228	141.997	0.562457	-0.830185	0.000601309	0.00491511	219.854	187.249	0.741703	-0.431087	0.0514282	0.140488		NaN	NaN	0	0
Niben101Ctg15122g00004.1	12.4544	8.84811	5.24186	0.420886	-1.2485	0.0709539	0.204275	12.6561	12.8578	1.03239	0.0459891	0.949437	1	12.5358	12.6173	1.01309	0.018757	1	1		NaN	NaN	0	0
Niben101Ctg15125g00004.1	6.02874	4.52792	3.0271	0.502112	-0.993919	0.271983	0.542945	7.73256	9.43637	1.56523	0.646376	0.302438	0.609904	5.77029	5.51185	0.914262	-0.129321	1	1	CTTTACTAAATCATTTAGAATATAATGGAGTACTTTTTCTAGCTAAGTCTCCACAAAGTCTGCCAAAATACC	72	0.319444	0	0
Niben101Ctg15134g00002.1	0.33028	0.931051	1.53182	4.63795	2.21349	0.349239	0.643717	0.793822	1.25736	3.80696	1.92864	0.31801	0.629589	0.341477	0.352673	1.0678	0.0946422	1	1		NaN	NaN	0	0
Niben101Ctg15143g00004.1	131.326	108.953	86.5809	0.659283	-0.601029	0.0558705	0.16996	107.714	84.1026	0.640412	-0.642928	0.0395352	0.145277	82.9912	34.6566	0.263898	-1.92195	4.07019e-09	5.39056e-08		NaN	NaN	0	0
Niben101Ctg15145g00003.1	557.207	513.752	470.297	0.844026	-0.24464	0.199368	0.440722	539.414	521.621	0.936135	-0.0952115	0.733686	1	488.904	420.6	0.754837	-0.405764	0.0343669	0.100524	TTGTGCCTTCAACGATGTGGTTCAATTTTTGACTTGTTAATGCTGGCTTAGGAGTTTCTCCCTTATTTTCATTTGATTATCTGATTACAGAACTTGTATGTTTTTTGAGACTGACTTATTATTAATCAATTCCTACGTTTTCCACTGAAA	150	0.326667	1	1
Niben101Ctg15178g00002.1	1374.01	1215.52	1057.03	0.769308	-0.378368	0.0426528	0.137377	1230.59	1087.17	0.791238	-0.337816	0.0562366	0.189689	1370.62	1367.24	0.995073	-0.00712567	0.876446	1		NaN	NaN	0	0
Niben101Ctg15197g00001.1	0	2.03916	4.07832	Inf	Inf	0.00698119	0.0318479	0	0	NaN	NaN	1	1	0	0	NaN	NaN	1	1		NaN	NaN	0	0
Niben101Ctg15201g00002.1	221.443	159.732	98.0212	0.442648	-1.17577	1.97462e-06	2.59345e-05	155.397	89.3512	0.403495	-1.30938	1.09962e-07	2.62043e-06	151.771	82.099	0.370745	-1.4315	8.26105e-09	1.05009e-07	AGCCACTAATTAATAGTTGATCTTAAACCTTAAAGATAAATTTTGGTATATAAATTGAAAGGTGGTACTTAAATGTAATAATCACTAACCTTAAACATGAGTGATTATAAAGTTTGCTATATGGGATGTATATGTAAAAATCCCTTTGAGATATGCTTGGTTTATTACAAAGAATCCATGGGTATGGGTTTTCTTTAGAGATAGAATCAAATGTGTAATTTTCTCCCTAATGGGAGAACAACAATACATGTGTTGTCCTTTGTATCCCTTGTCTTAGTGTATCCTTAAAATTGTAGTCTTGTCGACGATCTTTATACTAAATGTTTATCAAAGTTGTAGCTCAGATAATATAATTTGTCGTTTTATTTGCAGTCATCAGCTCATTCTTGATATTTTTTT…	2115	0.293617	1	0
Niben101Ctg15204g00004.1	49.7177	179.819	309.921	6.23361	2.64007	2.39544e-17	1.727e-15	45.2336	40.7494	0.819614	-0.286984	0.512978	0.825709	56.1291	62.5405	1.25791	0.33103	0.444733	0.74285		NaN	NaN	0	0
Niben101Ctg15206g00001.1	12.9824	21.4873	29.9923	2.31022	1.20803	0.0154847	0.0609985	13.055	13.1275	1.01117	0.0160297	0.949717	1	8.24753	3.51263	0.270568	-1.88594	0.014384	0.0483657	TTTATGTACTTACGTTGTGTGCATTGACAGCATATAATATTTACACCATCAGGTTAGATTACTTGTTAAAACAGGTAAGTATTTATAACAAACATGATCAACCCCACACCCCCCAAAGAAAGTAGATAACCTGCTATGAGAGGTTAAATTACATATATAACTTAAA	166	0.319277	0	0
Niben101Ctg15207g00002.1	156.571	101.061	45.5517	0.290934	-1.78124	6.50311e-09	1.39961e-07	176.058	195.546	1.24893	0.320691	0.142798	0.371854	120.529	84.4876	0.539613	-0.890002	0.00221606	0.00961231		NaN	NaN	0	0
Niben101Ctg15208g00002.1	16.1222	18.6371	21.152	1.31198	0.39174	0.481941	0.781768	18.1141	20.1059	1.24709	0.31857	0.514223	0.826596	22.9307	29.7392	1.84461	0.883314	0.0815068	0.205398	CATTAATAGCTCTAATTCTGAAATATGTGGTGCATATGTTTATCATCAGTTTCTTGTTTATTTTACATTTAATAAGACGAATTTGATGTTAATTTTGAATGTAAATTTGCACGATTAACTTAAAGGTTGAAACTTTTTATTAGTTTTTATTAAGGTAACTGAAC	164	0.243902	0	0
Niben101Ctg15209g00004.1	5047.88	4835.44	4622.99	0.915828	-0.126851	0.603274	0.900281	4149.99	3252.11	0.644251	-0.634305	0.00231515	0.015151	4811.55	4575.21	0.906362	-0.141841	0.399681	0.686631	TTGGTATTAAGCTCTTTCAAGAAAGTTGCAATTATTCCATGAACATGAAATAGTAGTACAGTTGCATTTCTGCATTGCTGCACCCTGTAGGTTACAAAATGAAGCTCAAAACATCTACTAGTAGTGGTATAAGGGAACAGCCAACGGCGTGTTCTTAGCTCTCTATAGCAGTCACACACTCACACGACTGCTCCTGATAGATAGATGAACGCGTAAAACAACTATTCAGCATATGCACTAGAGCGATTAAAACAAGAGCATCC	263	0.403042	1	1
Niben101Ctg15214g00001.1	185.098	143.646	102.193	0.552102	-0.856994	0.00114426	0.00696147	209.398	233.699	1.26257	0.336359	0.167096	0.411201	116.232	47.3659	0.255896	-1.96637	1.40303e-11	2.53119e-10		NaN	NaN	0	0
Niben101Ctg15228g00001.1	0	0.156913	0.313827	Inf	Inf	1	1	0.334627	0.669254	Inf	Inf	0.253932	0.543575	0.176337	0.352673	Inf	Inf	0.465087	0.74399	CTTCAGACGCTTCACTAGAGTTTATCTCATGGATTACAGATGCCAATCTTGATGCCCTTTCAAATAAATGCCAGTTTCCATCACGCAATGAGTCAAGATTGCCAGCCAGGGGAACGTCAGCTGGCACTCGTATTCTCAATGTGTGTGCTCTCTTGTAGCTACCAGTTTGTTCATAAATGCAAGAGTTGGCTTAACTAAAGGTGATGAAAGGCATGGTGTTAAATGTAATCTTGTTGTTTCTGCACCTCTTGGTTTAGG	258	0.426357	1	0
Niben101Ctg15234g00002.1	52.5108	39.4608	26.4107	0.502957	-0.991492	0.0101695	0.0432795	30.7323	8.95374	0.170512	-2.55205	2.07237e-08	5.81561e-07	38.3067	24.1026	0.459002	-1.12343	0.00300097	0.0125049		NaN	NaN	0	0
Niben101Ctg15242g00003.1	50.5342	39.0178	27.5015	0.544216	-0.87775	0.0277177	0.097337	36.7935	23.0528	0.456183	-1.13232	0.00602833	0.0329911	36.3768	22.2194	0.43969	-1.18544	0.00557359	0.0215002		NaN	NaN	0	0
Niben101Ctg15243g00002.1	62.5561	48.7201	34.8841	0.557645	-0.842581	0.0250052	0.0894796	48.271	33.9859	0.543287	-0.880214	0.0228908	0.0951433	46.1498	29.7435	0.475469	-1.07258	0.0044231	0.017571	TAGTACTAAATATGATTGTTTACTTATATGCATTTCTATCTATTTGCATTTTGTGCTAGATGTCATAATTCGAGTTACTGCTTTTGTTTTTTCCAAATAAGTTACTGGAATTGAGAATCACAATACTCTTGGTGACAACTTTATTGTGCTTCTACAGAAATGTAATAAAATATTTTCCACATCTGAAGTAAAATATCCATAGGTATCGATTTTGAGCATTTTAAACTCATGCTTTCTTTAAGAGCTCAAGAAAATTGTGATGCTATCTTTTCCATTAGATAAAAAGATTTATATGCTGGTCTGTAGTAGGAAGAAAAGGAGAAGTTCATCCCATTTCTCTAAGTACTTTTCCGTGACTTCGACCATGCATGTGGCAGCAGGTATTGTGTCTTTTTGTTT…	584	0.325342	1	1
Niben101Ctg15246g00001.1	0.614782	0.307391	0	0	-Inf	0.24086	0.500669	0.307391	0	0	-Inf	0.506787	0.819314	0.307391	0	0	-Inf	0.506291	0.788095		NaN	NaN	0	0
Niben101Ctg15252g00002.1	261.126	173.687	86.247	0.330289	-1.5982	4.9875e-10	1.3086e-08	202.721	144.315	0.552663	-0.855528	0.000597712	0.00489274	189.57	118.014	0.451941	-1.14579	1.33674e-06	1.18679e-05		NaN	NaN	0	0
Niben101Ctg15262g00002.1	38.388	68.4377	98.4874	2.56558	1.35928	0.000208392	0.00160254	34.7683	31.1486	0.811415	-0.301489	0.55109	0.861375	39.3643	40.3406	1.05086	0.071577	0.871842	1		NaN	NaN	0	0
Niben101Ctg15263g00003.1	25.2615	23.6776	22.0937	0.8746	-0.193305	0.751437	1	24.0099	22.7584	0.90091	-0.150544	0.902776	1	34.9563	44.6511	1.76755	0.821752	0.0740586	0.189496	CTCTGAATTACACTGAGAAGCACACAGCTAAGACCCTGCCAATAGTTTCTTTCATTTGCGGAAGTTATATTGTAAAAGCCAGCTCCCACATTTAATCTAAAACCACAATTTCAGCGATAGTGGTGTCCACGGTACCTGCCTAGTATT	147	0.414966	0	0
Niben101Ctg15263g00006.1	93.2392	85.0658	76.8925	0.82468	-0.278093	0.388283	0.694376	76.0351	58.8311	0.63097	-0.664357	0.0519274	0.178876	78.3121	63.3851	0.679812	-0.556792	0.0665711	0.17401	TAATAGCCGAATGCTTATGAGGATGATGTTGCTCAACCGAGGCTACGGGTAAGATATAGACATATTGTGTCAGCACATCTGAAGTGGAAGATGTTTCCTTGCACACTTTTGTCACTGGAATTGCTGGGTTATCGCTGGAGACGGATCTAGGATTTCTAGAACATGAGATTACCACCAAAGAAAGGATTTAGTGGGAATTGATCCCTTAAATAACTCAATATTCAAGCAAGTGCACCGTTCAACCTTTGTAGAGCATGGGGCCAGCAAATATTATTAGATCAATTCTAGAAAGTACGTACATAAAACACGAAAGACTACATGCACC	325	0.406154	0	0
Niben101Ctg15269g00004.1	47.4844	57.315	67.1455	1.41406	0.499838	0.166805	0.38547	40.1084	32.7324	0.68933	-0.536734	0.247777	0.536721	47.1464	46.8083	0.985763	-0.0206876	0.95371	1		NaN	NaN	0	0
Niben101Ctg15284g00001.1	1.18379	3.63743	6.09108	5.14542	2.36329	0.053287	0.163818	4.93382	8.68386	7.33567	2.87493	0.00361305	0.0217944	4.08084	6.97789	5.89455	2.55938	0.0208191	0.0660824		NaN	NaN	0	0
Niben101Ctg15295g00003.1	660.866	633.367	605.867	0.916776	-0.125359	0.561087	0.85725	650.035	639.203	0.96722	-0.0480841	0.956314	1	699.075	737.283	1.11563	0.15786	0.388604	0.671903	ACATTGGGCTAGTGAACTTTTTGAATTAGACTGAATGTTTGTGTCCTAAAAGTGGTCATGTACATGAGCTTTTTTACTTTAACCACTATGGTACTTGTTGTATCTGGATTCATGAATGTGGTTCTCGTGGTTAACTTGGGTGTTTTTTCTTGTGGAAAATGAGGTGCTTACTCTTGTGGCGCGGATTCCTTTTGCGTTGTGATTCCTAGTTTCTTTTTAGGGATGTCTTATGCCAATTTCTCATGATACCCACCAATTGGCAAATCTAGCCTCTTCTGTATTGCAAATGGAGGTACATGATACATCCCTGGGCAATGGGAATGTGTCCTTCAATCAACTTCGATACTCATGCTGGGAATCCATTATAACACCAAGGGCGATCTATTGGGGACATTTTAC…	576	0.395833	0	0
Niben101Ctg15296g00003.1	136.998	117.871	98.7441	0.720768	-0.472392	0.102246	0.270288	113.104	89.2094	0.651171	-0.618891	0.0315149	0.121917	108.21	79.4226	0.579734	-0.786537	0.00567385	0.0218263	AAGAACTAACCGTTGGTTACTAAAAATATGTAAAGCTACATAATATAGCAATGGTATCCCAGCTTCAGCTTATATTGTTCTGTCAAATAAATTATAAAACAATTGTATCAACTTTTCACATATAACAATAATAATAACAATAACAACAACAATAACAACAACAACAACAACAACAACAACAACAACAACAACAACAACAATATAGTTAGTGTAGTCCCAGAAGTGGGATCCCGGAAGGTAGCTCTACACTAACTATATTGTAGTTAGTGTAGTCCCAGAAGTGGGATCCCGGAAGGTAGCATGTATGCCGACCTTACTCTACCTTGCAGACTACTAAATTTAACCTAAACATATTGCTGATATTTTCATAAGCCAAATCAGGAACAGCAAATCAAAAGA…	542	0.339483	0	0
Niben101Ctg15304g00001.1	0.614782	0.445813	0.276845	0.450314	-1.151	0.659949	0.95355	0.480788	0.346794	0.564093	-0.825994	1	1	0.505271	0.395761	0.643743	-0.635444	1	1		NaN	NaN	0	0
Niben101Ctg15305g00004.1	8.64602	12.4161	16.1861	1.87209	0.90465	0.144383	0.34913	9.29777	9.94952	1.15076	0.202591	0.821592	1	7.56393	6.48185	0.749692	-0.41563	0.53301	0.808943	GCCAAATATTTGACAAAGAAGTTAATCCTTTGATCCCTGGGTTATTGCATGGTTGCAATGTCACAGTATTTGCTTATGGAGCTACAGGGAGTGGCAAAACTTACACTATGCAGGTATATTTTCATTTGGCTTCTGTTACCAGAGGCGGATCCAGGATTTGGAGGTGGCGGGCGCCACACTGCTTTGAACAGTAGCGTATAGAAGTTTGAGTAAGCAATGTCAATATATATAAACGAGTAGCAAGCAATAA	250	0.416	0	0
Niben101Ctg15308g00001.1	107.881	143.189	178.496	1.65456	0.726447	0.0107499	0.0453183	122.624	137.367	1.27331	0.348589	0.18924	0.44843	145.891	183.9	1.70465	0.769476	0.00897222	0.0323304		NaN	NaN	1	0
Niben101Ctg15311g00001.1	75.3336	66.7919	58.2501	0.773229	-0.371032	0.299878	0.5828	74.5994	73.8652	0.980508	-0.0283983	0.952863	1	73.9842	72.6349	0.964176	-0.0526319	0.866598	1		NaN	NaN	0	0
Niben101Ctg15314g00004.1	260.682	259.229	257.777	0.988855	-0.0161687	0.796727	1	191.453	122.224	0.468863	-1.09276	2.77606e-06	4.69692e-05	394.244	527.805	2.02471	1.01772	1.16517e-05	8.7208e-05		NaN	NaN	0	0
Niben101Ctg15315g00004.1	45.4242	44.5377	43.6511	0.960964	-0.0574458	0.820048	1	35.9177	26.4111	0.581431	-0.78232	0.064408	0.210486	50.8491	56.2739	1.23885	0.309002	0.481984	0.763654		NaN	NaN	0	0
Niben101Ctg15323g00002.1	13.0001	14.0766	15.1532	1.16562	0.221093	0.693228	0.980773	21.0867	29.1733	2.24408	1.16612	0.0257478	0.104236	17.8776	22.7552	1.75038	0.80767	0.165403	0.357321	C	1	1	1	1
Niben101Ctg15327g00004.1	37.2909	58.5498	79.8087	2.14017	1.09772	0.00381987	0.0193087	41.8603	46.4297	1.24507	0.316223	0.379023	0.703481	74.152	111.013	2.97694	1.57383	1.70017e-05	0.000123497		NaN	NaN	0	0
Niben101Ctg15329g00001.1	1.42251	1.14501	0.867517	0.60985	-0.713474	0.616598	0.912457	0.884652	0.346794	0.243791	-2.03629	0.365867	0.687374	0.909135	0.395761	0.278214	-1.84574	0.371741	0.649817	GAACTCTTCACTACAGCTTGGCTATTACATTTTCTCCTATATATGATGGTTAAGATATGTTAATGTCATAGTTAAATTGAATTTATATACAGCTTTTATATTCTTATGTCAGTTGCAAATAAACAATCAAATGTATCTGTATGGACTGATTCAGTACGTACAGTATCTAGTG	172	0.296512	1	0
Niben101Ctg15330g00004.1	0	0	0	NaN	NaN	1	1	0.147028	0.294055	Inf	Inf	0.486232	0.802087	0	0	NaN	NaN	1	1		NaN	NaN	1	0
Niben101Ctg15342g00002.1	6.1936	3.98281	1.77202	0.286104	-1.80539	0.0491124	0.153481	5.13199	4.07038	0.657191	-0.605615	0.367008	0.688789	24.4197	42.6459	6.88548	2.78356	2.25412e-06	1.92697e-05		NaN	NaN	0	0
Niben101Ctg15352g00002.1	63.0714	135.964	208.858	3.31145	1.72746	1.61691e-08	3.22945e-07	59.1585	55.2457	0.875923	-0.191124	0.653108	0.957	74.5068	85.9421	1.36262	0.44638	0.216585	0.441103	TAAGA	5	0.2	0	0
Niben101Ctg15354g00005.1	395.913	519.215	642.517	1.62288	0.698552	0.000547523	0.0036989	270.549	145.185	0.36671	-1.44729	8.23058e-12	4.50173e-10	446.972	498.031	1.25793	0.331052	0.130419	0.298898		NaN	NaN	1	1
Niben101Ctg15355g00001.1	21.54	16.1501	10.7601	0.499541	-1.00132	0.0710461	0.204468	20.3373	19.1345	0.888323	-0.170844	0.749888	1	16.3486	11.1572	0.517978	-0.949039	0.070304	0.181759		NaN	NaN	0	0
Niben101Ctg15364g00004.1	2.99148	1.63416	0.276845	0.0925444	-3.43371	0.0498935	0.155401	1.49574	0	0	-Inf	0.0302243	0.118065	1.49574	0	0	-Inf	0.031006	0.092306	TGTTTCTAAAAGACTATTTATTTTTATTATCATATGTTTAAATCTTAAAAAGAATATTTATGTAATCTTAAAAATTTCATCAATCCTATAATCTAGCACTCTGTTAGCCTACTCTGACATGTAAATTAGCCATCAGATGAAAACTGAAGTTTTGCACATTAGGAAAAAGGAAAATTTGGGGCGACGTTGGATTGTTTTAGTGTAACATATTCGTTTTTTTTTTCGTCTATTGAATGAGTTCCCCTTTTCTGCTTTGTCTCTTCCAATATGTGAGAAGTGGGGAAGATTTAGGGTGCTGTACATCAGCTAAAGTTCAGTAGGCGAAGTTTCCAGTTTGTTTATTTGGAGTAAGCTTCTTTTACTATATGAAATTTTACCCATTTTTTTGCCAATTGAGCT…	466	0.319742	1	0
Niben101Ctg15369g00002.1	22.3115	20.2089	18.1063	0.811521	-0.301299	0.592998	0.890112	18.774	15.2365	0.682897	-0.55026	0.410539	0.742021	22.963	23.6145	1.0584	0.081882	0.92681	1		NaN	NaN	0	0
Niben101Ctg15370g00002.1	218.766	254.963	291.16	1.33092	0.412426	0.0746846	0.212107	240.95	263.135	1.20281	0.266414	0.0976317	0.284566	349.213	479.66	2.19257	1.13263	1.03896e-06	9.37037e-06	TAAATCCATGGTTTCTATATCTTCTGACCTGATGCATGATTTCAAGACGAGCCACCTCACCCTCACTTCGCCACGTTCCATGCTACTAAGCCAAGCTATTGGGACTGCCATTGGCTGTGTGGTAGCACCTCTTACGTTTTTCCTGTTCTACAAAGCTTTTCCTGTAGGAGATCCCAACGGAGATTACAAAGCTCCTTATGCTATCGTCTATAGGAACATGGCAATCTTAGGTGTTGAAGGCTTCTCTGCACTGCCCAACCATTGCTTGCAGCTGTGTTATGGTTTCTTTGCCTTTGCCGTAATAGCCAACCTGGTGAGAGACATAACCCCGGAAAGATTGGGGAAATGGATTCCTCTCCCAATGGCTATGGCTGCGCCTTTCCTTAATAACGCTTCTTT…	613	0.446982	1	1
Niben101Ctg15370g00004.1	60.7514	45.7037	30.656	0.504614	-0.986748	0.014105	0.0565501	49.5784	38.4053	0.632171	-0.661613	0.0782346	0.241874	44.6772	28.603	0.47082	-1.08675	0.00767253	0.0282603	GCAGAGAATTGGGATTTGAATTCTCCGAACGAAACACAGGCGGAATCATTTTGGCAGCGGATGCCGCGGAAACGGAAGGATTGAGAGTAGATTTGCTGCGGACGAGGGGGTGGTGGTCGTCGGAGAGAGCAGCGGAGAGACCGGAGTTTGAGGATTTGTAGAGGGTTGCGGCGCGTTGAGGTAGGAGGCGCGTAGGGGAAGAGGAGGTGGAAAGGGCGGGGGGAGAAAAAGAGTTAGCAACACTGGAACAATCAGAGGATTCGGACCAGAAAACATCGTTCTCGTCGAACTCTTCGAGCTGGTTGAGGTTGTTGTTAGGGTCGGAGTCGGGTTGTTTGAGGA	342	0.54386	0	0
Niben101Ctg15371g00001.1	29.5821	18.4547	7.32737	0.247696	-2.01336	0.000218356	0.00167013	24.3714	19.1608	0.647715	-0.626569	0.250073	0.539103	21.5108	13.4395	0.454312	-1.13824	0.0237506	0.0738937		NaN	NaN	1	0
Niben101Ctg15380g00001.1	0	0.295281	0.590562	Inf	Inf	0.507023	0.80464	0	0	NaN	NaN	1	1	0	0	NaN	NaN	1	1	TTTAAGAGAATCCTAAAAGTGTCAAAGAAAAAGACTGTCCGGAAAGTAGCGATGAAAGAAAAATGACCTAGATTATTTTCTACAAATAAAAATTCTTTATCTGTATAGCGAATTGCATATCAAACATATTTTTTTTAAAACAGACTTAGTAAT	153	0.267974	0	0
Niben101Ctg15389g00002.1	684.105	604.232	524.36	0.76649	-0.383661	0.0427989	0.137708	625.211	566.318	0.827824	-0.272605	0.157356	0.396513	657.505	630.905	0.922234	-0.116795	0.394908	0.680219	GGACAGAATTTTTAAATAATAAGTTGTACCAAGTGGTAACACAATCGTCTTGCAAATAGCAATGATCAGCCATGATTTCAAGAAATAGGAAATCAATTTAGCCAAAGGCATTAATTTGTGAAGTTCATTCGCAAAATAAGTTATGACGTTGATGAAACACTCCATCTAGAGGTTTAATCTATAAAGATGATTGACGCGCTTCAGAATCTTGACGTCTTTGGAAATCAATGACCAAATCAGAACAAGCAGCAGCCATGTCCTCAAAAAATGGAGTACTAC	279	0.354839	0	0
Niben101Ctg15394g00005.1	572.94	621.877	670.815	1.17083	0.227531	0.253732	0.516868	701.156	829.373	1.44757	0.533638	0.00148157	0.0104522	552.509	532.078	0.928681	-0.106745	0.473803	0.754095		NaN	NaN	0	0
Niben101Ctg15399g00001.1	0.853505	0.426753	0	0	-Inf	0.152898	0.363567	0.426753	0	0	-Inf	0.325192	0.638123	0.426753	0	0	-Inf	0.319019	0.582785		NaN	NaN	0	0
Niben101Ctg15401g00004.1	0	0.156913	0.313827	Inf	Inf	1	1	0.493822	0.987644	Inf	Inf	0.161854	0.403444	0	0	NaN	NaN	1	1		NaN	NaN	NaN	NaN
Niben101Ctg15402g00004.1	1627.6	1471.17	1314.75	0.807784	-0.307959	0.077559	0.218503	1565.27	1502.94	0.923406	-0.114963	0.600449	0.907542	1553.23	1478.86	0.908615	-0.138259	0.310204	0.571065	TGGGGGGGGAGATTCCAATTTGAGATATCCATCTGCCATTTATCAGTCATCTTTAGAATTATGATCACAGAACTTCAATGTTTTCTGTTAATAGCAGTTATAATTTCAGGAAATATCTCTTAATGGTTTAGTTGATCAGAGCATAGAATAAATAGTATAAAAAGGACAGTTAAAGATATTTTTGATAACTAATAGCCTATTCGCCAAAGATTTTGGGACGCCAAAAGTGCTTTGTTTCGTTTATTCTAAAAAACTGCTTACATTAGAGAGTTGAGTTGTTTGGCCAAGCTTTTAGGGAAAAATCTTCTGAGTAATTGCAGAAGCTGTTTTTCAGAAGCTAGAAAAATTGGCTTCTCCCCCCAAGCACTTTTGGAATCTTAGCCAATCACAAATTGCTGC…	601	0.351082	0	0
Niben101Ctg15403g00003.1	510.806	755.253	999.701	1.95711	0.968721	4.20275e-07	6.3904e-06	465.149	419.491	0.821235	-0.284133	0.136642	0.360372	504.308	497.81	0.974557	-0.0371808	0.745372	1	TGGCCTGCCTTCTACTTTTTTGGTATACTTCTTGTATACGGGAGTTTCTCTCCCTTTTGATTAATACAATTTACCATATCAAAAAAAAAAAAAA	94	0.308511	1	0
Niben101Ctg15404g00003.1	335.036	301.321	267.606	0.798737	-0.324207	0.123911	0.31156	274.494	213.951	0.638591	-0.647037	0.00451936	0.0261042	280.783	226.53	0.676135	-0.564617	0.00737575	0.0273326	GACACTGGTAAATTTCATGTCTAAAAAATGCTGGTAAAGAGCATTTGTATTTTTTTTTTGTTGCAAGTAGAGTGTACCAAGAAGGAAGGGGAGCCTTGTCCTATTGGTAAAGTTGCTGCCATGTGATCAAGAGGTTACAGTTCGAGTCGTGGAAATAGCCTCTTGCAGAATTGCAGGGTTAGATTGCGTACAATAGATCCTTGTGGTCCATTCCTTCCCCGGACCTAAGCATAGCGGGAGCCTAGTGCATCGAGATGCCCTTTTTAATGTACTAAGAAGGATTGATCATTGGATTTCTCATTCTTTAAGAAGCGGCTTGTTGTATTTTATTCCATTTTTGTATGATTCCCATTATGCAATAGTGAAGTATTTTTGTGATAAAAGCATATGTATCAGTAA…	504	0.367063	0	0
Niben101Ctg15408g00004.1	106.642	117.551	128.461	1.2046	0.268555	0.366676	0.666677	96.4246	86.2076	0.808386	-0.306883	0.351276	0.668617	136.044	165.447	1.55143	0.633596	0.0358752	0.10428	GTAGAGGAGGGCTTCACTCAGGGGTTCTTGTTTTGGTGGATACAAAGGAGACAGATTTCCAGTTTTGAACTGCAGGAAAACAAATTTTTGGGTGTCAAGATCGCACTTTTTGTATGATTCACACAGCTTAAATGTCGGATGTTAAATTAGAATTGAAATATATATTGACGTCGTAGCTCCTTGTTTAATTTTGATCACTACTGTAGCCCATTGTGCCATTTGTTTAGATTATCTAACATGTAATAGTTTGTTTGCTAAGCTTTGATCATTATTTTAGTGTATTTTGCGATGTGTTTTGGTTATCAAACATGTCAAGTCCACATTTCATTTTTAGGGTCGAGCTAGATTTTGGTCAAAGAAAT	362	0.350829	1	1
Niben101Ctg15408g00005.1	180.323	171.049	161.775	0.897142	-0.156592	0.575199	0.872091	165.594	150.865	0.836639	-0.257322	0.404865	0.734975	174.543	168.763	0.935894	-0.0955832	0.708166	0.983533	TGGCTACCTTTGCTCGATGTGGCTCCAACGTAGATATAGCCGCATGGTACAATTATTCAATAGAATTGCAAGGCAGACACGTATGGAGATGAGATATACCATTATAAACAGTTCCCATAAGCGTTTAGTAATATGCAAGTTTCTATTCGAATTTATATACATAAAAAGATAGGCTTTCTGGAATCCTGGAGCTGCTACCATTTTATGGTAGATTTTTGCATTTGCAATTTGACTAATTCATACGCAAGGACCAGGTGCAATTTCCGAAGGTAATTAAATAACTCTAGTAGCACTATACAATCTGGCAGAT	310	0.370968	0	0
Niben101Ctg15422g00004.1	7.5428	9.04104	10.5393	1.39726	0.482603	0.494878	0.796619	6.16246	4.78212	0.633997	-0.657452	0.424829	0.75861	8.71636	9.88992	1.31117	0.390857	0.609868	0.890224	GCGTGTTGAAAGCTACTTGAATGCGTCTAGATCAACATATGTCTAGAATAGATTCATCGAACTTGAATAAGAAAAATGTTAATAGGAATTCTATTTGATACTTTAGGATATTCAGTATTTAATTAATAAAATATTTAA	138	0.26087	0	0
Niben101Ctg15426g00002.1	10.8188	8.37138	5.92397	0.547563	-0.868903	0.186844	0.420005	10.438	10.0571	0.929597	-0.105322	0.883747	1	13.9673	17.1157	1.58204	0.661784	0.243906	0.480938	TGCTTTCGCCTGTAGAACTTAGGAGCCAAGTGAAGGAATGATCTATGACATGTTGAAAATATAGCAGCTTTGCTGTTCCTTAGAAAATGGTTGATGTGATGAAGTTAATCTGCTATAGCAGCATTGCCTCACAGACTAGTTGCTCTAATGTTGCCAAATACCCTCAAAGGACACAACTCCACGATTCA	188	0.409574	0	0
Niben101Ctg15426g00003.1	44.6324	42.6269	40.6215	0.910135	-0.135847	0.655356	0.951253	37.5425	30.4526	0.6823	-0.551523	0.24834	0.537552	42.7265	40.8207	0.914599	-0.128789	0.672087	0.948361	AATCTGTTTTCTTTTTTCGGGGTTCTGTTTTATATTCATTTCATTCTTTGGGTCTGGTTTACTCTTCTTGTTCCCCCTGTCGGTGTTATC	90	0.377778	0	0
Niben101Ctg15435g00001.1	36.6433	26.0364	15.4296	0.421074	-1.24785	0.00716087	0.0325189	28.3026	19.962	0.544764	-0.876297	0.052818	0.181187	22.84	9.03674	0.246614	-2.01968	8.41507e-05	0.000522513	ATGCGGATCGATAAAGCTTGAACAGCTAGTTTTTTTGCTGTAAAGTGAACTGGATGTTGAAACCCTAGCAATTCTTTTACCCTGTCCCTCATGTGTGAGGTGGAAATGAGTTCATAAGATTCATTCATTATAAAAAGATACTGCTTTTTCATCCGTGTCCTCAGCATGAATGTGACTTTTAAAGCTATATATGAGAGGAAAAAGATTCAGGCGTAGGTTAATTGATCTTCAAACTCTAATTTCATAAACAAAGAAGTATCAATGTTTCTTGGTTACAAAGTTACAAGAGATATTTGCAAGCTTCGTGGGTCTTGCATGATTCCACCAACCCCATTTTCCATCAGTTGCA	349	0.366762	0	0
Niben101Ctg15451g00003.1	4.75768	5.66413	6.57058	1.38105	0.465764	0.617574	0.913307	12.0992	19.4407	4.08618	2.03075	0.00245309	0.0158784	6.51073	8.26378	1.73694	0.796545	0.360521	0.63603		NaN	NaN	0	0
Niben101Ctg15453g00003.1	0.33028	0.16514	0	0	-Inf	0.481564	0.781372	0.459195	0.58811	1.78064	0.832397	0.662509	0.96364	0.16514	0	0	-Inf	1	1		NaN	NaN	0	0
Niben101Ctg15460g00004.1	5334.33	4973.51	4612.7	0.86472	-0.209695	0.392192	0.699606	7051.91	8769.49	1.64397	0.717187	0.00210817	0.0140196	5706.3	6078.27	1.13946	0.188354	0.368564	0.645694		NaN	NaN	0	0
Niben101Ctg15465g00004.1	94.8047	84.4263	74.0479	0.781057	-0.3565	0.264099	0.530726	85.6025	76.4003	0.805871	-0.31138	0.329229	0.643778	63.5985	32.3923	0.341674	-1.54931	1.12411e-05	8.43571e-05		NaN	NaN	NaN	NaN
Niben101Ctg15473g00004.1	1169.46	1134.23	1098.99	0.939743	-0.0896615	0.696625	0.983841	1250.5	1331.54	1.13859	0.187253	0.183058	0.438442	921.533	673.604	0.575995	-0.795873	3.9949e-06	3.26591e-05	GCATCATTTCATGAGCCAAAGTTGCTCCCAAAGCCAACCTGTTTAGTGTTTACAATGACCATTGATGCATACCATAAAATAAAATTAGGGGATTCATTACACATCCTCTTGTTTACTAACTATTCTAGGATATGTTTACTCAAAATAGCATTTTAACCTAAGTTGCTCGGACTCGGGTGCGGGTATTCGATAAGGGGACAGATCCGAGTGTTGGATTCGGCAAAATCTAAATTTTAAGATTCGGGGTTGCGGATCCAGATATGAATACGGGTGTGGGGATTCGGCTAATAAAAGTAAAGCAATAAAAATATTGTAAATATTTAGAGATATTCTGTAAAAACTTACATGAATATTGTAGAATTCAATCTTTCATTCTCCAAGATAGACATTATTCTTTTA…	932	0.378755	0	0
Niben101Ctg15476g00004.1	14.1149	30.7838	47.4528	3.3619	1.74928	0.000270944	0.00201492	13.2754	12.436	0.881056	-0.182694	0.754695	1	15.6915	17.268	1.22339	0.290887	0.675873	0.952352		NaN	NaN	0	0
Niben101Ctg15478g00004.1	1.02321	0.945308	0.867407	0.847731	-0.238321	1	1	0.511605	0	0	-Inf	0.342744	0.659396	0.70642	0.389631	0.380793	-1.39292	0.711437	0.986103		NaN	NaN	0	0
Niben101Ctg15478g00006.1	6.16607	5.60231	5.03854	0.817139	-0.291346	0.834957	1	8.30229	10.4385	1.69289	0.75949	0.336859	0.653198	5.95894	5.75181	0.932815	-0.100338	1	1	GGTGGTCTTGCTCAATCAATTTTCTTAGTTCTCTTGTTTGCTAAGTTGGGAGCTTTTCTCAAAATTTTCCCAGGATAAAAAAGATTTCATCATTGTTTCAGGTAGGTGAAGATCAGTTTGGTCATAACTCATATACTAGCTGATGAGTTAAAAAAGAAGCGTGTTAATAATTCAGGTATCTGTTTTGATCCCAAAGGCAAGGACAGCCTTGGCCTCCTGTCAACTTAAGATCAGATGGTGAGGGTGAGCTCATGTTTCCAAGTGCTGAAAATGCTCCTTACTGAAGAAGAGCTAGCCAAATATCTCATACAGAAGGTAAATAATTTCTTTTATGCAAAATCGATTTGATCTTCAAGAACACACAAACTAACGATGCAACTGTACTATTAAAATTAAGGA…	691	0.354559	0	0
Niben101Ctg15489g00001.1	48.3818	53.4447	58.5076	1.20929	0.27416	0.360356	0.65824	44.1772	39.9727	0.826192	-0.275451	0.57544	0.884956	47.8677	47.3536	0.978748	-0.030991	0.976999	1	CCCTGAGTTTCCAAAATATCTTTGTACAAA	30	0.333333	0	0
Niben101Ctg15498g00001.1	22.8379	14.3993	5.96062	0.260997	-1.9379	0.000543658	0.00367716	12.2859	1.73397	0.0759252	-3.71928	4.20411e-07	8.8121e-06	14.8771	6.91623	0.30284	-1.72337	0.00475394	0.0187206		NaN	NaN	0	0
Niben101Ctg15499g00003.1	1.02991	0.828784	0.627654	0.609423	-0.714483	0.740527	1	1.74701	2.4641	2.39253	1.25854	0.372554	0.695595	1.06551	1.10111	1.06913	0.0964315	1	1		NaN	NaN	0	0
Niben101Ctg15500g00003.1	89.3775	89.2613	89.1451	0.997399	-0.00375662	0.987305	1	86.666	83.9545	0.939325	-0.0903041	0.871018	1	108.058	126.739	1.41802	0.50388	0.113513	0.267281	CCAATTTACTGTTGAGGAACATTTAATAGATACTTACTACTACTCAGTCAATGA	54	0.314815	0	0
Niben101Ctg15504g00002.1	52.8183	91.9856	131.153	2.4831	1.31214	0.000152329	0.00121835	60.8632	68.9081	1.30463	0.383635	0.218284	0.495536	156.609	260.399	4.9301	2.30162	1.33994e-13	3.0771e-12		NaN	NaN	0	0
Niben101Ctg15507g00001.1	267.269	261.2	255.13	0.954581	-0.0670601	0.756601	1	287.8	308.33	1.15363	0.206182	0.271876	0.566136	299.197	331.125	1.23892	0.309084	0.203878	0.421459	CGATATCGATAAACTGATAACAAATAATCGATTCGATTTATCGATAAACCGATTCGAATGCACACCCCTAGTTTAGAAGTCTTTCAAGATAAAATCGTGGAGTACTAGCTAAGGATATTGATATATGAGGTGCATATAAGGTTGTCCGGGTATTTAGGGTGTGCAAGAGGAAAATCTGTTCAAGTTGAGGGAGGAAGTATGTATTAAGCTAAATGGCTAAGAGAGCACAAACTATTTCTTAGCAGTTTACCTAAAAAGTCCTGGAAGGATGAATAAGGATAATGAAAGTAAAAT	294	0.357143	0	0
Niben101Ctg15508g00001.1	0	0	0	NaN	NaN	1	1	0	0	NaN	NaN	1	1	0.197881	0.395761	Inf	Inf	0.465087	0.74399		NaN	NaN	0	0
Niben101Ctg15514g00005.1	98.733	79.9494	61.1658	0.619507	-0.690807	0.0331091	0.112539	92.8242	86.9153	0.880307	-0.183922	0.640726	0.945751	112.655	126.577	1.28201	0.358413	0.282155	0.532614	GGCCCACCCACTGGTCACCTATAAAACAAATGAGGCCAAATGATCAAACTAACTATTGAGATCTGGAATAAAATAAGATTCGAGAAAATTAAGTACTATAATTAACTTCACAGCTACAAAGTGGGCCATCTAATTGTGCACAGAAGTGCCCTTGTTCCCCGAAATAAGGAAAAAAGAAACATCAGAAAAATGAAGAAAACAAAATATATCAAATCTTATTGTTCGTACTTATTTTATGATGAAATTTTAAGAATATAGCAGCAACCCAGAGAGAGACCGTAAACGAAAACATTTCATTATTTATCAAATGATACAAAATGAGGAAGCAGTCAAGCAGTAAAAGGTACTTCCTTCTCTCTTCTCTTTTTCTGCCCCGGGGGAAGGGGGATAGTGGTCTTT…	486	0.347737	0	0
Niben101Ctg15519g00001.1	387.59	286.751	185.912	0.479662	-1.05991	6.52264e-07	9.52574e-06	314.57	241.549	0.623208	-0.682215	0.00073367	0.0058129	251.426	115.262	0.297381	-1.74962	7.21765e-16	2.09044e-14	TTTTATTGTAGTTTCTTTTTCCTTTTTTTTGGGGGTCCTGTAGAAATGTGGTTTATTTCCACTTTGGAGAGAATCTATTCATGTAATTTCTCATGGGAATCATTTTCCTTTGATACTATATGCTTGTGAAGATGTAATTGTTAAGCCTGCTTCATAGTGTACGAGCTTCTGCTTGCTGTTTCATAGTACTATGTTTTATCTCTTTGACTACTTCTTCAACTACTAGTTGATAGGAGAGAACACATCACATATTAGAGCGAACATAATTGCAAGTTAACAATGCTGTCAGTATTTATAATGTACTTGACAGTCTCTGTCCTGGCCAGAGCGAGATGATGAATCTGCAAAATCATCCTAGGGGATATTTATTTGATCCTCTCAGCATGTTATTTGGATAAT…	545	0.343119	0	0
Niben101Ctg15523g00001.1	86.6113	66.7182	46.8251	0.540634	-0.887275	0.0100264	0.0427854	82.8157	79.0201	0.912353	-0.132336	0.81192	1	69.7468	52.8822	0.610569	-0.711775	0.029477	0.0885477	GACTACTAATCATTCACGTCATAATTGCAGTCATTGACTTTGTGGATACTTTGAGAATAGACTAAGCATGATATAATAACAAGCCACTTGAACAACAGAGTAAAAGAGTTAGAACTATACAAAAGGAAGATTGGTGGATTATTTATATCGATGGTTGTTACAAATATGAGATAAAGAAATGTATGTGAATGTTATAACTATAACAAATAATTGTGTGCTTGCATTTATTTTGATAGATCTTTCCTTTACTTCTTTGTGGTGCATTTTTTGAGTGAGTTGTGGACTCTTGGACTTCTTGTTCATGGTGCATGTGGGGTGAACTTGACTCCTTAACTTCTTCATATCATTATTTTCCCGACTTCCAAAATAATTTTCTAACCTTTCAACTTTCCTTCTCAA…	544	0.340074	1	1
Niben101Ctg15523g00002.1	14.0983	12.9647	11.8311	0.839185	-0.252939	0.711572	0.997052	12.607	11.1156	0.788436	-0.342934	0.649686	0.954297	11.2641	8.42983	0.59793	-0.741951	0.272585	0.518577	GGTAAGGCTCGTCTACATATTACCCTCCCCAGATCCCACTTTGTGGGACTATACTGGATAGTTGTTGTTGTTGTTGTCGTTCTATATAAGTAGTGATGTTTGGATCCAAAAGTAATGGGTTCTTGAACACCCATACCTCATAACCTAGGTCCGCTATTGGCGATTACTTTGGGGGGCTTTTTAATTGTAAAAGATTGAAGGAATGGCATCTAGCACATCTGTGTCTGAGTGTTTGAATACTAACACTCACACACTTAACATATGCCTGCGAATAAATAAAAACATGCAAAACATTTTCTGGATATATTCTAATTACAACAAAGAAACGCAAAGGAGGAGAAAAGGTGCACACTTATAACTATGTCAAAAGTAATGCTTTGTCGTCTCAAACTTCTTGAG…	1972	0.357505	0	0
Niben101Ctg15535g00002.1	154.564	163.634	172.705	1.11737	0.160107	0.537464	0.833745	128.509	102.454	0.662862	-0.593219	0.0327627	0.125659	182.02	209.477	1.35528	0.438589	0.116995	0.273904		NaN	NaN	0	0
Niben101Ctg15555g00001.1	883.377	995.467	1107.56	1.25378	0.326281	0.0805943	0.225302	945.017	1006.66	1.13956	0.188472	0.195254	0.458101	1236.7	1590.02	1.79993	0.847943	1.44325e-06	1.27459e-05		NaN	NaN	0	0
Niben101Ctg15556g00004.1	35.6578	61.2576	86.8575	2.43586	1.28443	0.000448219	0.00310992	84.7378	133.818	3.75284	1.90798	2.15077e-08	6.00601e-07	62.5301	89.4024	2.50723	1.3261	0.00049075	0.00253891	TGTCAATATGCAACATGAAAAGCACACAAAGGTGCCTATATTGTCTTGTCTATGGAATGTTTATTGTTGGTTGAACACCATTCACATGGCTAGATGCTGTAACTTCAGAGTTCC	114	0.385965	1	0
Niben101Ctg15557g00001.1	108.964	138.173	167.383	1.53613	0.619301	0.0266831	0.0943857	103.482	98.001	0.89939	-0.152981	0.617213	0.924398	98.6307	88.2976	0.810339	-0.303403	0.276511	0.524205	GGTGATGGAACTCTTCTTCATTTTTTCAGTTGCATACACATGTTTCGTAACAGGTGTCAGCATTTGAAGGAATGAACAAATGAATAAATTATTATAGCGTGACACCGCTTTGGGCAAGGGGTATCTGCCCCTGCATTTCTTGCTCAATCTAATTTGAGTTATAAGTTCTTTTCTGCTAAAACCCTTTTTCTGCCCACAAGCTCTTATAGGAAGTTGAACTAGATCAAAATCTCCGTGAAGTAAAAGAATGCATCTAATGCTTAAGATGTGGAGAATGATTCACCCAGTCTACTTCAAAACATGTGTTGA	309	0.378641	0	0
Niben101Ctg15559g00001.1	217.617	219.763	221.908	1.01972	0.0281706	0.904447	1	222.033	226.448	1.04058	0.0573839	0.642747	0.94753	219.088	220.558	1.01351	0.0193639	0.98358	1		NaN	NaN	0	0
Niben101Ctg15570g00001.1	132.561	141.494	150.426	1.13477	0.182397	0.501598	0.80136	245.326	358.09	2.70132	1.43366	8.46153e-10	3.18964e-08	129.391	126.221	0.952168	-0.0707117	0.746572	1		NaN	NaN	1	0
Niben101Ctg15571g00004.1	238.851	196.223	153.594	0.643055	-0.636985	0.00666377	0.0306679	169.445	100.039	0.418832	-1.25555	7.97168e-07	1.55452e-05	263.033	287.216	1.20249	0.266024	0.31734	0.580949	CTTGCATATTAGAGTTCATGAATTTCTTTCTCATCTAATCTGAAATGCTCGACTGTAGTTCAATTTCTTGATTAAATATATTTCATAATATGTGCCAACTGCTATAAATGCAGCAGCTTTACAGTGAAATTAAAAACAAAACTAGTCACAACACTTTGATGATTATAGAGTCTACTTCCGTCAGCTTCAAAGCAATAAGATCATATAGACAAATTTGCTGGTATAACATAATGCTCACTATTGTTGACTACATGAGACAGAAAGCACCATATGAAGAACTTGAGAAATATATAAAATCTAATATGAGCTTGCCAATTCAAAGATATCCACAACCCACATCCTAATTATGTCTTCATCATCATCTCACCTAACCAGTTTTGGATTTCACCGGTCAAACAG…	482	0.344398	0	0
Niben101Ctg15571g00008.1	0.853505	0.426753	0	0	-Inf	0.152898	0.363567	0.908407	0.963309	1.12865	0.174598	1	1	0.426753	0	0	-Inf	0.319019	0.582785		NaN	NaN	1	0
Niben101Ctg15575g00004.1	3.81262	5.66239	7.51217	1.97035	0.978449	0.266338	0.533962	3.36344	2.91426	0.764373	-0.387651	0.782243	1	3.59493	3.37724	0.885806	-0.174937	0.888772	1		NaN	NaN	0	0
Niben101Ctg15582g00001.1	2578.94	3170	3761.06	1.45837	0.544359	0.0213681	0.078948	2176.62	1774.3	0.687995	-0.53953	0.0086162	0.0438033	4166.9	5754.85	2.23147	1.158	8.47323e-08	9.24224e-07		NaN	NaN	0	0
Niben101Ctg15582g00003.1	1.06899	0.534494	0	0	-Inf	0.160727	0.375514	0.681521	0.294055	0.275078	-1.86209	0.714702	1	0.908711	0.748434	0.700134	-0.514298	1	1	GCCTTGTCTAAAATTCATATGTCATGTGTCTTCTACTGATCATCGCTTGGGTCAATTATATTACTGATGCAACAATCAGAAGATAGCATCAAGGTTAAAAGAATGATACATACTCCCCAACTTAGCAACAAAACAACTTGGGCACTGATGTACACTCAGCAATCTAGCATTAAGCAAATGGAGCAAGCAGATGTGGTGGAAGGTTGTGAGCCTAAAACCTGGGTTGGAGCAATGGAGCTGTCACAATGCAATTGTCAATTG	261	0.40613	0	0
Niben101Ctg15594g00001.1	611.916	489.705	367.494	0.600562	-0.735615	0.000133552	0.00108775	505.396	398.876	0.651847	-0.617394	0.000652165	0.00525529	459.697	307.478	0.502485	-0.992849	9.05389e-08	9.83223e-07	TTTTCTTTCTGAAGTTTCGATGTAAAGATTCCTCTACCAACGCATTTAACTCCATTTGTTAGAATAGCTTATGTTGTTTCATAGTTGAAGAAAATGAATATATTGGTCTAACATAAAATCGATTAAAGGCTGCAACTAATGCAATAACTATCATAGTTGACCAAGCAAATTGGGGAAACAACTTACCTGGACCAGGTGCATGCACTAAACCATGTTAGTTAACCTTGGTTAAGTGACAAATCGAGCGAGTAATACATAGTATTAATTAACCACGGTAAAATACTAATCTTACGTAAAAGCATATGTCATGGCCTTCAAAGACGGATCCGGGATTTGGAATTTTATGGGTTCAACTTCGGGATTCTACCACAGTGCATTTGATTTACTGAGTACGGAATC…	454	0.34141	0	0
Niben101Ctg15598g00003.1	7.54351	3.92861	0.313717	0.0415877	-4.5877	0.000253752	0.00190575	5.86876	4.19401	0.555975	-0.846907	0.270939	0.564701	4.34079	1.13807	0.150867	-2.72865	0.010328	0.0364468	CAAAATTTATACTTTCAGTACTGTACTACACAGAAATAATACTCCCTTAACTGCAAACAGACAAAAGGCCAACAGGTGAGAGCTTCTTTACTTCTATTGCAGTGGCATTTATTCTTAAAGTAACTACTAGTTTAAATCCACAAACTGCTACTTAAATGAGTGAAAATAGTCACTACAATAAAAACTTAAGTGGCTATATGAGATATTTGGACAAGTTCAACAAGGAAGAGTTCAATACATCATAGTCATATATAATAAACAAGAACGCTTACCATTTACAGACAAATCCTGGTGGGGACTTGGCGGCCCCTGATCTCCCTCTTTTCGCCAAATCAACCAATAGACCTAACTCTTTCCCTTTTGGAAGTTTGTGGGTACAAATGATTTCATATTCTAAAC…	734	0.381471	1	0
Niben101Ctg15612g00002.1	0	0.138422	0.276845	Inf	Inf	1	1	1.4693	2.9386	Inf	Inf	0.0137976	0.0637882	0.371152	0.742304	Inf	Inf	0.246424	0.484263		NaN	NaN	0	0
Niben101Ctg15612g00005.1	115.702	113.757	111.812	0.966375	-0.0493448	0.947928	1	102.76	89.8174	0.77628	-0.365351	0.254562	0.544391	67.6055	19.5087	0.168611	-2.56823	1.17055e-12	2.40899e-11	GCCGAAGTCGAGTTCAGTCCATTGGCAGGGAAGCTTGTAGCAGCATGCATGTCTAGTTGTCTACTATGAATTCCCCATTACAATGAGATTTTTTGCAAGTCTTTCTGCAGATATATATACCATTTCCATGCCAACCATCAGCCTTAGTTTTTTGGCTGGGTTTTCATGGTTGTTTGGGGAATTTGCCCTCACCTACAAATACAATATAAAATACAGTGGCAATAGAATAGCAAGCTTTTTAATTACAAGCTAAGTATTACTTGCAAATGCTGGATATATGTATTGGCATATTGAGTAATTTTACCATAGCCTGTGCAAGAAATTAAAAGAATCAGAATTGTTTGATCAACAGTTAAGTATATATACCCAATGTGCTTGTTCATTTTTTCTACAGAGGGG…	411	0.364964	0	0
Niben101Ctg15619g00001.1	0	0.156913	0.313827	Inf	Inf	1	1	0	0	NaN	NaN	1	1	0	0	NaN	NaN	1	1		NaN	NaN	0	0
Niben101Ctg15635g00003.1	23.3915	45.436	67.4806	2.88483	1.52849	0.00035699	0.00255366	68.8457	114.3	4.88638	2.28877	1.10954e-09	4.07713e-08	92.7881	162.185	6.93348	2.79358	8.10722e-14	1.90879e-12		NaN	NaN	0	0
Niben101Ctg15646g00004.1	0	0.138422	0.276845	Inf	Inf	1	1	0.334627	0.669254	Inf	Inf	0.253932	0.543575	0.176337	0.352673	Inf	Inf	0.465087	0.74399	ACAGCTAAACCAAATGCATCTGAGTTTAGGACAAGCATACAAAGGTAACAACCTGCTGCGACAAGAAGTTTAGTTTTCTCCATGCAAATATCCTATGAATGAATATTTAAGCAAAAGGAGAAACTGAAATACATTTGGAATAATAGAATCAACAAACTTGTACAACAAAACACA	174	0.333333	0	0
Niben101Ctg15661g00002.1	418.753	385.681	352.61	0.842047	-0.248027	0.190768	0.426048	429.51	440.267	1.05138	0.0722787	0.558532	0.86742	389.508	360.263	0.860323	-0.21705	0.2309	0.463738	ATCTTCTTCATTAACTAATATGGACAACTTTCTATAACCGTACAAGAAGAGGAACTCTACTATAATATTATATCCAGAACATCTCTTGGCAAAAGTATGCTTACATGATATGAGTTTTAGGGTTTAAGAGGAAAACTGAAAGGATGTACTATTATTGGACAGCAAAGCACTCACTATGCCAAAAAGGGAGGCTAAAGGGTTGACTTTCTCAGTCACATTGCAGGGTGATGCCTCTCTGATGAAAATGCAACATAAGTTATCCAGCAAAAGGGAAAAACCTGCTGGAAGAAGGAATCTGCAAACCCAACTTGCTCT	315	0.380952	0	0
Niben101Ctg15666g00004.1	229.266	370.428	511.59	2.23142	1.15796	1.90997e-07	3.10793e-06	238.454	247.641	1.08015	0.111227	0.470331	0.802087	284.941	340.616	1.48568	0.571124	0.0131484	0.0448072	GCCTAAGACCTATGAGCAACTAGATGTACCAAAACACTTGTTTGGTGAATCTCATGTCTACCTTCAAGGTACTCTTATGTAGTGTCATCTGCTTAAGATTATATATATCTATTTAATTGTACCTTATACTCATATGCTTTTATATTTATGTTGTG	155	0.322581	0	0
Niben101Ctg15672g00001.1	18.2163	17.5148	16.8133	0.922981	-0.115627	0.770934	1	15.175	12.1337	0.666088	-0.586215	0.349143	0.666403	14.3473	10.4783	0.575214	-0.79783	0.174378	0.373252		NaN	NaN	0	0
Niben101Ctg15674g00002.1	10.4959	6.42925	2.36258	0.225095	-2.15139	0.00724205	0.0328221	8.54958	6.60325	0.629126	-0.668579	0.346818	0.66364	7.56718	4.63844	0.441928	-1.17812	0.106782	0.254328	TATTACTTTCTAAACATTGTACAGAATACGTTATCCTGTTAATTCCACGTCCACTCGTGCTCTCAGTGACCAACTGATGTATCCTATTACAGTTTAGGCAACTTTGTGGTGCATGTTTACCTTTATTTTATGGATACAATAGCTAGTTTGCTATTATGGGTGACTTAATGTCTGTTAAAGTTCAATCCAGTGTACTATATGAGCTCCATTTGAAAAGCTGGCTGCTGCTTGAATCA	236	0.368644	1	0
Niben101Ctg15674g00005.1	81.3189	84.8556	88.3923	1.08698	0.12033	0.730596	1	71.9521	62.5853	0.769629	-0.377766	0.25386	0.543575	63.0805	44.8422	0.551436	-0.858735	0.013141	0.0447873		NaN	NaN	0	0
Niben101Ctg15677g00002.1	4.12949	4.03021	3.93094	0.95192	-0.0710882	0.901132	1	6.79615	9.46282	2.29152	1.19631	0.153714	0.391095	5.51896	6.90844	1.67295	0.742397	0.42823	0.72149	ATATACACCTTGATGGAGGCCCCACCAGCTGAAGCAAGTACAAGTAGTAGCACTGACTAGACCATCAGTCCGGGGTTGGATGACCATGTTGGTTCGAGTGACATTGTCGGACCACAGAGCGCGGAGCAGTTGGTTTCTGAGTCTACTGGTCAGATATAATGCAACAGTATGAGGTTCTGATGTCCCTGGAATTTGGTATACCCCTCACTTCACTGTAATAAAGACTTCTTCTAGAATGAGGTCAACTTTAATTTTGCTTGTCTGGTTGAAGAACTTAAACATAGCCTGTTTTGATTTTGCATGCCCGTTTTATGTTATTTGAATGGTTGTTCTCCCATTATGC	343	0.434402	0	0
Niben101Ctg15681g00001.1	856.078	768.733	681.387	0.795941	-0.329267	0.0594884	0.178296	692.134	528.19	0.616988	-0.696685	7.67503e-05	0.000850202	754.114	652.149	0.761787	-0.39254	0.0163813	0.0539154	TACCACAGAAATGTGCTTACTTAAAAATTTATAAGCAAACAAGATGTTCTATAAAATCTGATAAATATGCTTTTATAACATAAATACTTCACTGCTGCATTATGGGATACAAGAATGACATAAAATACAACAAGCCTTTTCTTAAAGAATGAGAATCCAATGATCAATCCTTCTTAGTACATTAAAAAGGGCAGTCCGGTGCACGAAACTCTTCCTATGCTCGGGGTCGGGAAAGGACTTGACCACAAGAGTGTATCGTATGCACTCTTACCCTACATTTCTGCACGAGACCGTTTCCACAGCTCGAGCCCGTAACCAC	319	0.38558	0	0
Niben101Ctg15686g00001.1	2.62213	2.25249	1.88285	0.718062	-0.477819	0.714417	0.997818	2.71448	2.80683	1.07044	0.0982033	1	1	2.25125	1.88037	0.717116	-0.479721	0.849463	1		NaN	NaN	0	0
Niben101Ctg15693g00002.1	27.5076	35.2473	42.9871	1.56274	0.644073	0.149144	0.357031	29.1395	30.7714	1.11865	0.161761	0.708537	1	39.0669	50.6263	1.84045	0.880056	0.0464504	0.129206		NaN	NaN	0	0
Niben101Ctg15694g00006.1	65.3621	64.7045	64.047	0.97988	-0.0293237	0.984198	1	100.125	134.889	2.06371	1.04524	0.00047153	0.00402855	70.3119	75.2616	1.15146	0.203461	0.585943	0.865001	ACTATTACCATGTCTACTATGTTTCTTCTGCTACATTAGCTGTTATATTGTACCCTTGAATTTTC	65	0.323077	0	0
Niben101Ctg15694g00007.1	108.418	81.6732	54.9285	0.506636	-0.980979	0.00421242	0.0209545	143.756	179.094	1.65188	0.724109	0.00413609	0.0243403	79.6792	50.9403	0.469851	-1.08972	0.00058342	0.00295571		NaN	NaN	0	0
Niben101Ctg15702g00001.1	20.5453	18.1537	15.7621	0.767187	-0.382349	0.568111	0.864638	15.794	11.0426	0.537477	-0.895726	0.135075	0.357421	13.2387	5.93213	0.288733	-1.79219	0.00446434	0.0177126		NaN	NaN	0	0
Niben101Ctg15705g00001.1	3.39078	2.30444	1.21811	0.35924	-1.47698	0.207418	0.453006	3.6474	3.90402	1.15136	0.203343	1	1	3.0344	2.67802	0.789795	-0.340449	0.756517	1		NaN	NaN	0	0
Niben101Ctg15705g00004.1	1.59892	1.11323	0.627544	0.39248	-1.34931	0.403046	0.712026	1.68268	1.76645	1.10478	0.143754	1	1	2.35483	3.11074	1.94553	0.960163	0.563298	0.841927		NaN	NaN	0	0
Niben101Ctg15709g00002.1	45.5023	56.712	67.9218	1.49271	0.577936	0.123138	0.310204	64.8481	84.1939	1.85032	0.887777	0.00843575	0.0431017	49.8422	54.1822	1.19076	0.25188	0.539544	0.816421	ATAGTACTATTATGTTCTCTTCAAGTATAAATAATACTAAAACATATAAACTATCATCCCAGC	63	0.253968	1	0
Niben101Ctg15714g00002.1	4.91155	9.42341	13.9353	2.83724	1.50449	0.0381987	0.125868	6.65483	8.3981	1.70987	0.773885	0.351094	0.668427	9.62673	14.3419	2.92004	1.54599	0.0537845	0.146041		NaN	NaN	0	0
Niben101Ctg15717g00003.1	6.77486	4.27338	1.77191	0.261541	-1.93489	0.0312367	0.107433	6.51061	6.24637	0.921993	-0.117173	0.850699	1	3.95953	1.1442	0.168889	-2.56586	0.0205362	0.0653159	TAAATCTAGCTCAAGATTAAGTAAAGAAGACCTATATGTGCATCATGCTCTCATATTTGATCGATTTTAATCGATAGCTTGAAGGTGACACTGTCCATTATTATTATTTACGTTAGATTATTATAGCGAGGTAAGGTAGGGCGGGGTGGGTTAAGTTGAATTAATGTTTAAGTATGGGTTTAAAGCCACTCGTGATTATTTCAAACATCCGAGTTTGAGCTAAGCTGCCTGCTAAAATAGCCAGAGAATTTTTTTTGTAGTTTTTTTTTAATCTTGAGGTTGATTTGTAGTGAAATGTATGTAGGGATGAATCTTGGTGACTGTGTGTATGTATGTGATGTTAATATTATGAATGTATTGCTTGAGAAGCACTTGGTAATTTGTAAATTTTATGTTACC…	434	0.324885	0	0
Niben101Ctg15720g00002.1	74.3683	63.2912	52.2141	0.702101	-0.51025	0.142318	0.346109	83.9729	93.5775	1.2583	0.331473	0.257275	0.547195	63.0469	51.7255	0.695532	-0.523812	0.120315	0.279902	AGCGAATGTGCTATATATCTAACCTTGGGTTTGACCAGCTTGGCATTTCAGTATTGTGAGAGATGATTTGCTTTCATTATACTCATAATCGTCATGGGGAGGGTACTTTTAAGTTATGGGTCATGAAAGACTATGGCGTCAAAGAATCTTGGACTGAATTGTTGACAATACACGATACTGATCTTTTTTCAGTCAGACCAAAATACATGTTTGCGAATGGTGAAGTTTTACCGTGTTATAAACATTCGCAGCATCGTGGTACGATATTTAGGACATCCACAGGACCATTTGGATTATGGGCTCAAGATGATGAAACCTTTCATGAAGGATGTGCATACACTGAAAGCTTGATCTCTCCTAAATTACTTACATAGTGTTTGTTTATGTATCAATGGGAAC…	587	0.383305	1	1
Niben101Ctg15721g00002.1	276.239	256.631	237.023	0.858036	-0.220889	0.335804	0.628666	364.598	452.957	1.63973	0.71346	0.000766552	0.00602595	340.201	404.164	1.4631	0.549025	0.0184012	0.0595571	GTCATGAACATAAATAAAAGTAAAGGATCTGTGCAACTACTTTAGCAGGTCTGCTCAATTGAACTCTAGCAGTATTGTTTTGAGCTGGAGATGTAGGTGTCTAATCAGGTTTAGAATGAATGAATTTGCCTGCCTTTTCTGAAATTAGCAGTGTTGGCAGCTAGTGATAAAGGATCCCTCTCTCAGTAGTTTAACCACTCATGCTTCTCTAGCTTTTGTGTAACTGTCAAGTTCAGCTCAATGAATTTCTTTGCACAGAAGTAAAAAATGAACTTGCTAAAGGATGTTCATGGATACTAAAACATTCTCAATGTGTTTGTCGGGCAGGTATGCTTGCTTTAGATGGGTAATAGGGTTGTATTGATCGGGGTTATGGTGAAAGGGGACCGGACTGAATTT…	645	0.370543	1	0
Niben101Ctg15722g00003.1	1.02991	0.514957	0	0	-Inf	0.160174	0.374653	0.514957	0	0	-Inf	0.343846	0.660319	0.514957	0	0	-Inf	0.342615	0.612491		NaN	NaN	0	0
Niben101Ctg15726g00001.1	3.65875	3.32449	2.99023	0.817283	-0.291092	0.777774	1	3.74081	3.82288	1.04486	0.0633096	1	1	3.53341	3.40807	0.931485	-0.102395	1	1	ATTTGCATTAGGCCGGTAGGTCATCTGCATCATATCCTTTAGGGTTGTGATTCCCTAGACCTTGCGTAAATGCAAGATATTTTGTACATTGGGCTGCCTTTTAGGTTCATGATTTGGCTATGTAT	125	0.408	0	0
Niben101Ctg15741g00002.1	0.369354	0.184677	0	0	-Inf	0.481564	0.781372	2.43278	4.4962	12.1731	3.60563	0.01445	0.0661866	1.13099	1.89263	5.12416	2.35732	0.205703	0.424265		NaN	NaN	0	0
Niben101Ctg15751g00004.1	9.78645	6.66502	3.54359	0.362092	-1.46557	0.0597856	0.178941	7.44649	5.10653	0.521796	-0.938443	0.265824	0.557225	6.62809	3.46972	0.354544	-1.49597	0.0603028	0.16017	TCCTTATATCACACCAAAATTAATAAATTAAACTTCTAAAAGCCAACGACTGACTGAAGGAAAGGACATAAAAAGTACCTGAGACAACAAGATACATATCCGTCATATAGACCAAATAATGTAAGTTGAGAACAATTGACATTGCACATGGTTCTGTTTAATTCGTCTGTAAGTGGTGGTTCCTTTGCTTACAGAAGAAAATAGATGCGTACAAAGTTGACAGTTCATGTTCAAAAATATGACCATGAAATACCTCCAAAAATAACAAACCAATCAAATCAAACCCTAGAATTGACATGATATATATAATATTGTAACGAAGACCAAAAGCTAGTCACCTAACATCGTAGAATTCACAGGGTCTAGCTGTACGCAATATATGACTTTCACCAATGGAGT…	511	0.34638	1	1
Niben101Ctg15752g00002.1	70.4218	63.6167	56.8116	0.806732	-0.309838	0.388254	0.694346	67.4131	64.4044	0.914551	-0.128864	0.795823	1	60.6748	50.9279	0.723183	-0.467567	0.191109	0.401426	GGATGT	6	0.5	0	0
Niben101Ctg15759g00003.1	0	0.276845	0.55369	Inf	Inf	0.50068	0.800364	0	0	NaN	NaN	1	1	0	0	NaN	NaN	1	1		NaN	NaN	1	0
Niben101Ctg15767g00002.1	253.74	244.82	235.901	0.929694	-0.105172	0.757325	1	379.132	504.524	1.98835	0.991573	2.12226e-06	3.70763e-05	210.258	166.776	0.657273	-0.605435	0.00840187	0.0305832		NaN	NaN	0	0
Niben101Ctg15770g00001.1	4.66855	3.2571	1.84565	0.395337	-1.33885	0.175114	0.399945	3.87255	3.07655	0.658995	-0.601661	0.593512	0.900342	2.90331	1.13807	0.243773	-2.03639	0.1287	0.29566		NaN	NaN	0	0
Niben101Ctg15772g00003.1	26.0203	37.6961	49.3718	1.89743	0.924048	0.0396589	0.129628	28.1646	30.3089	1.16482	0.220101	0.569004	0.877835	34.7604	43.5005	1.67179	0.741393	0.099876	0.241519		NaN	NaN	0	0
Niben101Ctg15774g00002.1	134.98	116.844	98.7087	0.731285	-0.451495	0.131099	0.325121	133.995	133.011	0.985413	-0.0211991	0.978453	1	131.989	128.998	0.955682	-0.0653972	0.867039	1	TTATTATCTGTATTCTGTATCACAATACCTGGTACTCCTAATTGTATCACTATCATTCATTGAATCCTAAACGTTATGAGATAAGCGAATTTGACCT	97	0.319588	0	0
Niben101Ctg15784g00002.1	317.742	455.809	593.876	1.86905	0.902308	2.93976e-05	0.000288713	287.136	256.531	0.807356	-0.308722	0.151239	0.386956	316.235	314.729	0.990518	-0.0137454	0.849483	1	CCTCTCAAGGGGGTATGCATAGAGTCATCCTAAAGAGGTCGGCCAACTTACAAAATACAGCTAGTGTCAAATGAAAATAAA	81	0.407407	1	1
Niben101Ctg15793g00001.1	139.63	140.411	141.192	1.01119	0.0160489	0.963005	1	106.473	73.3153	0.525067	-0.929426	0.00176567	0.0121227	104.747	69.8631	0.500344	-0.999009	0.000399195	0.00211212		NaN	NaN	0	0
Niben101Ctg15807g00002.1	2062.89	2397.56	2732.23	1.32447	0.405415	0.061171	0.182244	1977.76	1892.63	0.917469	-0.124269	0.559181	0.867964	3497.68	4932.47	2.39105	1.25765	1.55911e-09	2.18333e-08		NaN	NaN	0	0
Niben101Ctg15819g00003.1	0.569003	0.284502	0	0	-Inf	0.233347	0.491156	0.284502	0	0	-Inf	0.500379	0.815554	0.284502	0	0	-Inf	0.502438	0.78545		NaN	NaN	0	0
Niben101Ctg15825g00004.1	50.8158	34.1016	17.3874	0.342164	-1.54724	0.000682729	0.00448242	49.4258	48.0358	0.945291	-0.081169	0.937109	1	37.537	24.2582	0.477374	-1.06681	0.0117623	0.0406807	CGAACGTGTTAAACTGATACAGTAAAAATATAATAAAAATATTTCGGTAAAAAGTATCTTAATTGAAGTGTTCAAGTAAACTTTTATTGATAGTTTAAGTGTCTATTTACATATTCCCGTATAGGAGTTTTGAGTCAAATCCGACATGTATCATCCACCCAACCAACTTTAAAATTTAAACACAACAGAAAATGAAGAGGAGCCGGAGAAATCTCAAAATGCGACCACTTGTAACGCACTGCCAAAGCAAGACCAATGATGGTTA	265	0.332075	1	0
Niben101Ctg15828g00001.1	17.4508	20.2884	23.1261	1.32522	0.406232	0.483702	0.783753	17.5331	17.6154	1.00943	0.013546	0.920785	1	16.7081	15.9654	0.914883	-0.12834	0.825104	1	GTTGAATGTGATGCAACTTTGGGAACCAGATTTGGCAGCGAAACTACATGAACTTCGACGATGCAAGTTCAGGCCCAATGTAGTAACTTGTTAGATTGCAGAATCAGTTAGTGACACTTTGAATGCACGATAGACTAGCCATATACTGAGACGTGTAAGAGAACTGAATCTTATATTTTGTTAGTATTTGAATTCTTCTTGCCAAATTCTGCAA	214	0.383178	0	0
Niben101Ctg15829g00004.1	2.42248	1.66343	0.904388	0.373332	-1.42147	0.365194	0.66479	3.86091	5.29934	2.18757	1.12933	0.2618	0.552435	1.78027	1.13807	0.469794	-1.0899	0.50578	0.788095	GTAAATCATTACCTAAAGCCAAAAACTCATGGATGGAGTCACCAATTCAATGTAATTGCTTCATGTAGACCATATCTAATAATTTGTGCAAGTATCGCCTAGAGGCATACGTATTATAGATAACATGCCATAGTAATATACAAGGTTTCAACAAAAATTTTACAAGGAAAACACAAAATAGTAGAGACGGGGCTTCTTTGAAGTTTCTACATTCCAACTTCTTTTAGAAAAAAAAGGGGAACTACATTGCTCAACTTGTAGCACATTAGTGAGAGTGGAATAAAGATGAGT	291	0.340206	0	0
Niben101Ctg15836g00002.1	117.032	158.017	199.001	1.7004	0.765871	0.0117562	0.0487305	183.558	250.084	2.13688	1.0955	5.5298e-05	0.00064286	164.337	211.642	1.80841	0.854723	0.00476664	0.0187667	TTTGGAAGTTTAGTAGTACTATATAATCCGAGAAGGAACTCCAGGTAGAATATATTATGTTCTGCTGTTAGTCCTGAGTTGGAGAAGTCCTCTGTAAATGCGGGGGTTCAATACTAGAGTTGTATAGGGATGAGTTTTGTACATGTAGTGGATGGCTGTCAATTGTATCTTCCTCCGTTTTGCTTGATGATCAAGTAAATTGGTGAGGCAATTTAATGTTTGGTTTCACTCTGTTAGGGCCTAGAAAATGGAGGAGAATATAAGAAATGGGAAAGAAGACCCAAGTTTGACGTTGGATTTTGCAAGTTGAAATACTTTGAACAAAACTGGCCACAGAATGTGGTTTGCTTGTCCCCGTTTGGCTTAAATTTTCACAAAATTAAATTCCCTTATAAATAT…	910	0.33956	0	0
Niben101Ctg15851g00002.1	298.069	294.171	290.272	0.973839	-0.0382452	0.919251	1	284.627	271.184	0.909802	-0.136375	0.717319	1	330.143	362.217	1.21521	0.281207	0.188121	0.396652	TCGATTTTTCCAAGATAAAAGATAAGGAATTATACTAGAAAAATTCTATGCAGCAACTGTTGGAAGAATAGCGGAAATCTTTTAGTAATTTCATGTGTGGCTAGGTAATATGTGATGATCATGAACAAAATATATACTGGCCAAAAATGATGATCTAGTTCGTTCTTTTTCCCTGAAGCAGACACACTATGTAATAACAAAACCAGTGATGTACTAAGTTTGACCAAAAGGGAAAGTTTATTAAACACAAATATCACGGCAACCATTTAAAGATATCCATTGGTGACAT	289	0.32526	1	0
Niben101Ctg15860g00004.1	377.417	583.136	788.854	2.09014	1.0636	1.91108e-07	3.10861e-06	242.758	108.098	0.286416	-1.80381	5.30603e-17	6.78254e-15	349.705	321.992	0.853146	-0.229135	0.234858	0.469938	CATGAATACAATCCAATACACTCGAATACAACAACTGATTAGCTGGACTTCCCTGATTCACGCCTATTTTTTCTACTCTATTCATGAATACAATAGCTTAAATACATCTAATACATCTTATAATAACACAAAAAAGTATCTATAATCCGTAATATAATAAATGATATCTATAAATGACTAATTACTAGTAAAAGATAGTGCTTTCCGAAAATTTCTCAAACGAAAATTCTAACAATATACACATAAGATAAAGAAATTTTGCTGATGTTTTCTGTTATTTCAGCATATATGTATGTTACTTTACAAAG	308	0.269481	0	0
Niben101Ctg15862g00003.1	7.05693	5.53081	4.00468	0.567482	-0.817353	0.225379	0.481818	5.54433	4.03172	0.571313	-0.807646	0.310292	0.62025	5.02533	2.99374	0.424226	-1.23709	0.147751	0.329913		NaN	NaN	0	0
Niben101Ctg15867g00004.1	465.969	337.609	209.248	0.449059	-1.15502	7.6519e-09	1.62594e-07	381.843	297.717	0.63892	-0.646294	0.00282045	0.0178042	385.443	304.917	0.654371	-0.611819	0.00270996	0.0114279		NaN	NaN	0	0
Niben101Ctg15872g00001.1	16.8775	24.7451	32.6127	1.93232	0.950333	0.0597296	0.178809	19.3425	21.8075	1.29211	0.369726	0.472176	0.802087	16.402	15.9266	0.943661	-0.0836598	0.864499	1		NaN	NaN	0	0
Niben101Ctg15879g00002.1	91.9265	162.298	232.67	2.53104	1.33973	2.52557e-06	3.2422e-05	91.3711	90.8157	0.987916	-0.017539	0.972043	1	95.991	100.056	1.08843	0.12225	0.777175	1	AGGTACCCTGAAAAGTTGCTTTCTAAGGGTCCCCCAATATGTGTTTGGAGGGGTATGTGGTACCTATGAACCTGATTTCTTGGA	84	0.452381	0	0
Niben101Ctg15895g00001.1	0	0.295281	0.590562	Inf	Inf	0.507023	0.80464	0	0	NaN	NaN	1	1	0	0	NaN	NaN	1	1		NaN	NaN	0	0
Niben101Ctg15904g00001.1	376.354	319.007	261.661	0.695253	-0.524391	0.0120858	0.0497667	381.77	387.186	1.02878	0.0409362	0.697464	0.991425	314.315	252.275	0.670314	-0.577091	0.00420919	0.0168424	TCTGGGGTCAAGCTTGTGCTACCCCTTGTTTACAAGGGATCAATGTGGTTGTGTTGTTTGTACCTCAAATCACACATCTAAAGACAGTGCGACAACTCTGGAGATCAGCAGCTCTGGCACATTGACAGATGGAGGAATATGGACAGGAACCTTTAGATTTGTACATTATCGCGTGACATTCCCTTATATCGGTTAAAGGAGGGATATATTCTGTTTTTATTTTGAGGTATTTATGAGTGTACACGCGAAAAGCAATGGGTGTTCGTACTGGATGCAGTTGCTCCCCTTTACATATCCTTCTTGTTTGTTATTTTGCTTTTTGTTTATCTAGTGTTATTGATGTTCTTAGGAGTATCCTTTGCTAGATGGTTTAGGTCTTTTAGTTGAAACCTTTTGCTT…	590	0.386441	0	0
Niben101Ctg15906g00002.1	37.6902	51.6607	65.6311	1.74133	0.80019	0.0410484	0.133251	38.794	39.8977	1.05857	0.0821157	0.880044	1	39.566	41.4417	1.09953	0.136893	0.773587	1		NaN	NaN	0	0
Niben101Ctg15916g00003.1	86.1429	72.7417	59.3405	0.688862	-0.537714	0.122446	0.308845	136.375	186.606	2.16624	1.11519	7.21082e-05	0.000807745	70.1348	54.1266	0.628335	-0.670393	0.0437036	0.122826	CTTCCAACAATAATACATTTACCGCAATTTCTCAAAGATAGCCCATGGAATTCGGGATGAGCAAATTAGCCAAGCCTTGAACAATTTTCTTGAAATTTCAACCAATGATAACTTACTTCATGAAGAAATGCAAAAAATATCACTATCCTACAATTTCTTCAAGCAAGTTGGAGGAGGAAAAGGAAGAAATTGCATCAACCAAATGAATTTGCTAATCTCATATTAAGTTAGAAATCAAATTTTACCAAACTCCCAAAAATAAATAAAAAGTAAAAAAATAAATAAATTACTTTGAG	296	0.297297	0	0
Niben101Ctg15917g00002.1	160.32	189.627	218.933	1.3656	0.449535	0.0910463	0.248036	127.894	95.4676	0.59548	-0.747874	0.00885344	0.0447574	202.291	244.261	1.52358	0.607468	0.0174562	0.0569227	ATGCTTGACTGAGTTGAAGCTCAATAGCAAGAAGAGGATCTTGGATAAGCTTATGAGGTCACTAGCTTATCTTCTGATCTGACACCTGAAGCTTCTATATGCAATTTATTTCCTTTTGCTGGCAGAAATGACAAATCGAATGTACTGGTAGATTGAAATGCTGAACAGGAAACAAGCTAAGCAGATCAGTGCTTAGCATTTTATGTACAACCTGAGAAGATTTAGAGTGAAGCAGCAATTTCGAATGAGACCGTGTCTAACAGGCTATAGGTAGATTTTACATCCTCAGGAAGCATTTAGTTATTTGAACATTTTTAATGTTAAATTGCATGGTATGATGGTGTTGCACTCAATGTTCTTTTGTTATCTTCTGACACAGTAATTGAAAGTTGCTTAATG…	457	0.363239	0	0
Niben101Ctg15918g00002.1	0	0	0	NaN	NaN	1	1	0	0	NaN	NaN	1	1	0.593642	1.18728	Inf	Inf	0.15383	0.338358		NaN	NaN	0	0
Niben101Ctg15942g00001.1	9.95858	6.84337	3.72817	0.374368	-1.41747	0.0542974	0.166206	9.74317	9.52777	0.95674	-0.0638014	1	1	6.62482	3.29106	0.330475	-1.59739	0.0700987	0.181361	AGGAGCAATGTCCTATTGGTAATCTTGTCGAAATTG	36	0.388889	1	1
Niben101Ctg15946g00001.1	0.284502	0.299109	0.313717	1.10269	0.141025	1	1	0.142251	0	0	-Inf	1	1	0.318587	0.352673	1.23962	0.309894	1	1		NaN	NaN	0	0
Niben101Ctg15949g00001.1	327.232	241.613	155.993	0.476706	-1.06883	1.55019e-06	2.07921e-05	316.996	306.761	0.937442	-0.0931991	0.707123	1	199.793	72.3543	0.22111	-2.17716	2.74047e-20	1.13537e-18	TTAGAGTTCTCATCGTGTACTTGACATCCTTTATTCAATCTCGACATGCAATTGAAAATAAAAGTAATAGAGATAAAAATCTGGTTTC	88	0.306818	1	0
Niben101Ctg15953g00002.1	66.7002	65.7328	64.7654	0.970993	-0.0424679	0.92087	1	66.333	65.9659	0.988991	-0.0159708	0.948129	1	65.1945	63.6888	0.954851	-0.0666521	0.82116	1		NaN	NaN	0	0
Niben101Ctg15954g00001.1	2.30526	2.37079	2.43632	1.05685	0.0797773	1	1	1.47305	0.640849	0.277995	-1.84687	0.337829	0.654476	2.33378	2.36231	1.02475	0.0352698	1	1		NaN	NaN	0	0
Niben101Ctg15956g00002.1	260.597	274.811	289.025	1.10909	0.149372	0.553069	0.84835	257.038	253.478	0.972683	-0.0399577	0.916763	1	499.882	739.167	2.83644	1.50408	6.16096e-12	1.16083e-10	GTAATTTATTAAAGAAAAATAAATAAATTCAAAGTAGTCATCCAAATAATTTTGAGATGATTAATAAGTATGTCCAGCCCTTGAAATATAACTTTTCGTCCTAACACTCAAAATCCTCATTAAAAAATTTACCGTATAATTACAAACAGCAGCTAGACAACAGATTAATCAACACAAAGTTTAATATTATAATTAACTAACTAAAAAACATACACAAAAAAAAAGGACATAAGCATAA	238	0.243697	0	0
Niben101Ctg15964g00001.1	1.87671	1.07678	0.276845	0.147516	-2.76106	0.144424	0.349171	1.37944	0.882165	0.470058	-1.08909	0.642949	0.947681	1.50739	1.13807	0.606414	-0.721626	0.641662	0.922804	AATATGTAGACAAGCCTTACCCCTGCCCGAAAGGGCAGAGAGGCTGCTTCCAATCGACCCTCGGCAAATCAATTATACCCAAATCGAATTAAGCAATTTACTGTATCCTTCTTTTACCACTTACCCTTTTCACCTCACCACCCAACTCAAAATCTCATGGCTTTGAAACTGAAGTG	176	0.4375	0	0
Niben101Ctg15964g00004.1	22.9496	18.8762	14.8028	0.645014	-0.632598	0.225806	0.482387	24.512	26.0745	1.13617	0.184174	0.712442	1	23.0564	23.1632	1.00931	0.0133677	1	1		NaN	NaN	0	0
Niben101Ctg15966g00001.1	469.548	511.933	554.318	1.18054	0.239443	0.238465	0.498424	607.469	745.391	1.58746	0.666724	9.12917e-05	0.000987064	587.812	706.076	1.50374	0.588552	0.00181184	0.00804238		NaN	NaN	1	1
Niben101Ctg15970g00006.1	56.5679	73.6329	90.6979	1.60335	0.681087	0.061346	0.182606	53.1943	49.8207	0.880724	-0.183238	0.635786	0.941709	56.6978	56.8277	1.00459	0.00661116	0.921002	1		NaN	NaN	1	0
Niben101Ctg15972g00001.1	0.369354	0.184677	0	0	-Inf	0.481564	0.781372	0.184677	0	0	-Inf	1	1	0.184677	0	0	-Inf	1	1		NaN	NaN	0	0
Niben101Ctg15976g00002.1	16.9977	17.8651	18.7325	1.10206	0.140205	0.851007	1	33.7085	50.4192	2.96624	1.56863	0.000764358	0.00601202	16.3144	15.6311	0.919602	-0.120918	0.822753	1	GTTTTACCTGAAGTAAATTTAGAGGATGATGCAGAATTCATGTTAATAGGCATCTCAATTCTCTAT	66	0.318182	1	1
Niben101Ctg15983g00001.1	822.095	862.762	903.43	1.09894	0.136107	0.504672	0.80464	758.801	695.507	0.846017	-0.241241	0.207316	0.47757	937.583	1053.07	1.28096	0.357225	0.0694367	0.180083	AGGTTCCAACATTTATAGTCACTAAGGGTCCTTTTAGCAAAGAACCTCTTCTGCTAACAAGGTTTACATAAGAAGTGAAAAAAGGACAATACAATTCATTATGGTACAGGTTGTGAAAGTTTGTATGAAACTGGATTCAGAAGTAACTGGATCATAACATTTTGAAGATTTTGTATTACAAATTTACACGTATTGCTACTCATAATACAGATGTCAGCTGTCGCTATGCCCATTCTTGTTCAACTA	246	0.341463	1	0
Niben101Ctg15984g00001.1	0.945062	2.41962	3.89418	4.12056	2.04284	0.115049	0.294378	1.83741	2.72975	2.88844	1.53029	0.291177	0.594147	0.670411	0.395761	0.418768	-1.25578	0.714659	0.987487		NaN	NaN	0	0
Niben101Ctg15985g00004.1	6.46469	6.30541	6.14614	0.950725	-0.0729002	0.927224	1	6.87767	7.29066	1.12777	0.173468	0.791877	1	5.87656	5.28844	0.81805	-0.28974	0.679132	0.955646	TTTTTACTGATTATGTTCAACTTG	24	0.25	0	0
Niben101Ctg15987g00002.1	28.9044	74.7415	120.578	4.17162	2.06061	8.74127e-08	1.5141e-06	30.8247	32.745	1.13287	0.179984	0.798286	1	30.0101	31.1157	1.0765	0.106353	0.937941	1		NaN	NaN	0	0
Niben101Ctg15988g00001.1	11.8096	8.07344	4.33725	0.367264	-1.44511	0.0509418	0.157909	9.71243	7.61523	0.644833	-0.633003	0.408146	0.739004	9.01954	6.22945	0.527489	-0.922786	0.222101	0.45		NaN	NaN	0	0
Niben101Ctg15991g00003.1	404.359	399.576	394.793	0.976342	-0.0345419	0.847617	1	382.627	360.894	0.892509	-0.164061	0.564839	0.873685	513.849	623.338	1.54155	0.624378	0.00227371	0.00982345	TGCTCATTAATATCTAAAAGGTGTACCCATGAAGTTGACTATATAAAGCGTTCAAACAAGACTATCCAAAAGATGACTAACCTAGATATATAGTACAAAACTTTGTATGCCCAGAAACTAGTACAAAATACAATATATTGCTTCTTCTTGTTGGTTCTGAATATATATGAAACATCCTCAACTTTCTGCCTAACTGCAAAAAATGCGTCTGCTAAAAGAATATTACAAGGAGTTATTAGCACCCTATGACACAACACAATGGTCAAATATGCAGCCTCCATTTGTGCCCTCAGCAATCAACAACTGCAAACTGAAAGAAGTAAGGGAAACAGCCCTAGCTCTAACAAAAAAGGGCCTGAATTGTCTACTTCTCTCTTGTAGTGTTTTGTTCACACCAGT…	417	0.364508	0	0
Niben101Ctg15998g00002.1	308.873	221.195	133.518	0.432274	-1.20998	2.39355e-07	3.8288e-06	222.104	135.335	0.438157	-1.19048	1.22e-07	2.88075e-06	186.864	64.8558	0.209976	-2.25171	1.27913e-19	5.04932e-18		NaN	NaN	0	0
Niben101Ctg15999g00004.1	352.805	369.811	386.817	1.09641	0.132782	0.508303	0.805914	345.918	339.031	0.960959	-0.0574528	0.984288	1	518.725	684.645	1.94057	0.956484	3.39935e-06	2.81585e-05		NaN	NaN	0	0
Niben101Ctg16009g00002.1	47.8851	72.6511	97.4171	2.03439	1.0246	0.00488431	0.0236999	42.1675	36.4499	0.761194	-0.393663	0.367969	0.689845	71.9115	95.9379	2.0035	1.00252	0.00602703	0.0229746		NaN	NaN	1	0
Niben101Ctg16016g00003.1	67.0414	46.2741	25.5068	0.380463	-1.39417	0.000146596	0.0011783	62.8066	58.5719	0.873667	-0.194844	0.476133	0.802087	41.732	16.4226	0.244963	-2.02937	5.44774e-07	5.16301e-06	AATAAAGTTGTAGGATGAAAAGCCTATGCTTCCAATTTTTGTGTAAAGCAGATTGTCTGGTGTAAATGGCTATATTGAGTTTCACCATTTTCTAAAAGATAATTGTTAAGATGGATCGATATGGTTTAATCATCTCCTAGATAGATTTTGAGATTTATATACTTATAAGTTTGACAATATACTATAGAAGGTGTTAGTAGTAAAGGAAT	209	0.291866	0	0
Niben101Ctg16023g00001.1	8.99213	10.1534	11.3147	1.25829	0.331469	0.670198	0.959259	11.1135	13.2349	1.47183	0.557614	0.367774	0.689678	15.0083	21.0245	2.3381	1.22534	0.0431648	0.121612		NaN	NaN	0	0
Niben101Ctg16024g00001.1	1.8077	3.94917	6.09064	3.36928	1.75244	0.0811197	0.226378	10.7084	19.6091	10.8475	3.4393	8.3612e-06	0.000123439	7.82853	13.8494	7.66134	2.9376	0.000713949	0.00353083		NaN	NaN	0	0
Niben101Ctg16024g00004.1	81.9579	70.6486	59.3392	0.724021	-0.465897	0.193008	0.429942	139.79	197.622	2.41126	1.26979	4.05741e-06	6.53448e-05	205.411	328.865	4.01261	2.00454	1.6119e-13	3.66465e-12		NaN	NaN	0	0
Niben101Ctg16032g00005.1	0.899283	1.63093	2.36258	2.62718	1.39351	0.403152	0.712026	2.04269	3.1861	3.54293	1.82494	0.225873	0.506878	1.56616	2.23304	2.48314	1.31216	0.474308	0.754581	AAACGTACATGCGATGCCGTGTTGAATTGTGTGAGGCTTCATTCTTTTTCATGTACTAAATTCGCCGAATTAGCTGTTCTGATGTCTTGCTGAAGTGTGCCTTCATCTCATCTAAAAGATTAGGTTATTACAGAGAACACATTTTTTAACTATTTAGTGATATTGTGTCTCACCAATTTGACTTATCCCAGTGTAAAATGTCTTTCTTTGTCTTAAGAGAATCCAAGGAATTAGGAGGGAGAATATAGAGAAACCAACAGTGTGACATTTCATTTTTTATTTTTTAGTTAAAATGAGTTTGTGAGTTAGAGAG	313	0.341853	0	0
Niben101Ctg16034g00002.1	32.4923	61.9913	91.4902	2.81575	1.49352	8.79076e-05	0.000756269	32.6874	32.8825	1.01201	0.0172239	0.888789	1	39.3199	46.1476	1.42026	0.506156	0.237261	0.47295		NaN	NaN	1	1
Niben101Ctg16037g00001.1	0.699634	0.820447	0.94126	1.34536	0.427994	1	1	0.670242	0.640849	0.915978	-0.126615	1	1	0.526154	0.352673	0.504082	-0.988268	1	1		NaN	NaN	0	0
Niben101Ctg16047g00001.1	0.569003	0.875118	1.18123	2.07597	1.05378	0.765266	1	1.31475	2.0605	3.62124	1.85649	0.308711	0.618564	0.482382	0.395761	0.695534	-0.523808	1	1		NaN	NaN	0	0
Niben101Ctg16048g00003.1	96.8104	83.4266	70.0429	0.723506	-0.466922	0.185774	0.41853	87.4102	78.0101	0.805803	-0.311501	0.4398	0.777051	99.9297	103.049	1.06444	0.0900971	0.808579	1	GTTACACCGGAAGAAATGGAAGCCTATAGGATGAAAAAGGTCCTCCATGATGATCCAATGAGGGACTTCCTGCACTGAGTTATGAATGCGGTGGAATCATTCCAAGTCGCAGAAGAGGAAAGTCCTTGCTGCTCTTTCTGCAATGTGTTTGCTTAGGTAGTACAGTTGCCATCACATGCATGTAGGTGAATTGTACCAGGGGAATGAGAGATTACTTTTGTGCGCTGTTCGTCGTCCTTTATGTTATTTGGTATTTGTTGCAGTGTTTGTCTAAGGCGAAATACTCTTCCCAGGAACCACCC	302	0.44702	0	0
Niben101Ctg16051g00002.1	2.31196	1.31284	0.313717	0.135693	-2.88158	0.102864	0.271115	5.54361	8.77526	3.79559	1.92432	0.0255841	0.103765	34.7882	67.2645	29.0942	4.86266	9.50508e-15	2.4745e-13		NaN	NaN	0	0
Niben101Ctg16053g00004.1	1430.84	1149.44	868.036	0.606663	-0.721033	0.00010456	0.000879312	1385.48	1340.12	0.936596	-0.0945008	0.821621	1	1130.63	830.426	0.580378	-0.784936	5.84248e-07	5.50867e-06	GCTAAATTGGCTTATCCTTCTAATGAAAGAATTGAAAGCAGGCCTGCTACATAATTCATTTTCTTGAATCAATACTCTGACATAACAACAGAAAATCTGAAATCCATATTCATGACAGCATAACCTATGATACAACTGCAAACAGATGTGCCGACAAAGTTAAGGTGCCATGTTTGGCACTAATAATTTACAAGATGGAGACACCTTTTCTCACACAATACCAGTGCCTCACTATTATTATTGTTTTGTCCTTTGAGAGGAATGTGTACCAAATCAGGAGCCATATTACATTTTAACGTTTCTCCCAAACACATTGGGGTACACCTTGATAATGATGATACTT	343	0.361516	1	0
Niben101Ctg16054g00001.1	0	0.276845	0.55369	Inf	Inf	0.50068	0.800364	0.173397	0.346794	Inf	Inf	0.486232	0.802087	0.194816	0.389631	Inf	Inf	0.465087	0.74399		NaN	NaN	0	0
Niben101Ctg16055g00003.1	62.9025	54.3277	45.753	0.727363	-0.459253	0.198447	0.439335	48.1085	33.3145	0.529621	-0.916969	0.0150482	0.0682606	79.1538	95.4051	1.51671	0.600948	0.0853948	0.213245		NaN	NaN	1	0
Niben101Ctg16058g00002.1	74.7096	79.3179	83.9261	1.12336	0.167827	0.682229	0.970643	65.9167	57.1239	0.764612	-0.387199	0.230521	0.513058	126.289	177.868	2.38079	1.25144	6.17139e-05	0.000394612	TTTTTTTTGATCTGTAGTCTGATTATA	27	0.222222	0	0
Niben101Ctg16063g00004.1	1.35349	1.24887	1.14425	0.845408	-0.24228	1	1	0.823772	0.294055	0.217257	-2.20253	0.504332	0.819119	0.676745	0	0	-Inf	0.237667	0.473163		NaN	NaN	0	0
Niben101Ctg16070g00007.1	124.054	121.984	119.914	0.966622	-0.0489764	0.909359	1	117.413	110.771	0.892926	-0.163387	0.655758	0.959252	117.953	111.852	0.901638	-0.149379	0.579711	0.85929	TGAGATTGGCTCTTGCATTGTTACTGGGGTTGAATGCGGAGGCTGCATCAGTCTTTCCTACATTACACTGGAACGACATGGTTTTAGCTTGTTCAACCTTGTTTTACGTTGTATTTTTCTTGTTTAATCTTAATAAATAGAGTTCCATATTTTTTCTGAAAGAAGTGGACACAAGATAGACAGTAGATCCAAAGTTCTTAATTGTAAACACAATTCAGTGCTCTCTCTTTGTTTACGCAAGGGCTTTACTTATCTGCTACAAGCTGATCACTGAATTTGAACGTATGATCTGTTGCACATTACTCATGTTATTTACATTTGCTTGTAATACCATGCTTAAGCGATAAATTTATGTGAGAATCTGTATTGATTAAATATGGTTTAGTTACAACAGTGTAT…	441	0.344671	0	0
Niben101Ctg16070g00008.1	76.4869	57.2076	37.9283	0.49588	-1.01194	0.0042963	0.0212991	60.999	45.511	0.595018	-0.748996	0.0359777	0.135244	51.8909	27.295	0.356859	-1.48658	5.57857e-05	0.000359589	TGAGATATTCACAGCATTGTCCATACCTGGTCGGGCAGAGAGGCTGTTTCACATGGCAGCAAGTCAAGAAAATTCGTGTCATAAGCATGCTGCTCCAAATTGGAACCACACTTGTTCAATGAGATATGAATTGTAATAACACCACTTAACTTTTAATAAACCAATTAACTGAAATCAAACATAATCTGAAGTACAAAGACTGAAAACCTAAGACCAAACGCATAAACCATATTCACAAAAAGGGTGTACGCAGAAAGAGGCATACAAGTGCATGTCTATTCTCTACCGGACAACAAAATTTTAGTAGTTATTTTCCTTTGAATAAATTCTTTA	333	0.36036	1	0
Niben101Ctg16072g00003.1	0.614782	0.621108	0.627434	1.02058	0.0293885	1	1	0.307391	0	0	-Inf	0.506787	0.819314	0.483727	0.352673	0.573656	-0.801743	1	1		NaN	NaN	0	0
Niben101Ctg16073g00005.1	113.025	61.9849	10.9446	0.0968333	-3.36835	1.72234e-18	1.40361e-16	75.2445	37.4639	0.331465	-1.59307	1.40009e-06	2.56577e-05	63.9038	14.7826	0.13079	-2.93467	9.60983e-15	2.49948e-13	TTAATTGAAGAATTATCCTAGTTAAACTTTTATGAAAAGCGTATATATACTTTATGTATATACTTATGTTACCCTAAAAAAGCCTGATAGCTGTATGATTCCCAATTCTTTGGTATCATGCATGATTTTGTAAAAAAGAATTTGGCTACTATTATATTGAAAATTTTGCAATATCAAAGGCTTTGAGTTAGTTTTGCTATGTTCGTTTTTCTTGGAATATGTGTGGACCGACACAGTCACAGGGTAGTTAATGTACTGCATAAATTCTCAAGTTAATGTACCAAAAAATGGTTTCTTAAACAGTTTAACTTCTACCTACAGAAAGTGTAATGGAAAATAAAATTACTCAAAAGATATTTACAGGTAAATGTGACTTGAAAAGTTCTTTACAATGAAGAA…	470	0.293617	0	0
Niben101Ctg16084g00001.1	248.144	265.313	282.483	1.13838	0.186985	0.431208	0.74652	223.36	198.577	0.800249	-0.32148	0.203194	0.470539	305.324	362.503	1.46086	0.546816	0.020023	0.0639151	CTGACGAAAAACAACAATATTAAAAGAACGTGATTTTCTTGCTTGGATCATAGAATTCGCTAGTGAAACAGGTCACAGTCTAAATGAATGTCGACGTGTTGACTTGAAGACACAGTAATTCAGGTGAGGCTTCAATGGATTTCATTGAAGAGATTGAAAGATCTGTAACAAGGTCAAATACATTATCAGATGTTGAGTTATATGACAAGACACCCCAGTCCTCAAGTTGTAACATGAACTCGTGGATAGGATAATCTCATAAGTTAGCAGCCTATTAATTAAGAACCATGAATGCATGATTTGCATAGAATAACTAGAAAGAGAGACACTGATCGTGAGCCCCTGATCTAACTTTGTAGGCTAAACCATTCAGCAACTACAGTTTCCACAACCCAGCCA…	1863	0.367687	0	0
Niben101Ctg16090g00002.1	3.11969	2.77795	2.43621	0.780915	-0.356762	0.753062	1	2.09424	1.06879	0.342594	-1.54543	0.250787	0.540136	3.20844	3.29719	1.0569	0.0798368	1	1		NaN	NaN	0	0
Niben101Ctg16090g00005.1	7.47379	4.77965	2.08551	0.279044	-1.84144	0.0468315	0.147938	7.90551	8.33723	1.11553	0.157728	0.732494	1	4.66166	1.84954	0.247471	-2.01467	0.0550971	0.148973	AAGGTTGCGTACAATAGACACTTGTGGTCCGGCTCTTCCCTGGACCTCTGCGCATAGCGGGAGCTTAGTCGGGCTACCCTTGTTTCGTCATGGATCTTGAATGTAAAAGTCAAGTGGACAAAGAAAGTAGCATTGGATTTTTCAAGGATATGGAACTCATTGAATTTAAACACTTCAAAAAGGAGCAGTTTGCAGCATAAAAAGTTACAAACAAACCTCATCAGAGCAAATGCAAAACTACAGCTAGGAGACTACAAGACACAGATTATCACTTTCCTATTCCAAAATTTGTCAAAGTAACTACTGAAACTAAAGTTAATAAC	323	0.393189	1	1
Niben101Ctg16094g00003.1	125.447	121.88	118.313	0.943134	-0.084466	0.69724	0.984427	105.819	86.1921	0.687082	-0.541447	0.0417383	0.151348	131.141	136.836	1.09079	0.125371	0.719133	0.990738		NaN	NaN	0	0
Niben101Ctg16098g00002.1	1415.27	1137.48	859.696	0.607444	-0.719176	0.000127044	0.0010428	1108.29	801.308	0.566189	-0.820645	3.51171e-07	7.5238e-06	1042.54	669.805	0.473271	-1.07926	7.55e-11	1.24772e-09	AATCTCTTTTAACCACAGATTTCTCAAGCTTAATAATCATCATCTGGTCAAAGATCAAAAGCCTAATTTCTGCCCATTTCCCCTTTGCATTAGATCCTCTTTTTCTTTTGGTTTTTTTGTTTTCTGTAAGTATGTATTTGTAAGTTTCGTAAGTGGGAGAATGTAACTGATGGGGGCATATTTATTATCAATAAAAGGATCTTCGCTTCTCATTTCATTTGTCCAAAAAATAAAGTGCATATGGG	245	0.330612	1	1
Niben101Ctg16102g00003.1	2.40664	2.4031	2.39956	0.997056	-0.00425385	1	1	6.63141	10.8562	4.51092	2.17342	0.0182645	0.0795999	4.01459	5.62254	2.33626	1.2242	0.276785	0.524515		NaN	NaN	0	0
Niben101Ctg16103g00005.1	34.791	71.3557	107.92	3.10197	1.63318	1.44996e-05	0.000154194	55.7234	76.6558	2.20332	1.13968	0.00234845	0.0153407	73.2171	111.643	3.20897	1.68211	8.54181e-06	6.56777e-05	AGTTCTTCAAC	11	0.363636	0	0
Niben101Ctg16104g00002.1	27.5083	15.5629	3.61755	0.131508	-2.92678	1.05239e-06	1.47099e-05	21.1686	14.829	0.539073	-0.891448	0.0807116	0.247414	14.7159	1.92346	0.0699228	-3.83809	3.66989e-08	4.26988e-07		NaN	NaN	0	0
Niben101Ctg16113g00001.1	217.397	173.445	129.493	0.595649	-0.747465	0.00368275	0.0187292	173.749	130.1	0.598446	-0.740708	0.00353541	0.0214217	159.991	102.585	0.471876	-1.08352	1.7919e-05	0.000129631	TAATCAGTGTTTTTGATGATTTGCCTGCAGATTACTCCATTCATGCTCTCACAACCAGGTGTCTTGACAACTGGAGATCAAACTAAACCAATATGCAAATTAAGCGTAATCATTAATACGAGAGTGAAGCTAGCTTTTAGGGTTGTTTGGGAAGTCACTAGGTAATTGAAATTTGTAGTAATTATTAGGATAGTAATTACACAGCCTAGTAATTGCACAATTGTGTAATTACAATGACATGATTGTTTGTTATAGAGTAATTACAATATAATTATATGTTTCTGTAAGTTTCTGTTTGGTTGTACAACTTTAATTACACGGT	322	0.322981	0	0
Niben101Ctg16115g00003.1	999.933	1132.8	1265.67	1.26576	0.339999	0.0823306	0.229165	760.169	520.404	0.52044	-0.942197	1.84083e-08	5.23298e-07	1308.53	1617.13	1.61724	0.693532	8.85849e-05	0.000547596	GCAAAAGTCCTGCACACCAGTCAATTTCTATTTATGGATAGGCTAGACAATTGTTCAATGTTTTCCAACTTAAGACTCATTTGAAAAGCTCTAGGAAAAAAGAAACAAGTTGTTCATTGTTCAATGTAAATACAGAAAAACTGTAGCTTTCAAGACGCAAAGTTGGACTTGAAAGTGCACGTGAGAATGGGATCTTGCCATGAGCTAATTTTCAAACAGCAGCCATATTGGGTCCTGCCTATGGACCAAATTTGTTCTGAGTTTTTGCTCGATTGAGACAGCATGGTCCTTAACATTTAAGTTGTTGAATTTGACAACGTTGTACAATACTGAAATGAGTTTAAGAAATATTCAATTTGATTGCTTCTGGATGCTCAGCTAATTGTCTATGAGTTCAAG…	639	0.330203	0	0
Niben101Ctg16123g00002.1	0	0	0	NaN	NaN	1	1	0	0	NaN	NaN	1	1	0.194816	0.389631	Inf	Inf	0.465087	0.74399		NaN	NaN	0	0
Niben101Ctg16134g00004.1	824.853	908.411	991.969	1.2026	0.266158	0.172615	0.395683	991.953	1159.05	1.40516	0.490738	0.0033147	0.0203161	1110.75	1396.65	1.69321	0.759762	3.25661e-05	0.000221904	GGGAAGTTGATCAAACTGTACCTCTAGTGAAAATAATGTGACTGCCTTGTTGAAAATTTAAGTCCATAAAGTGGAAGCAATTCTTGTTGAAGCAATGGTGTTTGTGTTGGAGTATTATTCCATGATGATTATGTTAAATGGCTGTGTCGTGAGCTCTGCTTTGTTAATACCGAGAAACCGAGTCGTGGATGTAATTAACATATCACAAAATTGAGTTGTTTTGCAACTTCACCACCAGAGATGGTACTTGCGAAGAAGCTTGTGCCATATACACTGATCTACGTACCTAAAAATATTAAGGCTC	304	0.378289	0	0
Niben101Ctg16161g00004.1	217.562	203.668	189.774	0.872279	-0.197138	0.495086	0.796909	216.041	214.52	0.986018	-0.0203135	0.969041	1	179.676	141.791	0.651729	-0.617656	0.0167006	0.0548274	GTCAAAATATAAACATTAGTTCTAGAATATCTATATTTTACTTTGGACATGAGAACAAAAATTTTGAAATAAAATTTACAATGATCACATTAGCAAGTTCAACACTCAATGCAGGAGCAGCACAAAACGAGCAGCATAGATTTCGACTCTTTCGTGTTTCATTAGCAGATACTGCCTACACTAGCTACTTTTCCTTACTTGCCATGTCCGAGTGCCAAGTTTAGGCAAACATGGAAAGAGTATTACAAGGGCAACTAAAACTTAGCATGCAGCAGAGCAGCATTGGGTATTACACTATTACACGAGAAACCAAAATTGAACCAGATCCACTCCCCGTCTTTAAACAAAACTAAATACAAAGACAATCCAATTTTAGTCGTTACACAAATATTCAAGATT…	418	0.363636	0	0
Niben101Ctg16164g00004.1	0.614782	0.464304	0.313827	0.510469	-0.970106	0.661665	0.95355	0.627816	0.640849	1.0424	0.059911	1	1	1.36541	2.11604	3.44194	1.78322	0.299178	0.556058		NaN	NaN	0	0
Niben101Ctg16171g00002.1	190.464	281.988	373.512	1.96106	0.971633	6.55439e-05	0.000585756	272.892	355.319	1.86554	0.899596	5.34377e-05	0.000623655	345.241	500.018	2.62526	1.39246	6.22353e-09	8.05858e-08	TGGACTCTATAGCCATAGATTTTGAAACCGTTTGCTCAAAACCCAAAAAAGTAAATAAACAAATAACAGCATGGGACAAAACAAAATTTGGATACTCATGGACCTAATCATTCCATCTGGAGAGGAACCAAAGATATTAGTACTGATTTACAAAGACTAGATTTTACGTGTTATTGAAACGAAGATGTGTAACTGGAGAGTGAATATTTCTATGAAAAAATTTTCATTTTGAACAACGTTTGAAATGGCTTCAGTTCTAGAGTACGATTACAAGAGTAACACCAAACAAATATCACGCCCCGCATTCATGGAACTGGTGAAAAAGAACAAGAAAAAAACACCCATCAGACACCAAAAATACAATCACCTAAATGACTACAAAGATGATCAAAATGATAA…	451	0.35255	1	0
Niben101Ctg16171g00004.1	72.1417	60.0004	47.8591	0.663404	-0.59204	0.0913625	0.248606	58.5395	44.9374	0.622905	-0.682916	0.0480594	0.168605	65.7997	59.4578	0.824181	-0.278967	0.395205	0.680621	TGAATGAAGTGCCTGCTTTTGTCATCACAGAAAGAGAAGGAAGAGTTGACTGGCTCGACTACATTTGTTACTTGCTTTGTTGCTACCATAGCTCATGCTCCAAAACATTGCACATTCATAAAATAGAGTTTACATTAGAGGTGACTAATGTCAGCTAAGCGTCTGCCTATTCTTACAATTTCTTGCCTATCTTATCTATTTAAACAACAATCTGGATTTAACTTTAAAGGTATTTATGAGAGTACCGATAACACATTACCACTTATTGTAGTTAGGTGGACTCTATAGCCATAGATTTTGAAACCGTTTGCTCAAAACCCAAAAAAGTAAATAAACAAATAACAGCATGGGACAAAACAAAATTTGGATACTCATGGACCTAATCATTCCATCTGGAGA…	1674	0.383513	0	0
Niben101Ctg16180g00004.1	87.7254	85.6023	83.4793	0.951597	-0.0715768	0.843654	1	84.3838	81.0422	0.923817	-0.114321	0.854927	1	84.6383	81.5513	0.92962	-0.105287	0.714925	0.987487		NaN	NaN	0	0
Niben101Ctg16196g00001.1	1.35349	0.990517	0.627544	0.463649	-1.1089	0.543481	0.839549	1.71916	2.08484	1.54034	0.62325	0.661454	0.96364	0.874625	0.395761	0.292401	-1.77398	0.509389	0.789491		NaN	NaN	0	0
Niben101Ctg16204g00003.1	686.691	502.359	318.027	0.463129	-1.11051	9.20635e-09	1.93369e-07	531.317	375.942	0.547468	-0.869153	6.36607e-07	1.27687e-05	430.909	175.126	0.255029	-1.97127	4.54984e-24	2.38974e-22		NaN	NaN	0	0
Niben101Ctg16206g00001.1	0	0	0	NaN	NaN	1	1	0.320425	0.640849	Inf	Inf	0.249858	0.538807	0	0	NaN	NaN	1	1		NaN	NaN	0	0
Niben101Ctg16206g00003.1	10.6002	9.96056	9.32095	0.87932	-0.185539	0.827829	1	8.94949	7.2988	0.688554	-0.538358	0.585912	0.893318	8.72041	6.84065	0.645334	-0.631882	0.399738	0.686709	AATAATAAAAAAGCCAAAGGAAATATGAAATGTATCAACCAAAAAGAACTCATACTGTCAAACTCAAAATCAGTATATCCCATTTACAAACACTCAGCAATCTGCTTTGTACAAAAATTGGAAGCATAGGCATCCATTTTGAAACTTGTC	150	0.313333	0	0
Niben101Ctg16210g00007.1	189.551	94.7757	0	0	-Inf	6.2863e-58	7.01144e-55	189.208	188.865	0.996378	-0.00523497	0.709313	1	94.7757	0	0	-Inf	5.91152e-54	1.20095e-51		NaN	NaN	0	0
Niben101Ctg16210g00008.1	3200.14	1851.63	503.11	0.157215	-2.66919	1.58686e-48	1.06194e-45	2866.98	2533.81	0.791781	-0.336827	0.0498735	0.173408	1729.89	259.635	0.0811322	-3.62358	8.13121e-93	6.08589e-90		NaN	NaN	0	0
Niben101Ctg16210g00009.1	1508.75	1442.23	1375.71	0.911818	-0.133182	0.45711	0.775965	1729	1949.25	1.29196	0.369562	0.0229109	0.0951895	1276.41	1044.06	0.692003	-0.531151	0.000442494	0.00231282	CTGAACTTTGCCAAATGGACAAGAATGCAAAAGGTTACAAATTGTCATCCACCAATGGAAAAGCAGATATAGATATTCAAGGATAAGGTCTTTGGGCCTGTAAAGTCATTTATATACGCTTAGTGGAAAGCCCATAAAACTCAAGCCTCAAATCAACTCTTCTTTTTGTGCATTCAAGAGTTATCACTCTACTTCTACAATGGCATCTTCTACCATGGCTCTTTCTTCATCTTTTGCAGGAAAGGCAGTAAAACTCTCACCATCTTCCTCTCATATCACTGGAATGGGAAAGTTACCATGAGGAAGACTGCTACCAAAGCCAAGCCTGTCTCTTCTGGTAGCCCATGGTACGGTCCTGTGTTAAGTAATTTGGGCACGTTCTCTGGTGAGTCTCCAAGT…	1918	0.413973	0	0
Niben101Ctg16216g00002.1	423.969	396.773	369.577	0.871707	-0.198085	0.330015	0.622773	427.951	431.933	1.01878	0.0268473	0.797135	1	357.24	290.511	0.685218	-0.545365	0.00685997	0.025689	GGGGAGTACATTCTAAAAGTTACCTTCTTACTTGAACTGCAGACGAAAAGAATAAAAATTGAGCAATCGCTACATTTTTAATAAACCAAAAATGGTTGTTTTCAACTTAAAAACTCGGTAGACAATGGGTCACCTCTGTACCCTTCTCCACTTAAGTACCAGACTTGTGTTACGGATTTTAACTTGTAATGTGTCATTTGCATATAGTATATCGCCCGATGTATTACCTTTCCCGGTGAACAAAAGCCTAGGGACAAATGACCAATATCCTTGCACTTTGAAGTGAACATCTAAAAACTTTTTCATCAAATAAACCTGCTGCTTTTTACACAAGAACATATTTAAAACATGTGTGATACTTAAATTAGCAATTCCTCACACTAATATGTGATGTCTCCC…	501	0.361277	1	0
Niben101Ctg16217g00002.1	301.41	461.578	621.747	2.06279	1.0446	2.33716e-06	3.01325e-05	272.19	242.971	0.806114	-0.310945	0.162202	0.404105	574.305	847.199	2.81078	1.49097	1.51024e-13	3.44594e-12		NaN	NaN	0	0
Niben101Ctg16222g00005.1	502.553	334.557	166.562	0.331432	-1.59322	9.79216e-15	5.07293e-13	460.802	419.051	0.833845	-0.262148	0.180197	0.433693	466.322	430.092	0.855814	-0.22463	0.278847	0.527684	GTTTAAGGTCTTAGCCAAATTCTATGACTCTGTTGTAAGCTTTTCATTATTTGAATTAATGAGATAAGGAGGTTA	75	0.306667	0	0
Niben101Ctg16231g00004.1	17.9184	19.7469	21.5754	1.20409	0.267949	0.686157	0.97485	13.36	8.80171	0.491211	-1.02558	0.0831328	0.253055	18.1592	18.4	1.02688	0.0382638	1	1	CTTAAGGATTTATCTTGTGTTCCTCGTTAGTCAAACATCAGTTTATTTACCAGTTTTAACTTTTACACTTTGTAACAACATCCAAGCAGGTAATTAGACTGAGATGTTAGTCTTCGGCAGATCTCTAAGCTAAGATTTTCACTTTTACGAGAATTTTGTACTGGGTTACTTGAATACCTAAGTTTTGTTTTTTGCGCTTTCCTGTTTGTGGTTGGAATGCTTCTTGAGCATCAACGATTTTCATTTTCTTACACTTTCATCTGTGCCTTTCCATTTTATGTGCGAAATAT	290	0.344828	0	0
Niben101Ctg16232g00003.1	392.015	491.627	591.239	1.50821	0.592835	0.0041262	0.0205941	679.075	966.135	2.46454	1.30132	6.80694e-12	3.77348e-10	528.731	665.447	1.69751	0.763417	0.000161616	0.000941254		NaN	NaN	0	0
Niben101Ctg16250g00003.1	128.212	111.069	93.9257	0.73258	-0.448943	0.119477	0.303144	105.314	82.4157	0.642806	-0.637544	0.0254024	0.103131	103.279	78.3464	0.611067	-0.710596	0.0131608	0.044836	AAGAAGAAGATTGATTGGTTTTTGTCATAATCAAATCTTTGGCTTTTACATCGAAGCCCCCAATTGCTTTTTTTCTTTTTTCGTTTGGAGAATGAGGATTTTAAAATGTTCCTGTTCTTTGTTTTTTAATTAGTAATAAAGGCGTTTGCTACAAATCGCAGGCTCTAGAGAAAAATAATAGATGAGGGAGAAATTATTATACGTATGTCTCCCAGTTTTCCTTTTCCATCAATTATGAGAGATCTGATATTTAATGGTTCTCATCATTGTAGTTTTTATTGCTAGACAAAATTTTGTACCCCATTTGGTTGTGATATATCTTCACAAAAATATTTTAGAATTTTTGGGGCAAAATTATTGAAGAGAAGCTTCCAAGTTTCATGAGAAAAGGGT	393	0.312977	1	0
Niben101Ctg16253g00002.1	1027.96	1176.65	1325.34	1.28929	0.366572	0.0540592	0.165673	811.872	595.782	0.579575	-0.786933	3.24868e-06	5.38289e-05	1370.38	1712.8	1.66621	0.73657	5.04076e-05	0.000328296	CTTGTGACAGGTAGATTATGTCCAGTATAGGAAAATTTTATTGTGCCTCATACAACTTACACTAGTTGTATGAGGTAACTTTTTGTCTCACAGTTTTGTGTACCCACAACTGTAAGATTGGGGTCCACAATTTTGTGAGACAAAAAAACCTCAAACAACTAGTGTCAGTTGAATCAGACACAAAATGTATACACATTTGTCTAGCTCTCCCACCAAACCCAAATCCTCTCCAAAGGACATACAAGAAATGCATTCCCCAATACAGGAAAATCAATCAAATTTGAAAGATAAACTAAACATACTCACTTCTGCTCAAACTAAAGCTCACATGAACTGTTTTTAAGTTTGTACATCGCAAGTTTCATAATGTGAACAAAAAGGTGATATTAAGGTTTCATG…	526	0.361217	0	0
Niben101Ctg16258g00001.1	9.45617	12.9319	16.4076	1.73512	0.795035	0.20934	0.456086	9.08527	8.71438	0.921555	-0.117858	0.939772	1	9.49671	9.53724	1.00857	0.0123164	1	1	GGTTGGATTGAGAATTTCAAGCAGGATAAGCAATACAGGGTAAGAAAGTTTGTGGTGTGATCATATTTCTAAAACATGGCTCGGCGTACTTTTAGGGCTTAGAATGTAGAGTATAAGGGTAATTCTCCTATGAAACTGTTCATAGGTGACATAAGTTGAATTCGGCATGTAAACAAGGGATGTGCGTTAATCAGATTTAACCTGAAAACCAAGAGGAAATAACTGGAATTTATATTCTGGTTCAGTTTTTCAATTTGGATTGGCC	265	0.369811	0	0
Niben101Ctg16278g00003.1	148.53	135.921	123.312	0.830216	-0.268441	0.402271	0.711587	234.702	320.873	2.16033	1.11125	6.89719e-07	1.37179e-05	174.446	200.361	1.34896	0.431852	0.094911	0.232018		NaN	NaN	0	0
Niben101Ctg16284g00001.1	10.7938	7.65777	4.52172	0.418917	-1.25526	0.0616107	0.183217	7.7758	4.75778	0.440787	-1.18185	0.108041	0.30536	7.8894	4.98498	0.461836	-1.11455	0.117218	0.2743	CTTACATATGATTGAAATATTGTATCGAACCTATCTAAAAGCTCTTCCCTTTCTTGATGCATGTTATTTTTCTTATTATCACATCCAAAAAAAAAACTAGAGTTTTCTTTACACAAGGATAAAAGGTGCTTATAGAGAGGTCCAAAATTAAGAACCTTAAGAAAGTTGTAGTATTACATGTACAAAATA	189	0.285714	0	0
Niben101Ctg16285g00001.1	1.83764	1.38945	0.94126	0.512211	-0.965189	0.48062	0.781372	1.25345	0.669254	0.364192	-1.45723	0.449134	0.787622	0.91882	0	0	-Inf	0.10522	0.251311		NaN	NaN	0	0
Niben101Ctg16285g00004.1	207.634	168.128	128.622	0.619467	-0.6909	0.00772666	0.034545	166.159	124.685	0.600507	-0.735748	0.0047184	0.0270316	151.589	95.5444	0.460159	-1.1198	8.99049e-06	6.88021e-05	AAAAATACAAATAAGTAACTTTGGTGCGTTGATTAAATCTTGCAGGTACGAGTATTGCAAATGAAAATACCACTTAACGAAGTAAAGAGCAGTAAAGTAATACCGCAATTATTTCAAGACACTAAAAAAAATCTCATCTCCTGTACACATAGAGCACTAATGTAGTATCAGAATAATGAAAATTCTAATACAAAAGGTAGAATGGAATGTGAGAAGAAGACA	222	0.310811	0	0
Niben101Ctg16287g00006.1	35.7727	41.1706	46.5684	1.30179	0.380493	0.413225	0.724203	29.7481	23.7236	0.663175	-0.592539	0.287108	0.588376	31.4445	27.1163	0.758018	-0.399697	0.323108	0.58844		NaN	NaN	0	0
Niben101Ctg16304g00001.1	32.8649	30.9121	28.9593	0.881161	-0.182523	0.630827	0.926581	27.2165	21.5681	0.656264	-0.607652	0.196909	0.460619	55.3697	77.8744	2.36953	1.2446	0.0021296	0.00927125	TTTGATATTGAATAAACTGAACAATTAATGATGATATTTATACCTTAATTAAAGTTTGTTATTCTTGTTTGATATTTTGATACTTCACTCAACTCCTAAGTTAATTTTATCTTTCATCTTTTATTTTATTGTATTGCTGTACAGAAACAAACAACGAAGTTATTAC	166	0.228916	0	0
Niben101Ctg16306g00002.1	170.136	114.802	59.4682	0.349534	-1.5165	9.48312e-08	1.6292e-06	144.624	119.112	0.700102	-0.514363	0.0490442	0.171268	108.28	46.425	0.27287	-1.87371	1.38305e-10	2.20281e-09	AACAATTTTTCAGACGAGAATCGCGAGTGAGTATTTAATGAGGTAGGAGTTCTGTAGTACGATTGAGATAGCAAAATTTTTATGTATCAATATGTCATAGTAATAAAAGCCGAAGTCAAGTAATGAGTAGGGATTAGAAATAACTATTATTTGAAGACCCTTTTTTTGGGAGTAGTAATTTAGTTAATTATATTCTGTAATTGTAATTATTTATCATGGGATGTATGTCGTTGGATTTAATTCAATTGTGTACACGGTATTTAATTTGGATATCATCGTTCTTTTTTATTTTATATTGTATATTCAAACAATAAAAAAATCAAGAAATGTGATATATTCCCAT	343	0.274052	0	0
Niben101Ctg16317g00001.1	48.5289	29.6351	10.7413	0.221338	-2.17568	2.15931e-06	2.80814e-05	30.0211	11.5132	0.237245	-2.07555	2.40185e-06	4.13763e-05	26.0362	3.54346	0.0730175	-3.77561	4.92686e-12	9.39191e-11		NaN	NaN	1	1
Niben101Ctg16318g00001.1	2.61542	1.91687	1.21833	0.465823	-1.10214	0.419844	0.732441	2.26899	1.92255	0.735081	-0.444024	0.859133	1	1.50253	0.389631	0.148974	-2.74686	0.135674	0.308267		NaN	NaN	0	0
Niben101Ctg16320g00002.1	889.62	869.317	849.014	0.954356	-0.0674005	0.691943	0.979685	993.321	1097.02	1.23314	0.302331	0.053499	0.183015	918.748	947.875	1.06548	0.0915072	0.683532	0.960057	CAAACATTTATTTTGACAAACTTATTTCTCAAATGGTTGATCGAACAGCAAACTAAGTTTTATCACTATAAAATGTTCGCTTTCTCAAAAAATAACATGGCTAAAAAACCTGATGAATGTCACCAGAAAGCCACATAAGCTAGCCACATAACAAAACTGCGATGTTACCTTCCATGAACCATTTGGCTGTTGCAACTTTACGTGATAATTAAGATTGAACCAAAGTATAACTAGCCGAAGTTTATTCATGAAACATTTGTTGCACACAACTCTTCGTATTTTCCCCTAAGCAAGCAGAGTCTGGACTTGGAATTCTGAAATATGTTTCATTTTGGACAGGTGCTTTCATTGCTAGATACGGGTTTCAAAACTAGTCAAAAGGCCATCCTTTTGTTTGGG…	772	0.382124	1	0
Niben101Ctg16325g00005.1	27.0692	19.6623	12.2553	0.452741	-1.14324	0.0200247	0.0748842	19.6126	12.156	0.449072	-1.15498	0.0331606	0.126851	15.6405	4.21185	0.155595	-2.68413	1.24534e-05	9.27084e-05	AGCAGGCATCTCTTGGCAATTCCAATCAAGCTACATCTTTCACACGGAGCGACGCAATGGAGGAGGCCATTCACTTAGTATTTGACAGCAGAAACTTGTATTAGACAAAAGACTAACTATCTAACAACGATCATATCTCTAGTTGTTTTATGTAATTTTTCTCTCTTTTTCTTCCAGATTCCCTGGGCTATTGAAGTCATGCTATTAATATTATTTCATTGTTTCGTCTTTTATGAAATACTTGAATTGCATTTGCCTCAAGTTTGTCTTTTTCATTTTTCA	282	0.351064	1	0
Niben101Ctg16329g00003.1	19.6961	12.0719	4.44765	0.225813	-2.1468	0.000679738	0.00446639	12.23	4.76396	0.241873	-2.04768	0.00103626	0.00775394	15.4153	11.1346	0.565318	-0.822866	0.17277	0.370385		NaN	NaN	0	0
Niben101Ctg16330g00007.1	32.8379	28.2129	23.588	0.718316	-0.477309	0.289802	0.568678	28.3601	23.8823	0.727278	-0.459421	0.303352	0.611097	24.9728	17.1078	0.520977	-0.940709	0.0457194	0.12754		NaN	NaN	1	0
Niben101Ctg16331g00004.1	97.1048	89.24	81.3752	0.838014	-0.254954	0.407357	0.716742	95.1566	93.2084	0.959874	-0.059083	0.918354	1	92.6928	88.2807	0.909128	-0.137445	0.602309	0.882175		NaN	NaN	1	0
Niben101Ctg16342g00001.1	0	0	0	NaN	NaN	1	1	0.187599	0.375199	Inf	Inf	0.486232	0.802087	0.352673	0.705346	Inf	Inf	0.238778	0.473599		NaN	NaN	0	0
Niben101Ctg16346g00003.1	32.1945	20.9145	9.63445	0.299257	-1.74054	0.000425274	0.00297587	22.3599	12.5252	0.389048	-1.36198	0.00527253	0.0295689	22.3535	12.5124	0.38865	-1.36346	0.00572005	0.0219669		NaN	NaN	0	0
Niben101Ctg16348g00001.1	4.17769	11.2619	18.346	4.39143	2.13469	0.00117563	0.00712934	28.4979	52.8181	12.6429	3.66026	8.83995e-11	3.99729e-09	5.08574	5.99378	1.43471	0.520761	0.54568	0.823471		NaN	NaN	0	0
Niben101Ctg16349g00003.1	0	0.138422	0.276845	Inf	Inf	1	1	0	0	NaN	NaN	1	1	0	0	NaN	NaN	1	1	TTACTACTCTGTACAAACAAAACAAAACAAAACAAAAAACACAAAAATGAGAAGAAAAGTAAGTAATATATTTA	74	0.216216	1	1
Niben101Ctg16357g00002.1	0.284502	0.280673	0.276845	0.973087	-0.0393595	1	1	0.142251	0	0	-Inf	1	1	0.337066	0.389631	1.36952	0.453672	1	1	TTTCTAATTAATTACCTGTAATTGTTCTCTTGTTTTTAATAATTCATTGTTGGTTTGATCTCTTTCACGAACGTAATAAAGAATTTAATT	90	0.233333	0	0
Niben101Ctg16366g00004.1	311.5	364.728	417.956	1.34175	0.424115	0.0612541	0.182396	307.31	303.12	0.973097	-0.0393446	0.934869	1	311.022	310.544	0.99693	-0.00443609	0.823779	1	AGGATGCAAGCCAATTTTCCAATAAACCCAGAAGTAACAAAATACAACTGATACAGCTACATAGTAAAGTAAAGAAGCAACCTTGCCATTCAATATGAGAAAATCGCATATCTGCAGGTGAGCTCATTTACATGGATAGTTTTCGTTTGACCTATGAAATAGCATGAGGTTGCACATCAAGGAATACAAGACGAACATGAATAAATCAGGCATACGAGAGATAAGGAGGATATAACATCCTCGTTCAACGGAATGAAGATA	261	0.371648	0	0
Niben101Ctg16374g00003.1	5685.41	3020.89	356.38	0.0626833	-3.99578	9.82743e-78	2.07042e-74	4826.57	3967.73	0.697879	-0.518951	0.00762863	0.0398438	2900.46	115.51	0.0203168	-5.62118	9.72979e-192	4.61216e-188	AGTGGAAGGGAAACTTAGACCTCACGGTAG	30	0.5	0	0
Niben101Ctg16374g00004.1	214.568	240.045	265.523	1.23748	0.307406	0.215384	0.465968	181.447	148.326	0.691279	-0.532659	0.037947	0.140851	370.189	525.81	2.45055	1.29311	4.901e-08	5.57344e-07	GTAAAAAAAATCTTGCGCCCTTTTACATTAAAGCTCGAGCGTTACTTACACATTAAGTGCCCCAATAGGGCCAGAGCTTTTGGCCTTTGACAACACTGCATTAGACATAACACATTATGAAATGGACCACTTTCTGAGACACCATATGTAAATATCAACAGAACTACTTTTTTCAATTACATTGAAACAAAGAATTACAAGCTAAACTAGCAAAAAAAAAAAAAATGAATTAGAATTTTTCTAACTAGTTTTAACTACAAGTAGGAGCTTCAGGAAAGGAAATATTGATATAGAAAGAAGCATGTAATAGGTAGAATTTGTAAGCATATCTTCTGTCTGATCTCTCTCTGCTACAATTGAAGCTTCCTTATTTACCATACTTGATCTCTAAAATGAATG…	435	0.333333	0	0
Niben101Ctg16374g00011.1	530.727	470.407	410.088	0.772691	-0.372036	0.0522779	0.161314	416.139	301.551	0.568186	-0.815565	1.2703e-05	0.00017767	505.546	480.366	0.905109	-0.143837	0.356797	0.631026	ATGGGTCTAAACATGGTTTCATTGTAGCTGTACTTTGTTTTAGAATAGTATTTTTGATTTTGCTATTTTCTTTTTAGAATAGTTGGGTAGGGGTTTATGTTGGTTTTTGTGAATACAAGTGAAACAATGAATGAAGACCACTGTCTATTTTCTTATTTTCTACTTGTTGGATTTGGTTTTTTCTTGTAGTGTAATTGCATTCTATATTCATGGAATGTACCTTTTCAATGTGAACTTCTGGTGGAGATATTCTATTTGTTATTTTGCATGTTACTTATTCCTTTAAATCTTACAGTTACATAAATATCGATGACTTATTTTAAAATGCAAGTTTCAAATGTACAAGGGTGCAGAATCACCTTGGAT	366	0.300546	0	0
Niben101Ctg16382g00001.1	102.994	170.649	238.303	2.31375	1.21023	2.23044e-05	0.000226117	108.506	114.018	1.10703	0.146698	0.538854	0.848156	202.15	301.306	2.92546	1.54866	8.64539e-09	1.09527e-07		NaN	NaN	0	0
Niben101Ctg16385g00003.1	1.55984	2.27476	2.98968	1.91665	0.93859	0.485847	0.786255	0.953319	0.346794	0.222326	-2.16925	0.358569	0.678008	2.16509	2.77033	1.77603	0.828656	0.688474	0.96486		NaN	NaN	0	0
Niben101Ctg16389g00002.1	31.424	26.8416	22.2592	0.708351	-0.497464	0.273122	0.544492	26.632	21.8399	0.695007	-0.524901	0.290809	0.593666	26.5976	21.7711	0.692816	-0.529455	0.225668	0.455734		NaN	NaN	0	0
Niben101Ctg16390g00005.1	129.701	207.424	285.147	2.19849	1.13651	1.55403e-05	0.000164095	130.708	131.715	1.01553	0.0222267	0.871516	1	259.48	389.258	3.00119	1.58554	4.73941e-10	7.08147e-09	GGTAAGTTGACCAAATCCGGAGTTTTGATGCATTTCTAACTTGATTATATAGTGTAATATCAAAAGTAACTAAGTGTTGAAGGCTTGAAGCAGACTTCTTCCAATATGAGGAAGATGGACAATATTTCATAATAAAAGGTAAGGGTCCTTAAGGATAGAGGGGATAGTTTTTTGTACAAAACACATGGAAAGTTGCATTTAATCAAAGGACATAGCTTTTATCATTTAAATCTCTTCCAAGGCACCTACAGTATATTGCAACAGTAGCAGAGTGTAAAAATGGGGAAAGCAAAAGGATACTTAT	304	0.342105	1	0
Niben101Ctg16407g00001.1	0.33028	0.16514	0	0	-Inf	0.481564	0.781372	0.16514	0	0	-Inf	1	1	0.16514	0	0	-Inf	1	1	CGTAAGAAGCCAAGTAACTTAGAAAAGGGGTGATTTGGGGGGTGATGATGGTAGCCAACAACATTATTTTGATCAAGATATTTCTTGTAGGGAACTTGCTCATGCCATGAATACCCTTTGTTGATTGACGATCATGTTGGATTTTTAGGAAGTTTGTTTCTAGTCTTCATCCATTGTTT	179	0.379888	0	0
Niben101Ctg16413g00002.1	0.33028	0.321998	0.313717	0.949851	-0.0742267	1	1	0.499767	0.669254	2.02632	1.01886	0.665419	0.96364	0.888965	1.44765	4.3831	2.13195	0.306598	0.565947	TGATGGTTATTATACAGAAGTCTGACTGTAATATAATCTTTCGTACTAACATAGGAAAATGCTATTACGCAATGGAGAAAAATTGAAACATGTACACGAGAGTGCAAAA	109	0.321101	0	0
Niben101Ctg16424g00003.1	0.614782	1.05487	1.49495	2.43168	1.28195	0.580838	0.877457	0.454418	0.294055	0.478308	-1.06399	1	1	1.29066	1.96655	3.19877	1.67752	0.401413	0.688769		NaN	NaN	0	0
Niben101Ctg16428g00003.1	0.33028	0.16514	0	0	-Inf	0.481564	0.781372	0.16514	0	0	-Inf	1	1	0.16514	0	0	-Inf	1	1	TTTGCCTGATCATGCTGTCAGTGTCAATATTGTTCCACATACAAAATCTACTAATTATCGGTCAATTTAGCACACAAGGAGCTGGATTGGCCTAAATTATGATTGTAGATGTATATTAATCAGGATTAGTTTGTTTTAATTATTTTTCTCCTTTTGGGAATTGTCCCATTGTTTCTATTCT	181	0.325967	0	0
Niben101Ctg16445g00004.1	12.0124	7.03063	2.04886	0.170562	-2.55163	0.00174656	0.010001	8.71972	5.42703	0.451786	-1.14629	0.109312	0.307881	6.76699	1.52157	0.126666	-2.9809	0.00094051	0.00451104		NaN	NaN	1	0
Niben101Ctg16479g00004.1	215.562	228.193	240.823	1.11719	0.159872	0.488635	0.789564	283.563	351.564	1.63092	0.705683	0.000898011	0.00688802	231.369	247.176	1.14666	0.197435	0.470148	0.750082	AATTGCCTCTACAGATTTCATGCAAATATGCGCATAGACTGGAATATAAATGTTAAGAGTATTTCACTACAGAACTATCTATTCCATATGGGAGAAACATGAACCTGCCAAAAGATCCATGGCTCGATTCGTGGAAATAACTAATTTCATCAATGTTAGCTGGAAATGAGAAAATACAATATACAATATACATCTGATCTAGATAGTACAAGTGTTTCAGATGAGATGGTCCTCCCTCCTCTCAGTGGAGCCTCTACTATAGTTAAATACATTTTTACAAGCTTCTGCAGAAGTTCGGGTCTGAACCCACAAGAAGTCTCAGAAAATATCTGACACGGTAACAATAACTCAAGCTGCAGCGGAACCTCACGAGCTTCCTACTCCGTCCTCAATCACATG…	1192	0.370805	0	0
Niben101Ctg16484g00001.1	355.752	330.844	305.937	0.859973	-0.217636	0.378569	0.681654	525.184	694.616	1.95253	0.965346	5.70174e-08	1.45115e-06	255.713	155.675	0.437595	-1.19233	1.06793e-07	1.14552e-06		NaN	NaN	0	0
Niben101Ctg16493g00002.1	37.8099	42.3638	46.9178	1.24089	0.311373	0.44504	0.763241	36.4768	35.1438	0.929489	-0.105491	0.874135	1	39.3677	40.9256	1.08241	0.114241	0.871402	1		NaN	NaN	1	1
Niben101Ctg16502g00003.1	319.162	277.566	235.97	0.739342	-0.435686	0.0467759	0.14782	301.169	283.176	0.88725	-0.172587	0.523412	0.834312	314.926	310.69	0.973458	-0.0388099	0.770971	1	TCAGCAACTCTTTTAGACGACTGTGATGTAGACGAAGTAGGGGTTGGAATATTAGGCCTAGCATGATCAACTCAATAGAACTACAATTGCAAATGGTTGAAGTTATTGAACTTTTTTAGCAGAAATTTGGTAATTAAA	138	0.347826	0	0
Niben101Scf00005g00003.1	0.284502	0.142251	0	0	-Inf	0.481564	0.781372	0.489045	0.693589	2.43791	1.28564	0.664466	0.96364	0.534947	0.785392	2.76059	1.46498	0.657644	0.935086	GAAAAAACAAAGGAATTCAAAATAGGATGTATGTTTCCAGCAACTTTTAAATTTCAAGAAAAAGAGAAATATAGAAGCCCCCATTACGTGTCATGATGATGGTGACGGTGATGGTGGCGATATGATGGCTACGGTTCAAGAAATTCTTTTGCTTTCAGCTGTTTTCTTTTTGGTCCATCTTTCACAGATGGCGTGAAAATGAGTTAATTCTATGTTTTTGTTTGTTGGCTTTTCCTCCTTTTGGTAGTAGTTACGTTATTCTAGTATCTTAAACTTTTCACTTTGATGATGATCAGTCAATATATACATATATACATATTACTAAGCAGTGGCACCACTTCTTTCTGTTAGTCCTCGTCATACATATATATTACTCCAC	379	0.345646	0	0
Niben101Scf00005g01008.1	530.037	460.46	390.883	0.737465	-0.439354	0.0477039	0.150027	560.125	590.213	1.11353	0.155144	0.253772	0.543575	474.313	418.589	0.789735	-0.340559	0.105086	0.251055	AATAGCATAGATAAAAATTCATTTTCATCTTATTTATTAGCATAGAACAATTTGTAGGGGCCCAACCGATAAGAATAGAAATGAAAATAATTGAGTGGACAAAATAGAAGATAATGCTTCGCACTAACATTTTTTTCCTTTCGTTTTTTTTGTTTTCTTCTTTCCTCTTTCTTTTCCTCAAATAATAAAATGAATTTTTCATTACAATTACAGGAGATTGTTGGCTCCTCGATTGGAGAACTCCACATATACAAAAGTTGTGCTGCAAAATTTGAAGAGCTTCCAACCAGCCAACAGTAACCTTGATAACATACGGCATTGTGTACATATAGTTGTTACACCACGCTGGCAACATTCTTTTAAACATT	368	0.32337	0	0
Niben101Scf00005g01010.1	96.3409	110.904	125.468	1.30233	0.381094	0.182483	0.412599	83.8821	71.4234	0.741361	-0.431752	0.209018	0.480406	62.5726	28.8043	0.298983	-1.74186	1.51139e-06	1.33043e-05	AGAAGGGGATTCAAGATCAAGCTTTACGAGCCCTTGAATCACATCAAAGTCAAGCTCATTAGGATACTTTATATTCTTGAAGAATCAAAGGAATACCATATAGATTGTAACACTCATTATTTATTAAAATCAAATACTACATTTGTTATACAATTTTCCAGTCTTGATTTTATTATTTTTCTCAACGTGAAAATTTGTTGTTACAGTTCCCATTTGGCTCTAAACACACGGGATTCAAAGTAGTCAAAGTATTAGTGATCTGACGGCCAATAGGATGACTACCAGTTCACTTTTGGCTTGAGAGTTGGCTCTGCTGAAAATTGGTCAATAATATTTAACTGATGCAACTCGCCAAAAAATCACAACAGGAAACAATGTTCCTGCCGGTAAAGCAGCTTC…	527	0.387097	1	0
Niben101Scf00005g01013.1	1347.47	1350.76	1354.05	1.00488	0.00702278	0.987402	1	1395.76	1444.04	1.07167	0.0998557	0.429131	0.764066	1370.65	1393.83	1.0344	0.0487922	0.859202	1	CCCATTTAGGGCGAGACCTCCGCAACTGTGATTGGCTAGGATAAATCCTTCAACAACCCCGGAAGCGCCGCCTGTCACATGACTACTCCAATTGCCGAAATCGAAGGAGACATCGACACAGACATAGACAAAGACAGCCTCAATCCTTTCAGTATGCTTCTTCTACAAGATGGTCAAGACAAAGACGCGAATCATGCACCTCAGCAGCAGCAGCAACAAGTCTATGTTCTCCAATCCATTAACTCCAGCATAGTCATCAGGCAACTCCCATCTCAAGGTCTTTCCTTCCAACTCTGGCCTGCCGCCACCATTCTCATCACTCTCCTTGACAACATCCGTGGCGCATCAACTCCGCTTTCCGACTTGTTCAAACGTCAAGAAAAGGAGGATTCACCCCTT…	1533	0.429876	0	0
Niben101Scf00006g00003.1	74.632	78.8069	82.9817	1.11188	0.152999	0.62005	0.915993	83.6972	92.7624	1.24293	0.313746	0.286398	0.587493	105.083	135.534	1.81602	0.860784	0.00647346	0.024399		NaN	NaN	0	0
Niben101Scf00006g01002.1	0	0	0	NaN	NaN	1	1	0	0	NaN	NaN	1	1	0.197881	0.395761	Inf	Inf	0.465087	0.74399		NaN	NaN	0	0
Niben101Scf00006g02004.1	8.03366	5.3919	2.75015	0.342328	-1.54655	0.0597318	0.178809	6.71411	5.39456	0.671495	-0.574552	0.514396	0.826596	7.12144	6.20922	0.772901	-0.371645	0.570613	0.849446		NaN	NaN	0	0
Niben101Scf00006g02010.1	2236.15	1813.7	1391.24	0.622158	-0.684648	0.0001573	0.00125283	2511.2	2786.24	1.246	0.317302	0.0717033	0.226998	2217.03	2197.92	0.9829	-0.0248828	0.769863	1	GATTGAAGGATCTCTGAGAAAAAAATGAAAGCAATATGGAAAGTAAAAATAGGACAAGAGTGGGTAAGCTACGCTCATAACTATATTAAGGAGAAGTTTATTTAAGGAGAGATCGATGTGATTAATTGACTAGACATTTGGTCCTGATTTGTACAGACCAGAAATATGTCATGCCTTGTGGTTACCTGTTTAATGCTACTTTTATTTTACTACAGTCTCTTCCTTATTTATTTTGTCCGTGGTTAAGGGAGAAAAATAAGAACATTGAATAAACCAGCCCTATAAGTAGCTAATATCAGTGGCTGGTACTTGGTAGTTTCCAGCACCGTGAATTGATAAGGTAAAATACTAAATGAGATCACAGTTGAATGCAATGAATGTTAGGTTTCAATTGAAAAG…	614	0.361564	0	0
Niben101Scf00006g02011.1	850.221	825.035	799.848	0.940754	-0.0881112	0.581013	0.877559	700.789	551.358	0.648487	-0.62485	0.000503694	0.0042535	887.054	923.887	1.08664	0.119879	0.621062	0.901775	TCTTGAATAGTGAACAACTTTGATAAATTTTCATAACAATTTGAAATTGAAATGTAGGAACTCATCACATAAGTGAGAACTAATGATCCATACAGTCTGGAATATTGGCAGCTAAAGTTCCACGTTGACTAAATATCCTCTATCCTTTTTTGATCAGACTCACAATTACCATCCTCCATCCTATGATCCTACAATGGTACAACATGATTGCGGTGGAAAACCTTGTCTGCAAACACATTCTTACACTCTCTTGCAGTAAACAGCTTTTCAAAAAATACAATTTCCTGAGAGCAGAATCGAATAGGCTTGAGAGGAAACATATAAGGGCATGTAAACACAAGAGCTACGCAATCAAAGACAAATGTGTTTATTTCTCACATCTTGTCCCTAAGAAGAATG…	551	0.344828	1	0
Niben101Scf00010g01004.1	925.799	897.339	868.88	0.938519	-0.091542	0.645701	0.941152	884.402	843.005	0.91057	-0.135158	0.589046	0.896212	1149.25	1372.7	1.48272	0.568247	0.00113729	0.00533544	CTTGAAGCTTTCAGGCTTTGATGATAATGTTTTCTTAGCTACAACTTTTTTATCCATATTGAACAGTTGGTAATGGAGAACAATTCACTCTATTGACATAGTATAGGGAAGCTAGCTTATGATCCTAACTAATGAAGTCAATAGAAATAATCTACCAGATCCAGAAAAGGCTTAAGTTCGAAGGTCAGAGCTTCTAAAATGGACTTGTATCAAAGAAATGGATTTCTAAAATCAAATTGGAACTGCCTTAACACAAGTACACAACTGACCCGTCGTGTATTTCTTGGAAGGACGGGTAAAAAATTACCTGGCCTCTTAACATGATACCATCCTACGAGTATGAGGATGCATGAGGCTACCACATTCTCCTCTTTGACAACACTTCATTAAACTTAAACC…	890	0.373034	0	0
Niben101Scf00010g01005.1	85.5855	79.3998	73.214	0.855448	-0.225247	0.499636	0.800364	136.595	187.605	2.19202	1.13226	5.3957e-05	0.000629072	161.328	237.071	2.76998	1.46988	2.98975e-07	2.96644e-06	CGACTGAAAAAAAAGACATATAGTAATATGCTATTACACTAAAAATATAAAATATTTATATGATAACTGTAATATAATGTAATTCCTTAAATAATTACATGTCTCCTCAGGTAAACAGCTAAGGTATTAACAACACAGTAGCTTACTGAAAATGAAAACGAAAAAATATCTCTAGCAGAATACAAGATGAAAAGAATTTCTAAGAAGACCATCTCTTCTAAACAAGTGTCTCTTGAGTCTTCACACTACACTAAATAAATACTCCCAACTCATACATTGCCCTAATTATAGTGAAGAATCCTAATACTCCCAGAGAAAAGATGACAATCTTTAGCCTCTCTCCCTCTTAAAGCTCAAGTTATTGCTTCCTATTATCAACTTGACACTCATTCATCACCT…	583	0.317324	0	0
Niben101Scf00010g01006.1	111.578	106.951	102.324	0.917058	-0.124915	0.696287	0.983509	162.751	213.925	1.91726	0.939049	0.00019368	0.00189427	116.323	121.068	1.08505	0.11776	0.762185	1		NaN	NaN	0	0
Niben101Scf00010g03002.1	26.8312	23.4654	20.0995	0.749111	-0.416749	0.356338	0.652917	24.95	23.0689	0.859778	-0.217965	0.688888	0.984005	31.3013	35.7714	1.3332	0.414896	0.368265	0.64531	TGAGGATATCCGAAAAAGAGCGAAATCACAAGAGTCATTTGTATATTGCCTTATACTATATTTCTCTGAGGCTATTTTTACAGCTCGAAATTGTTTTTATTTATGGGACACCTTTTCTTTCTTTTTTTGTCCTTTTGTGGTAGTATTTACATAAAGTTATGTCTAGGTAAAGGAATATTGAGGATATTCATATTCATGCATTGCACATTCATGATCTAGTGATTAAAAGTAAAAAGAACTTAGTGGCTGGTGGGGTACTTATTA	264	0.318182	0	0
Niben101Scf00010g05013.1	443.314	437.537	431.76	0.973937	-0.0380991	0.87122	1	440.506	437.698	0.987333	-0.0183907	0.917819	1	570.182	697.051	1.57236	0.652935	0.000598166	0.003021	GAAACAAGTTCTGTCAAAGAACAATTGGAAGGAGGGTGGAAATATTGGGTCCAGCTAATTGACTATGCTATTTATTTTGCTTTTTTTACGGACAGGATTCTCCTAAGTTTATGTTCCAATCTTTTATAGTTTCTCTTTTTTTTCCCCGTTGTTTTCCCTCATTAATGTTGATTGTTTTCAGGCGTTTTTAGGTTTGCCTGTATTTATGCTATGTAGCCTACAACTTATAAATTTTGCTTTGCTTGTCGTTTGAGGAACTCTTAGCTGCGCAAATTGAATTCTAGTTCTCTT	291	0.350515	0	0
Niben101Scf00010g05014.1	0.284502	1.36041	2.43632	8.56346	3.09819	0.136533	0.335599	1.1583	2.0321	7.14265	2.83646	0.155156	0.392999	0.711284	1.13807	4.00021	2.00007	0.450645	0.74399	ATTAGGTATTTTCAATAATTTTGTTAAATTTCAAGGAAAGAAGTGTAATGTGAGGATGATACAAGTATATAAATTAATCGAATTTCTGAGTTTTTCATGTGTACAAAAATTACAAGTTTATACTAGTAAGTGGGAGAAATATTGGATGAAACTT	154	0.253247	0	0
Niben101Scf00010g05016.1	0	0.295336	0.590672	Inf	Inf	0.506574	0.80464	0	0	NaN	NaN	1	1	0	0	NaN	NaN	1	1		NaN	NaN	0	0
Niben101Scf00011g00004.1	891.25	1003.23	1115.21	1.25128	0.323409	0.0802921	0.224579	1016.27	1141.29	1.28055	0.356764	0.0260012	0.105069	1208.51	1525.77	1.71194	0.775634	9.0235e-06	6.90268e-05		NaN	NaN	0	0
Niben101Scf00011g00012.1	90.3293	111.933	133.536	1.47833	0.563966	0.0616264	0.183217	131.6	172.871	1.91379	0.936434	0.00054204	0.00451367	167.604	244.878	2.71095	1.4388	3.68064e-07	3.59364e-06		NaN	NaN	0	0
Niben101Scf00011g00020.1	226.957	270.527	314.097	1.38395	0.468792	0.0468614	0.148011	237.758	248.56	1.09519	0.131178	0.478375	0.802087	224.619	222.281	0.9794	-0.0300297	0.800982	1	CAAGGTTGTGTCTAGTTCAGAAGTGCAGTCAATGAAACTTACGGTATAAAGGAGAGAGCGAAAGAAGCTTTCTGTCAAATGCAATTTTCTTATTCTTGGTGTGCTCTTTCATTCCTTTTGGTGATGTTGAGGTAGTTTTCAGCCTTTGTTTGGAGGATTCACGTGCTGCAGACGTAACTAAATTGGTCCTAGTTACCTGATATTGTACATTATATTATTGTACTGTCTGCACTTCCACTATCCTTTTATGTAAACTGATTATTAACTGTTAGAGATCGCTTGGTTCACAGGCAAGTTTTGTATGGATTTTAATGCCGAATCTATCATAACTGTATAATTCCGTTACCGGAATCGAACCCGGGTCTCCTGGGTGAAAGCCAGATATCCTAACCGCTGGAC…	456	0.401316	1	1
Niben101Scf00012g00010.1	291.618	359.038	426.458	1.46238	0.548321	0.0168909	0.0653033	253.024	214.43	0.735309	-0.443578	0.0571443	0.191942	391.234	490.85	1.68319	0.751202	0.00125083	0.00580216	TAGTTCACAATTGGAATGCATTTCCACTTGTAGTTTGTATAGGGAACAATCCTTTTCTCTTTTAAGTGTAATCCTCCACAGAGGCAACTATCTAGTTCAGCACATCCAGTCTCATCAAGTCACTGCAATGGTTGAGAGCTACTTAGAGGGAAATATATTCTAGAACTTAGTTTGATAAATGTGTTCAAACCTTAAATTAACGAAAGAGGCTCCTTCCTTTTCCTGCATTTTTCTTCAAGCCAACTGTTAGGGATATAGTAGATATACCCTAGATCCAGTATCATATTTGATAACTTGAACATATTTTTGTGAATGTCATTTGATATAAAATATATGGC	338	0.346154	0	0
Niben101Scf00012g00011.1	0	0.138422	0.276845	Inf	Inf	1	1	0	0	NaN	NaN	1	1	0	0	NaN	NaN	1	1		NaN	NaN	1	1
Niben101Scf00012g00012.1	1387.68	1307.34	1227	0.884208	-0.177542	0.315178	0.602085	1380.08	1372.48	0.989047	-0.0158895	0.939731	1	1802.91	2218.13	1.59844	0.676664	0.000632905	0.00317502	GAAAATATATCTTCTTTCTTTGATTTAAAGCAACATTTTTTGAAAGATTCACTAGTGGCCCCACCTATGCCGCATTCTAGAAAGGGGATGTAACAAAGAAGAAAGCTGAAATAAACATAAAACAATAACTTGACTGTGAAAAGGTAAGAACTTTTCCTCAAGAAAAAAGATTTATCAATATCAACAATGCAATAGCACTTTGCATTCCCATAGTGTGTGTTCAAAAAACATCTTGTGACCTGTGAGGAATCCTCAAGTTACGAACACATCCAATACATTAACCAAAAGAACTGTACAATCAGCTGATTCTGCAAATGTGCAGGTTCTTCAGCTTGAAAAACATACAGGCAAAACATGAAAAGGCATCATCGAATCATTTATCGAA	385	0.345455	0	0
Niben101Scf00013g01005.1	88.5479	59.0574	29.5668	0.333907	-1.58248	7.5576e-06	8.68132e-05	79.1185	69.6891	0.787022	-0.345525	0.340127	0.657065	62.6756	36.8033	0.415631	-1.26663	0.000358314	0.00192065	TAGAATTACTGTCACTTTCATGGTTAGAATTACTTCAAGTTCATTCAAAAGAAAAGAAAAATGGGCAAGCTCTGCCCACCAAGACATAGGATTGTTATCGCCAAAAATACTAAAGGAAAATTTCTTGTTAGCAAGATTGACTTTATGTCAAACGCGCATTCTTTCCTAATAATCCCTTTTCTATTCTCCCATTCTCCATCTTGCAGTATCACATTTAAGACGATTTCAAGTCGCAGATTGCATAAGAATAGCAGCCTAAATATTCCGAGTAGCAACAAAAGCACAACAGCAGGTTACTCAGAACTAGTTCAAATGTTTGTTCCTTTCCTACAGAGAGAGAGAGATTGTTGTTTTAAGTTACTTATACCTCCATAACAGAT	380	0.357895	0	0
Niben101Scf00013g03001.1	484.549	473.586	462.622	0.954747	-0.066809	0.749269	1	424.47	364.391	0.752021	-0.411155	0.0448674	0.159822	398.192	311.834	0.643555	-0.635864	0.00181912	0.00806962	AGCTGTAAATGTGTACTGGAGGGGGTGAACGCGTTTTTGTTTTGTCTTTCTCTTTCTTCCTTCCTTTTTTCGGGGCCTGGGTGTTCCTTTAGCTGGTTTTCCCTATTTAGTTTTGATATAGATTGCAGAAGAGAGAGGACATGTATCGGAATAATAAGTCGGACATAATATGTAAAATAATGTTGCATAATGATCTTACTAATATCAACGGTATTAGACTCTGGATAGCAGTATTCTAAGTTCACAATCTATAAAATGTTCTTTAAGCCTTGGTAGACAGAGTTAACA	288	0.364583	0	0
Niben101Scf00013g03009.1	0	0.590617	1.18123	Inf	Inf	0.230775	0.489546	0.187599	0.375199	Inf	Inf	0.486232	0.802087	0.176337	0.352673	Inf	Inf	0.465087	0.74399		NaN	NaN	0	0
Niben101Scf00013g03014.1	0	0	0	NaN	NaN	1	1	0	0	NaN	NaN	1	1	0.176337	0.352673	Inf	Inf	0.465087	0.74399		NaN	NaN	0	0
Niben101Scf00015g00001.1	0.614782	0.602672	0.590562	0.960604	-0.0579865	1	1	0.307391	0	0	-Inf	0.506787	0.819314	0.483727	0.352673	0.573656	-0.801743	1	1	TACATTGCTGGTTTGAAACCAGCACAGGGCAATTCTTAGGAGACTCAACAAGTCTGTGATTCAAGGTCACAAGGGCCTTGATATTATGCTTTCTTTCGATAAAAACTTACTCATAGTCGGTGTTTACATCAAACTATGTTTTCCATGGTTAAATGATAAAATGAGAAAAAAATACATATAGATTAACTATGGATAAGTGATTAAAGTGCATGTACAAGACATATTTCTTGTATTCATTAGAATGGTGTAAACATAGTGTGGGTAAGTTTTTTGCACTTTCTGATGCAGTATATTTTCATAATGCTCGAAAGAATTTTTGAAATTTTAGGGTTGAATTAAAATTCTCATAGCTAGTTTAGCTGTGAGTTGTGACATGTTATTCG	383	0.32376	0	0
Niben101Scf00015g00005.1	2.58976	3.08516	3.58057	1.38259	0.467373	0.769563	1	2.44375	2.29775	0.887244	-0.172597	1	1	3.98218	5.37461	2.07533	1.05334	0.327907	0.594722		NaN	NaN	0	0
Niben101Scf00015g00009.1	1303.92	1460.28	1616.65	1.23984	0.310149	0.0978918	0.261807	1194.87	1085.81	0.83273	-0.26408	0.144735	0.375352	1339.9	1375.89	1.05519	0.0775043	0.732433	1	GTATTGCTGGATGAATTCAAAAATATAAGCAGAAACAATTACAAGGATTTAAGACAAGTTATTGTAAGAATAGTAGATGAGGCGCCATGTTCATTTTTCTTCTTTTTTTTTTCCCGGTGTCCCTTGATGGTATAGCTGTTGAGCTTCTTTGTATCATGCTTACCCTTTGATCTCATAGAAAAATTATGATAGTGTTTTCTTATTACCTTTCCCAATTTTAGAGCTTTTTAAGTGTAGCTAGTCAAATGTGGAAGCAGCCGGTAAAGGTAATTGCATGTTAGACACGGCAAGAGATGTTAGCTGTTTTTTTTACTTTACCGGCCCTTGAACATTTTCCGAGGGTACGACATGCCAAGAGTTAGAGTCTAGTGGGTTCACTTCGTTGACCACCAAGACTCA…	449	0.400891	1	1
Niben101Scf00015g01003.1	1559.71	1284.82	1009.94	0.64752	-0.627004	0.000835257	0.00534202	1421.85	1283.99	0.823225	-0.280641	0.152465	0.388944	1422.03	1284.34	0.823452	-0.280243	0.0802828	0.202785	TTTAAAAACAGTGTAATCCCCTATTTCATATCGTAAATACAGTCGAATACAATAATCTATCTAGTTGTACTCCCATGTTTACTCCATGAATACAGTCGAATACACTCGAATACAACTGATTAGCTGGACTTCCCTGATTCACGCCTATTTTTGTTACTGTATTCATGAATACAATAGCTTAAATACATCAAATATACTTATAACCACATAAAATGCATCTATAATCCGTAACAGCAGAGAATATAGGTAATAGATAGACATTCTTCACTTCAATTTGTAGCAAAAGTTCAACAAAGGCCTCTGATGACAATGTAAACAAAATTTAAACTAACAAGCGAAATCTGCAGGTGACACCAACAAACTAATCCTGTTTTCAGTTTCAGAAAAGCAGATGGAACA…	425	0.334118	0	0
Niben101Scf00015g03012.1	2.4915	2.0116	1.53171	0.614776	-0.701867	0.568826	0.865363	7.96665	13.4418	5.39507	2.43164	0.00327305	0.0201005	2.34686	2.20221	0.883892	-0.178057	1	1		NaN	NaN	0	0
Niben101Scf00015g04023.1	331.065	371.07	411.075	1.24167	0.312284	0.127926	0.319201	425.136	519.206	1.56829	0.649192	0.00043177	0.00373883	418.438	505.811	1.52783	0.611481	0.00436482	0.0173722	AGAAAGCACACGTGCTTCAGTTAACTGCTAAAGGAATATTTCGTGCTGAATAAGGTGCTGAATAAGGTGAAGGAAGTCCTGATAACAAGTGAATACATATTTACATTGGTTGTTGCCTGTCAATCTATTGTAACCCTTTTTGTTGGAGTTTGGGGCAATGAGCAAGCTCGTAATTTTTGTTGGAGTTTGGGACAATGAGCAAGCTCACACCGATAAGTACAATAGGGGTTGTACAAAAATGACAAACGAGAAATTCAAGGGCTTTCCTAAATTCCACTGGTTTTCTTTGCATAGTTTTGTGCTCTGGTCCTAATAATGCACCTCCTCTTATGTCCTACCATATTTCTGCATTTACTTGGAAGCCTTAGTAATTTGGAGTTGGTAGGTTAGTGATCGTAT…	449	0.378619	0	0
Niben101Scf00015g04024.1	618.165	594.336	570.507	0.922905	-0.115746	0.557366	0.853239	578.872	539.579	0.872872	-0.196158	0.362449	0.682864	643.307	668.449	1.08134	0.112826	0.602322	0.882175		NaN	NaN	0	0
Niben101Scf00016g00006.1	2381.69	1754.04	1126.4	0.47294	-1.08027	3.25663e-09	7.39508e-08	2542.98	2704.28	1.13544	0.183258	0.269921	0.563384	1461.16	540.642	0.227	-2.13924	4.45751e-39	4.95227e-37	TTTGCCTCTGTGGTTTTTTCCCATGTTGATAGTTGTTATGTAATACTATAATTCTCAAGTTAGTTTTAGGTATATGACATATATATATATATATATATATATACACACACACAATTATCCCATGTGAAATGATTTTACATTTCTTTGTGTAAAAGTTGAAGTGTGTAAAATGAAATGTTTCTTTTTTGTTGTGGCTGGAAAGTTGAGAGGTTCAATTGATCTGTACTGTGGAAGTTAAAATGTACATGGTTAAGAACTTTAACTTTGAAAAGTGAAGTTTTTATAATTCTTAAC	294	0.27551	0	0
Niben101Scf00016g00007.1	267.338	332.967	398.595	1.49098	0.576262	0.0076176	0.0341594	201.413	135.489	0.506807	-0.980491	6.94337e-05	0.000782648	391.176	515.014	1.92646	0.94595	4.42073e-05	0.00029221	TTATTTGGTATGATTGGAGATGTTTTGTGTTCAAAGTTGGAATTATGAAGAATTTTTGTATCTGCATTATGCTTGAATTTTTT	83	0.26506	0	0
Niben101Scf00016g01007.1	224.809	363.421	502.034	2.23316	1.15909	2.70589e-07	4.28983e-06	244.079	263.35	1.17144	0.228285	0.222827	0.502042	298.926	373.044	1.65938	0.730649	0.00191672	0.00844792	CTTTTGTATTGCAGAACTTCCAGCCTCAATCTAACCTGAAATAGTTAGCTTGACATCCTCGACAGGAAGACCAAACTACACGTTGGTCTTAGTGTGTTGTTAAGTTTCATTCTCACCATGATCACAGCTCTTGTTATCTTAAGGAAGTTACTTGAACAGCTATACTTGAAGGAATTCTGTATCCAGGGGTTGGTAAAGCAGACTTATTGCTCCAAGTTGTGCTATTTTTTGTAACATTTATAGTAAAATATGGAGGTAAACTTAGTTTCCCACTGTATAAATTTGTTTAAAACTAGAAATGATGCTACTGCCAGTGGTTCTTTTCCGTACAATCTAAAACACCATTGCTTGTTTGGCGATTAGGGAGCTGGAAATTTATTAGGTAGGCTGCATTATTGG…	428	0.380841	0	0
Niben101Scf00016g01009.1	33.6792	39.238	44.7967	1.3301	0.411535	0.334057	0.627085	78.1065	122.534	3.63826	1.86325	1.19484e-07	2.82838e-06	28.2889	22.8985	0.679901	-0.556603	0.226709	0.457431	CTCGTATGCAGTACCGTCTTCATTATGGTTTAATTCACAATATTTGCTTTAAAAAAACCTGATTGAAGTAACAGACATTACAGTTAACTAAACCATACATGTAAACACATGAAACCAAAAGGTTGTATTTCCGGAATGTGTTATTCATTTAA	152	0.309211	0	0
Niben101Scf00016g01010.1	260.148	232.888	205.628	0.790426	-0.339297	0.119202	0.30257	224.969	189.79	0.729546	-0.454929	0.0402822	0.147336	275.124	290.099	1.11513	0.157211	0.57129	0.850169		NaN	NaN	0	0
Niben101Scf00016g02001.1	5.53118	3.96526	2.39934	0.433784	-1.20495	0.224366	0.480195	5.58662	5.64206	1.02005	0.0286349	1	1	3.2946	1.05802	0.191283	-2.38622	0.0577055	0.154416		NaN	NaN	0	0
Niben101Scf00016g03004.1	394.764	657.061	919.358	2.32888	1.21963	1.05476e-09	2.61087e-08	508.081	621.398	1.5741	0.654525	0.000268507	0.00250221	626.594	858.423	2.17452	1.1207	7.94123e-09	1.01351e-07	AGTACACGTTCTAAAGTTTCAGATCGCTTAAGACTGGATTGAATCGTTCACTTTCTTAATACCTGAGCGTTAACAAGCTATTCCATTTGTGATAACAATGTGTTAAAACTATTGAATGTAGAGGTTGTACATGTAATGAGTGGTTTATAGTTAATAGTTGAATTTATCTGGGAATGTAGGAGTTTACTACTTCGGGGTGTCAATTTAGTTAGTCTTACAGATTACTGTATTATGGTTCTTTCATCTCATGTTCTCATTTCAGGTATCATTTTCTTGTATCGTGTTTATTAGTGTGCTTATTCATAGGTAACGAAAGAGGTACCTTGGTTTATGGATTATTTTCCGTTTGACCTGAAGAATGATAAATCTGTTATACATGCCAATATAATAATTGTCATG…	435	0.328736	0	0
Niben101Scf00016g04005.1	71.0526	351.612	632.172	8.89724	3.15336	1.22325e-32	3.20656e-30	82.021	92.9894	1.30874	0.388179	0.195	0.457655	148.529	226.005	3.18082	1.6694	2.6009e-08	3.08802e-07	AATGCAACTCTTGTGACCTCTTCTCCAACAAGTTTACATCATGTCTTTAGACTTCTTATCTATGCTTGTTTCTTAGTGTTCTGAACTTAAAAAATAAACTACTTGTAACATGTTTGGGAAAGAGTATCCCTAACGTAAATGTGCTACTTAAACTGTAGTAATACTTGTTTTACCTATATGAAAATAAATTGCGCTGCCCTTTTCTTTATGTCTAAAATTTGGATAGATGGAAGTCACGCCGCATGCTTTCTTTGAGTCGAGGTCTCTCTGAAACAACCTCTTTACCTTCACAACGTGGAGGTAAAATTTGCGTACATAGTACCCTTCTCATATTCAACCTTTGTGGGATTATACTAGATTACACTGGAATTGTTGTTATTGTTGGAAGTCACGTTGCAA…	534	0.353933	1	1
Niben101Scf00016g04006.1	113.966	113.913	113.859	0.999057	-0.00136178	0.98939	1	107.228	100.489	0.881745	-0.181567	0.595316	0.902276	98.9322	83.8981	0.736166	-0.441897	0.143495	0.322263	ACCAAGCTGATAGAAAACGTTGGATCAATCAAGGATCTAGGGAGATCATGAGGCTTTCAATCGAACCAGGGAAGAGTCAACTAGAGCTGCATTTGCCGCGACATTGTTGGACCCTAACCAAGAGACTGGTGCATGGTGCTCTATTGACATGGTAGATAGGTTTAGTTCTATAGTAGCAAAATTATTGTTGTTGCTGCTTTATCTTACTATATAATTGGAGGGCTTCTCCATTGTTTCACAAATTTATATCACTGTTGTCTGTACTTGAGGAGTGTTGTAAAAACCTTCTTTATGTCTACATTCATTTGGTGTTACTAGAATTTGAATAACACTTGTTCATCATTTTGTCATATGTTAAAGCACTAAAATTTGTGTCAAT	379	0.369393	0	0
Niben101Scf00016g04007.1	1098.05	857.545	617.039	0.56194	-0.831512	1.46793e-06	1.9774e-05	808.626	519.201	0.472839	-1.08058	4.48793e-11	2.14167e-09	792.837	487.623	0.44408	-1.17111	1.42979e-12	2.91195e-11	TTTTAGGGCTGAAGATTACATTTCAATTTACTGTTTTCTCAACATCTACTAATAGTATCCAAGGTGATTGTAGTTTTGTATAGACTGGGGAAGCAATGGCGGAAATTAATTTTCGAAGGTGCATTGAACTTCATCTTTTGTTGTAATTCCTATCAAATTTCCTTCTTTGCATGTATTATTTCGTTGGGCAGTGTATTCGAGTTTGGACATTCAAGAGATCTTTTTTTAATTGAGTTCTAACGAATATTCTTCACACTCACTTTATGTTAATTGTCCTCTTTATCTTCTTCTCCTGTACTGTTGATCTCCATTGGTCCCAATTTTATAGACAATGGGAGATAAAAAAAACTAGAGGTTGGAGTTATGCTCATATCTTTGGCGTGT	384	0.341146	0	0
Niben101Scf00016g04008.1	376.003	610.127	844.252	2.24534	1.16693	2.03366e-08	3.99587e-07	331.924	287.845	0.76554	-0.385449	0.0795259	0.244734	537.792	699.581	1.86057	0.895749	9.42608e-06	7.18552e-05	CACATTGTTGCATTTCCATAACATGGCAAATGAGATGACCGTAAAATAATTTATTTCTTGAACAGTGAGATGACTAAAAGAACAATTTTTGAATCAAAATCCAAATTAAAATTTGCCTGCCACATTTGGATTACATTAAACAATACTACCAGTCACTTCGGGTCAGGCAATGACTGACAGAGTAAACATATGGAATTGGCAAAGAACACAACATTTTCCACTATTCCAAAAGGATTGGGCAGTGATTTCAGGTTCCATATAGAAATTATCGGCCTGTCACTAAGTCCCGCCTTTCCAATTTGGTCGGACAATAAAAAGAAACTATAGCATCCAATGGCCTTCTGCGAGGAGCT	353	0.373938	0	0
Niben101Scf00017g00002.1	5.72841	6.9339	8.13939	1.42088	0.506787	0.538479	0.835045	5.89912	6.06984	1.0596	0.0835244	0.843791	1	4.21863	2.70885	0.47288	-1.08045	0.247792	0.485545	CAAGCCCCAGAATTGGCAGTGGAAGGATGATTCTGGGGCAGCTCCGCCTCCCCATACCGAATGGTAAGTACCTGAAATCAACCTCGCCACCAGCAACAGCTGCCTCTGTGCTACTATCCTCCTCAAGAAACCTCTCGGGCCGGAATTCATTTGGGTTTTTCCACCAAGCAGGGTTATTTGCCAGCCACCACGCGTTCACGACCACCTTAGTTTCTTTAGGAATAATGTAACCACCTAGCTTTGCTTCTTCAAGGTTCATATGGGGTACAAGTAAAGGTATTGGTGTGGAGTCTTAATGTTTCATTTACTGTTGCTAGCAAGTAAGGCAGCTCATGTAGGTTCGATTCTGTTACTGACTTTCCTTTGAGGACTGTTGAGATTTCATCCCTAATCTTCTGT…	546	0.435897	1	0
Niben101Scf00017g00004.1	261.903	313.267	364.632	1.39224	0.47741	0.0367392	0.122095	282.664	303.426	1.15855	0.212315	0.238398	0.524758	252.015	242.128	0.924498	-0.113258	0.577433	0.856729	TGGATAGAATGGAATGCACGGTTGAAGCCTGTGGCGGATGTAGGTTTTGAACAAGGTTCAACTAAACCCAGTATTTTCGATATGGAGCATAGATATATACGTAAAAAAATCAGTGAAGTTTGAACAACTATTAAATTATGAGTTCAATAAGTTCTGTGCTTAAAACTTTAAAAATTGAAACTATCAAGTTTAAATCTTGGATCAGTCATTTATTAAGCCAAGACTGAGACCTCTTATCAACTAAAAATACTTCATGGCATTTTCTATGGAGAAATGTACTTCCATTTTGAAGTTGCCGTTCCAATATTTGGGAAGAACTAAATCTGGGCTACATTTGATGGCACTCACTCATTGGGTTGTTCTGCACAAGGATGTAATGAAAGATTTCATCCAAAAACA…	717	0.313808	0	0
Niben101Scf00017g00005.1	1569.42	1881.33	2193.24	1.39749	0.482838	0.0137244	0.0552579	1428.19	1286.97	0.820029	-0.286253	0.151472	0.387173	2250.13	2930.84	1.86747	0.901085	1.12725e-06	1.01313e-05	AAATAATATTTGAAGCAGATGCAATGTCCAAACAAGAACCCGGTTAACAAGCTCCATACCGGTCGTTATCTTGACACATTCATTTGTTCGTTTGACTTGGGCATAGAGGAAAACCATTGTTTCTTTATCCTCCTTTCCATCTAACTTAGCCGATAATCATGGAGCTTATTTTCCAACCACTTCTTCTAAACAAATCAAGCAAACATGAGAAGTTTCAGAGTTTCCACCTGAATCTTACTGAAACATAATGTGGACGAAATGCCTAATTTAAAGCAAATGGAAAATAACAGCACCAGAAACAGTCGGAACTATGTCAACATAAATGAATTAAAAAGTTGCAGCAGGACAAAAGGAAGGGAAAAACAATGATCCAGAACATGAGATTGAGTACTTCTACAC…	458	0.377729	0	0
Niben101Scf00017g00006.1	0.33028	0.303562	0.276845	0.838213	-0.254612	1	1	0.16514	0	0	-Inf	1	1	0.341477	0.352673	1.0678	0.0946422	1	1		NaN	NaN	0	0
Niben101Scf00017g00021.1	0	0	0	NaN	NaN	1	1	0.147028	0.294055	Inf	Inf	0.486232	0.802087	0	0	NaN	NaN	1	1		NaN	NaN	0	0
Niben101Scf00017g00026.1	12.0416	10.8841	9.72649	0.807738	-0.308041	0.68335	0.971653	13.4799	14.9181	1.23888	0.309031	0.507293	0.81969	12.6144	13.1871	1.09513	0.131096	0.839339	1		NaN	NaN	0	0
Niben101Scf00017g01009.1	0.614782	0.307391	0	0	-Inf	0.24086	0.500669	0.480788	0.346794	0.564093	-0.825994	1	1	0.681608	0.748434	1.2174	0.283801	1	1	AGTGGCTATCCCCAACCATAAAAAATTATCCTTATACCCCCAATCATGCATCAAAACAAAATAAAGTCCAATCCCATTACGATGATCATGAGATTACGATGATCATGAGTTGAACAAATTAAAATGCCTTAACGTTACACT	141	0.347518	1	1
Niben101Scf00017g02004.1	2.60629	1.44157	0.276845	0.106222	-3.23485	0.0548282	0.167479	1.85174	1.09719	0.420978	-1.24818	0.321048	0.633219	1.69278	0.779262	0.298993	-1.74182	0.203572	0.420945	CTTTTAAGACCCTCTATTTTCGCTGAGAATTTTTAATACATCAAATCTTTTTACAATGGTAGCTTTTAACGACCTCTTTAGTATTTGAATGACTTATTCCAATAAGCATATATCACGCATTAATGATGCCGTGAAATATGTCATTAACTTAGAAAAAGCAAAACAATACTACACCATCTTCTTCATCTTCAAAGGCTATTTCCACCACCACTCCATTTTACGATCATCACCAATTCACCATCAAAACAACAAGGCTACCCATCGAAAAAGATCTTGTTGGAGATCATCGCTTCACTCTCCTCTATAATGCCACAAATTTAGAGGAACACGATCGGTACTATACCTTATATTAAGCTTCCGTCGAGCGAATCACTAATATGGAGTAATATTTATGGTAAA…	530	0.337736	0	0
Niben101Scf00017g03003.1	2280.24	2317.54	2354.83	1.03271	0.0464362	0.783395	1	1894.52	1508.79	0.661678	-0.595799	0.000653453	0.00526269	2590.26	2900.27	1.27191	0.347	0.081774	0.205903	ATCTCAGAGTAAAGGTAAAATCTGCGTACGCACTACCCTCCCCAAACCCCACTTAGTAAAATTATACTAAGTTGTTATAATCATAGCATAACAAACTCCTTAGAGTTCTGGAGAGAGAAAGTAGAGAGGAGATGGAAAAAATTTCTCTTTTTGGCATACTGAAGAGTATTTTGGGGATCATAAGAAAATATAAGTGATAACAAAATAAAATACGACCAAACCAAAGAGTTTATAATTTCTATTTTGTAAAACTATCATACTGTCTTGAGTTTTGATTACTATAGAACAACCAACTCCACCTGCTCCAATATTGATTCTCAAACCCCACAAGAGAAGTAAGAGAGCTCTGGCGCTCTAAAACGAATTTCATTCTGGTGTTTTTGAGTTTTTACCATCGTT…	624	0.347756	1	0
Niben101Scf00017g04008.1	28.9411	109.163	189.385	6.5438	2.71013	3.11097e-14	1.51378e-12	25.1197	21.2983	0.735921	-0.442378	0.381191	0.706182	34.161	39.381	1.36073	0.444381	0.356105	0.630168	GTTAGAAACATAACTTAATCAATTAATTGAAC	32	0.21875	0	0
Niben101Scf00017g04010.1	0.284502	0.142251	0	0	-Inf	0.481564	0.781372	0.315648	0.346794	1.21895	0.285643	1	1	0.318587	0.352673	1.23962	0.309894	1	1		NaN	NaN	0	0
Niben101Scf00017g04017.1	736.584	730.974	725.363	0.984766	-0.0221473	0.959456	1	661.994	587.404	0.79747	-0.326497	0.102986	0.295167	836.252	935.921	1.27062	0.345536	0.0650441	0.170773	CTTTTCCTATGCGATTGTTGAGAAGTAGGTTTTTCTTGTTAGCTGGTGTGCTTGAAATTTTCGTGACATGAAGTTATCTTTCTTTTATGTTGTATTTCACCATGCATTTAGTATTTTTTTTTCCCGCTTTTCTCTTGGGAGGCATGTATATTATAGCTACTAGCCTATGGATCTTTTCTTTAGCACGATCTAATTCAAAAATTTCACCCAATTGAGCACGTCTAGCATATTTTTTCACAGTAGCAGGATCACTATAACTGACGCCGTTGAGTTCACCGCCGTAGAATTCAACAGTTACACCTACTTGTTCAACACTATACTTCGATTCTGCCCTTCTAAAAGGAACATCGGCTTTAACAATTCCATCGCCATCTACCAAAACGACCGGAAATGTTATCT…	419	0.372315	0	0
Niben101Scf00017g04019.1	89.8273	435.429	781.031	8.69481	3.12015	3.2766e-33	8.87538e-31	84.7219	79.6165	0.886329	-0.174086	0.674837	0.971398	131.341	172.854	1.92429	0.944325	0.00165819	0.00743108	TGAAAAATCAGTCTCACTATTTCTCGTCGAGAAAGCTATATATCTGCATTCTTTTATATATGTACACCAACTTCCCGGAGTGGAGAGCTTCTTTGAGCAGGTTTAGCGATAGGATTAATGTGATTTCACATCCGCTAAATCTCACGTAAATTCCCAACAATACTTCACAGAAATAAGCAGTCTGTTATTGCAGCTATACTCCCATACATGATCTGGAATCATTTCCCTTTTCGTTTCTTGAAGTTTTTCTCCTCTTACCCATGAGTCCACGGCGTTTACCTGTAAATACCACCTATTGTAGCTGGTTGGGGTAAGCGAAACTACATATTGTTGTCACATTGTGTAGCTTAGGTTCTGCAGCATTGAAGAGCTAAATATTCACAATATGGAGTCTGGTTT…	619	0.378029	0	0
Niben101Scf00018g01001.1	3.36083	2.46482	1.5688	0.46679	-1.09915	0.368794	0.669521	1.97447	0.58811	0.174989	-2.51466	0.14947	0.38373	2.6206	1.88037	0.559495	-0.837803	0.597658	0.87769		NaN	NaN	0	0
Niben101Scf00018g01002.1	135.099	120.558	106.018	0.784739	-0.349715	0.206243	0.451098	123.714	112.329	0.831455	-0.26629	0.377049	0.70118	141.707	148.315	1.09782	0.134645	0.70582	0.981522		NaN	NaN	0	0
Niben101Scf00018g02003.1	2624.8	1810.66	996.528	0.379659	-1.39722	1.2589e-14	6.42819e-13	3718.03	4811.27	1.83301	0.874211	1.60033e-05	0.000217363	2088.84	1552.89	0.591624	-0.757248	2.44349e-06	2.07824e-05	ATAAAGAAGCTATAGGTTCTCATTGTTTCTGTAGGAAACATTAGAGCCATTGTAGCACCGATGTTTGAATTAGAGAAGCTATTAATTTCTCGTTGTTTCTATAGGAAACCTTAGATTCATTTTAGAAATGATGTTTGAATTGTGACTTGGAGTCATAGAAGTGTATTGTTGTGGCCCTTTTGCTTCTGCAAAAATGTGTTATCATAAGGAGGATTTTCCAAAATTATTTGGCAGCTTTGTGAATCTTTTGTGCTCTCCATTTTCTCAGTCAGCTGCCTTTGATATATAAAAGGGGAAATCCTAGCCATGGCAAAATTGAGAAAAAATGTTGAGAAGATAATTTAGATGACTCGGAAGAAAGTTATGGTAGCATTTGTGCAAAAGATTTTAAGATTTGAT…	551	0.344828	0	0
Niben101Scf00018g02004.1	0.33028	1.54005	2.74982	8.32572	3.05757	0.0980949	0.262151	2.93237	5.53447	16.7569	4.06668	0.00443378	0.0256987	1.65588	2.98148	9.02712	3.17427	0.0693097	0.179819	TTTTATTGGCTCTTTGATCAGGAAATTCTAACGTCCAGTAAGTTTTCGAGCTATGCATCTGAGTTAAATGTATCACATTCAGTGGTAGAAAGGAGGACCAAGGATTGATTGTAACAATCTCCTGCCATATACCAGCCACCCCTCTCGACGAGGAAAAAAGAAAATGAAAGAAGCAGAACAAAATCAGCAAAATACTTGCTTTGAGCTTTAAAATATAACACTTCGTTAGATTACCCTCTTTTTATCATCATCAAAGAGTTTCACACATTATCTTGCAATTTATCAATGGATCTTTAGGAACTATTCCAACTTCTTGGTTACTTATTGGTTAAACTGGAACCAGGAGTTAGCACCTTTTCTTATTTCTGCTGTTACATTCTCATATAAATCTGAAAATAC…	438	0.342466	0	0
Niben101Scf00021g00004.1	459.174	553.642	648.111	1.41147	0.497201	0.0131292	0.0532613	383.952	308.73	0.67236	-0.572695	0.00735791	0.0386928	592.584	725.993	1.58109	0.660917	0.000368509	0.00196844	GTCTAGCAAATCATCTGAGCATATAGACAATGCAATAGAAGATCAGAACCAGAGATCTGAAACTGAGAGTAACATTTCCATTTGACATAAAATCCTATCACATTGTACATATATTATAACTTTCCCTCTTCATTTGTGTTGCCTATAAAGAATTCTACCCAAACATAAGACCAGTGACAGTATCTGAATAACA	193	0.336788	0	0
Niben101Scf00021g00005.1	26.2914	19.4855	12.6796	0.482272	-1.05208	0.0446056	0.142305	23.1287	19.966	0.759412	-0.397046	0.445166	0.783052	17.986	9.68061	0.368204	-1.44142	0.00936612	0.0335267	TACAGTATGATTTTAAAACGTTTTAACAGTCATCTGCTTCAAAACTTAATTAAACCAATGCACCCCAACATATGGCACTTTGATAATAAGGCAACACAGAGTTGTGATCTAAATACTCTATTTCCTTCTTCATTTTCTTGGATTGATTGGTAGCGCAACCTCCTCTATAGCTCTATTTTGTTTGTTTTAATTTTTGTACTGGCTAAGGTTTTTTAATATTGAAATTCTAAGAACTTGCGCTTGAAAAGTAGGTTATTTTTATTTTAAAGAGATCATAAAAGCATAGTATATGTTTTGTCAAGAAATTCAAATCAGCTCTTCTAAATTCAAGAGTGTACAGGTTAAACGACACTGCGGATTTTGCTTCAAGTTTAAACATTTCAAATACAACTTGT	395	0.308861	0	0
Niben101Scf00021g00010.1	97.0924	86.1711	75.2498	0.775032	-0.367672	0.303852	0.587139	68.2293	39.3662	0.405451	-1.3024	0.000124965	0.00129478	87.6973	78.3021	0.80647	-0.310307	0.342682	0.612557	TCCTGTGTTGCTCCGACAAACAATCTTGCATTGATCTCAAGGTCATTCATCTATCTCTGC	60	0.433333	0	0
Niben101Scf00021g00012.1	6.86884	5.38167	3.89451	0.566982	-0.818624	0.334957	0.627879	7.60507	8.3413	1.21437	0.280206	0.666024	0.96364	3.83018	0.791522	0.115234	-3.11736	0.0078918	0.0289824	TCTGATGAAACTGGGGCACCAATCACTGGTGTTGCATTGTCTTCTGTCTTCAAAATTTTGAGTCTTGATGTTCTCGATTGTAATACTTCCAACATTGAAAATGCCGTGCACTCTGTAGTGGATGCTGTGACCAGTGCAGATTCGAGGTAACTGATCCTGCGTCAGAAGAAGTTGTATTGATGAAGATACTTCAAGTACTTTTGGCATGCATGAGAAGTAAAGCATCAGTTGTGTTGAGTAATCAGCATGTTTGCACCATAGTCAATACGTGCTTTCGAGTAGTTCATCAAGCTGGAAGCAAGAGTGAGATCTTACAGCAGATAGCACGTCACACCATGCATGAACTTGTGAGATGTATCTTTTCACACCTTCCGGATGTCGACAACACTAAACATTCTA…	431	0.426914	0	0
Niben101Scf00021g01007.1	6.85971	4.86939	2.87906	0.419707	-1.25255	0.144726	0.349633	5.67592	4.49213	0.654857	-0.610748	0.409654	0.74091	6.23193	5.60415	0.816967	-0.291651	0.689763	0.966006	GTACAAAGACATTTACAACTGAAAATAGAAGCTCAAGGAAAGTATTTACAATCAGTTTTGATGAAAGCACAAGAAACAGTTGCAAGATATGGTTCAAGTTCTTCTCCGTCAGCAGTAACTAAAATCGATGGCTCAATCTCAATAGATACACACAGAGATTCTCCAACTTCTTCATTATCAACAAATTCTAGTATTCTGTCACTGATGGATATGAATCCAGGGAATGGAAATGGCTCGAAAGCCGTAGCAAAAATAAAGAAGAGGTGCAGAACTAATATTTGCAATGATAATTGGATTGAAGAACCATCTGGAAAAATATGTGACACTCAGAGAACTAATGAACAGTTCACATCTGGTCCAGAAGTAATAGACTTTATTGGTAGATGCTTCTAAAGCTTA…	755	0.370861	1	0
Niben101Scf00021g01015.1	0	0	0	NaN	NaN	1	1	0.147028	0.294055	Inf	Inf	0.486232	0.802087	0	0	NaN	NaN	1	1		NaN	NaN	0	0
Niben101Scf00021g01016.1	13.118	9.56758	6.01711	0.45869	-1.12441	0.0734678	0.209498	14.013	14.908	1.13645	0.184535	0.771804	1	8.789	4.45996	0.339986	-1.55645	0.0324963	0.0959364		NaN	NaN	0	0
Niben101Scf00022g00003.1	111.989	88.7729	65.5572	0.585391	-0.772528	0.0110841	0.0464727	93.4874	74.9861	0.669587	-0.578657	0.0962869	0.281874	95.6767	79.3648	0.708686	-0.496782	0.107384	0.255495		NaN	NaN	0	0
Niben101Scf00022g00008.1	220.965	342.219	463.472	2.0975	1.06867	1.04076e-06	1.45709e-05	208.724	196.484	0.889212	-0.169401	0.551235	0.861518	294.638	368.312	1.66684	0.737112	0.00188701	0.00833245	TGGGGGATGGGTTTCTGGAGGGACGGTCGGCAAGGAAAGTGTTTCAAGAAGCAATAAGGATAATTGCATGGCTTGGACGCGAGCTACAGTTCAGCTACTTCTCTGTTGAGCAAGCGTGTATTAATCAATCTAATTAACTATGCAATAAAGTGCCAGCAGGCAGATATATCACACAAGTAAAAAGTCCTCCCCTTTCTGAATCATGCCCGCGAGGCACATACTGTACCCAGCGACATTAGGCAAAATACATAAGCACCCGATACTTGCACAAAACTTAGTAATTTATAATGGTTAAACTATAAATTGGGGTATATATATTTGTAAATGTGCATGTAAGAACATAACACATTAGAACTAGGTTGGTGTACATAGTAAATGTGATAACGTTTTCATCCCGAT…	1322	0.389561	1	0
Niben101Scf00022g00011.1	0.33028	0.321998	0.313717	0.949851	-0.0742267	1	1	0.606223	0.882165	2.67096	1.41736	0.46908	0.802087	0.16514	0	0	-Inf	1	1		NaN	NaN	0	0
Niben101Scf00022g00013.1	0.284502	0.142251	0	0	-Inf	0.481564	0.781372	0.289278	0.294055	1.03358	0.0476486	1	1	0.318587	0.352673	1.23962	0.309894	1	1		NaN	NaN	0	0
Niben101Scf00022g00014.1	0.284502	0.456023	0.627544	2.20576	1.14128	1	1	0.609703	0.934904	3.28611	1.71638	0.468946	0.802087	0.142251	0	0	-Inf	1	1		NaN	NaN	0	0
Niben101Scf00022g00015.1	21.3598	14.5282	7.69664	0.360333	-1.4726	0.00862484	0.0377942	18.4878	15.6159	0.73109	-0.451879	0.427001	0.761486	17.901	14.4422	0.676139	-0.564608	0.304523	0.563231		NaN	NaN	0	0
Niben101Scf00022g00016.1	627.042	532.253	437.464	0.697663	-0.519397	0.00786793	0.0350526	776.051	925.061	1.47528	0.560987	0.000643513	0.00519883	627.363	627.685	1.00103	0.00147965	0.927302	1	CCGACACAATTAATTTGATTTGATAATTGAAAAACCCGAACTTATGTACACCCCTACTCTCAAATGTAAAATCACTATGGCATGGCAAATTCTTTTTCCAGGTATACAGAAGTACCGAGCAAATATTGCTAGTAGACCAAGCAACGAAATGTATTTCTAATGCAATAGAAGCATAGAATGAGAAGTAAATAAAAAAAGGTGTATATTTTCCTCTTTTGGTTTCTAAAACCAAAGACAGTTAGCTGTAAGATCTCCACATACTATAACTTTGAGGTTGAAAAGACTAATTTCTTTCTAATATCACAGGTGAAAATGTAGTCTAGCCATACATCACAAATACCAGTCATACCTCTACAATGATTGATTCTGTCGCAACTTTATCCAGTCAATCCGGTCCCG…	818	0.376528	0	0
Niben101Scf00022g01003.1	72.1023	51.5451	30.9879	0.429777	-1.21834	0.000820664	0.00526408	64.5319	56.9616	0.790011	-0.340055	0.307267	0.616652	48.0931	24.084	0.334025	-1.58197	2.44562e-05	0.000171725	TGATAGTTTTAAAAAAAAAATTACCGGTATATAGCAATGTAATTTAATATGTTCCAGCTGGTTGTCTGCCATCTGCTAATATTTCATCATGCTTCCTAAGCATCACTTCCTCGGTGTCCAATTTTTCCCATAATTGTATTGCCTTAGTTTAAAGACAACAAAGCTTCAACATATAATAATTTCCACTGCATAAAATGAGATCGAACTACTTCATTCAACTATGTGCTGCTAAGTATACCAAGGCACCATGTTTTGCATATCTTTTGGGACATAGTTTTGTTGGTACAGCTGTGGC	295	0.349153	0	0
Niben101Scf00022g04003.1	49.6463	51.4651	53.2839	1.07327	0.102014	0.743161	1	58.7856	67.9249	1.36818	0.452254	0.164692	0.407294	51.6076	53.5689	1.07901	0.109711	0.82923	1	TAAATGTATTACTTTTGTGGTAGGTCAATTTTTTCTCTCCATTTGGAGTCTTTTCCCTTTTCATTGGATATCGCAATTGTTAAGAAACAATTCTAAAAGAATGTAAATGAAAATGTTGAAAGATGTTCCGCATCTTTGTCTTCTTCCCCTTAGAATTCAAACAAATGCTTAGTGGGCCTCTCTTTCAAAAACCAGAATTAGGACTCTGTTCGTAACTCACCTCCGGACGGATTAGAGC	238	0.361345	0	0
Niben101Scf00022g06001.1	512.178	519.635	527.091	1.02912	0.0414072	0.859848	1	593.919	675.66	1.31919	0.399651	0.0161997	0.0724783	709.676	907.174	1.77121	0.824733	1.39051e-05	0.000102683	GGCGATGAAATATTGGATATGTTTGTTTCAGCAACATTACAGATGTTTATATTTTATGTATAGTTAACTATTTATATCACAACGAGCTGTAGACACAGGAATGCCATATATTTTTGGCATTGGCTTTCGCATTGTATGTTTTGGTTAACGCAATAGATGCAACTTCAGTGCCAGCACAAGGAAAGAGAAAAAGGTTATAAATAAATGTAAAACTTGTTATGGTGGCATGTATGAAATGTGAATTAACTGATAGTAGTCGTACGCAAGCGCTCTTTAGGTCGCACTTGTTTGAAAAAAATTAAAATGTTA	309	0.333333	1	0
Niben101Scf00022g06009.1	591.11	532.188	473.266	0.80064	-0.320775	0.0708409	0.204002	537.048	482.987	0.817084	-0.291443	0.1122	0.313204	536.189	481.267	0.814176	-0.296588	0.0660016	0.172782	GGCCTATACAATCTTTAGAATTGAAAAAGAAAACTAAATAAGAGCTAGATATTTGGGATCTTCTGTTTTGCGTTTAATCAATTAAGAGAGTAAGAGAATCCCGCCCCCCATTCCCAAACAACATCTACTCATGGGTTTTTGTTTTCGAGCAATATGAAAACTCATGAAACAATCAGACCTGGTTAAGAAAGAGGCTTCGTATCCAAAGCTAACGCCATAGCATTCTCGTATTCT	234	0.371795	0	0
Niben101Scf00022g09004.1	619.15	530.496	441.843	0.713628	-0.486757	0.00837113	0.0368871	592.027	564.904	0.912385	-0.132285	0.628169	0.934076	722.113	825.075	1.33259	0.414236	0.0298958	0.0895911	TGGGGTCTGAAGAGGGTAGTGTGTACGCAGACCTTACCCCTACCCTTGGGTAGAGAGGCTGTTTCCAAATAGACCCCCGGCATCCTTCCCTCCAAGAACTTCCCACCTTGCTCTTGAGGAGACTCGAACTCACAACCTCTAGGTTGGAAGTGGGGATTGTTTACCATCAGAGCAACCCTCTTGTCTAGTGTGATGATATTATCAGCTGCAACATTTGGGTTCTGGTAACACGATTGTTCTTTCCTTATGTATCACAAATATATTTAAGAAACAATTGACTGCTCCTTTAGCTTATTAGGTATAGATAGACAAAGGATAGGCACACTTGAACAAACTGGAAGAAGAGTTCTAACTGGGAGATCTGAACAACTACTTTTTAGCCTCTAAAATGAACGGAAT…	733	0.412005	1	0
Niben101Scf00022g09008.1	283.403	369.104	454.806	1.6048	0.682397	0.00250935	0.0135994	311.754	340.106	1.20008	0.263129	0.186368	0.443843	463.06	642.716	2.26785	1.18133	7.11573e-08	7.88245e-07		NaN	NaN	1	0
Niben101Scf00022g09009.1	132.982	133.822	134.663	1.01264	0.018126	0.932917	1	185.511	238.04	1.79002	0.839973	0.000414668	0.00361163	133.151	133.32	1.00254	0.00366138	0.955613	1	AGTATGTTGTTGACTCAAATTTTATCAATGGCATTTATATTGTCCCGTGGACAAGAAGATAGTGGATTGGTAAATTTGGGCTTGAGAGATCATAAAAAACCTTTTAACTGCTGAACAGAAAAATGCTTCTCATTTTGAGAATTTGAAATCATGCCCGGGAAAACCGTGCAAAAGTGAAAGCTTATAGGCACGCAGGTATGAAGCTTACCCATAATATCTAAAGTCTAAACTGAAGTTTGGTCGTGTGCTTCTAATGAAGTGGATATATTATCTTCTGCAATTTGTGTTGGAAGAGAAGCTGCCAACTTTCTCATTATGTTTCACTCTGATCAAAAGTTAATGAAAGCCTGCAGTTGTTGAGGCTAGCCATTATCACCATCTCAGTTAGTTATTCTTATG…	1379	0.372734	0	0
Niben101Scf00022g09011.1	281.647	175.125	68.6018	0.243573	-2.03757	4.57003e-15	2.46639e-13	233.215	184.783	0.656078	-0.608062	0.00507674	0.0287075	163.762	45.8768	0.162887	-2.61805	1.92109e-23	9.72218e-22	GGGTCTGGGGAGGGTAGTATGTACGCAGACCTTACCCCTACCTAGGGTAGAGAGGCTGTTTCCAAATAGACCCCCGGCATCCTTCCCTCCAAGAACTTCCCACCTTTGCTCTTGGGGAGACTCGAACTCACAACCTCTCAGTTGGAAGTGGGGGTTGCTTACCATCAGAGCAAGCCCCTCTTGTCAATGACGTAATATAATCTAGTTTCAAAAGGAAGAGAAAATAGAATGTCTATCATTGAGTATTCAGTAATATGTTGTGGACTTGTATCAAGAGCAAAGATATTTTGTGTCTCCTCTTTTTTAGATGTTGAAGCTACTGAACAGACATTTTTACACCATAGAGTGATGAAAAGCTTTATGATTCAAAGGAAAAAATAAATTGAATTTTATAGTACA…	495	0.39596	0	0
Niben101Scf00022g09023.1	63.7943	63.2737	62.7531	0.983679	-0.0237408	0.935299	1	59.953	56.1117	0.879574	-0.185124	0.622198	0.92806	74.2236	84.6529	1.32697	0.408133	0.243376	0.480127		NaN	NaN	0	0
Niben101Scf00022g09026.1	33.9697	21.0179	8.06608	0.237449	-2.07431	6.03626e-05	0.000544584	33.3987	32.8277	0.966381	-0.0493361	0.97266	1	24.293	14.6162	0.430271	-1.21668	0.0156711	0.0519756		NaN	NaN	0	0
Niben101Scf00023g00004.1	220.781	902.733	1584.68	7.17762	2.84351	2.21984e-35	6.82548e-33	285.126	349.47	1.58288	0.662552	0.00160378	0.0111758	380.137	539.493	2.44356	1.28899	4.64158e-08	5.30175e-07		NaN	NaN	0	0
Niben101Scf00023g01002.1	81.0076	90.3093	99.6109	1.22965	0.298248	0.337222	0.630516	83.1729	85.3382	1.05346	0.0751346	0.853397	1	78.2012	75.3948	0.930713	-0.103592	0.76088	1	CATATTCGGATTGTGCACGCAAATCGATACACATAATATGAAACTACTCATGATATCAAATTATGAATTTACGGAATTGTGCAAAACCACCAGATGGTGCGTTACACTTTAACATTAATCAAAAGTATTTGTATTAACCACACATACTTTACGCATTGCTGATGATATCGAAATTTAGCTCTACATCAATCAAAATGGAAAACTTGAATGCATACAAACAGATCTTCCACTGACGACATACAAGAGATGCCAAGTTGATTCCTCCTTTCACCTTCCCAATGAACTGATTTTTAATATGAACTGT	304	0.342105	0	0
Niben101Scf00023g02002.1	465.043	633.147	801.25	1.72296	0.784889	8.62629e-05	0.000744094	423.488	381.934	0.821287	-0.284042	0.183869	0.439652	648.882	832.721	1.79063	0.84047	1.06735e-05	8.05757e-05	TTTTCCGTTCTTGGAATGTATTGCATGTGCATCTGATCTCCAAAACAAAGTGTGAATGGGTGTTACAGTGTGATTTATGTTGGTTGAACCCGGCCATGAAATTGAAATATGTATAACTATTAACCTTTTGGTATCATTTATCTTTTCTTTTCTTCTTTGACTATTTTTGGGGTTGGAAAGGAAGCATGCACTGGGGATGGGGGAAAGGTGAAATGTGGTTTGTTAAGTTATGCTGTAAGCTTGCTGATTCTCTCTGCAACAAGATGAAGATCGTTTTGCAAATGTAAATTAACATGGAGAATTAATATAATTCTTCTGTAATTAACTTTAGTGTATTCCATTCTTTATGTTGTACAAATTGGTTTGAAAATGGTTGGCGAACTACTTAAATTAGATTTG…	434	0.322581	0	0
Niben101Scf00023g03015.1	477.453	375.01	272.567	0.570878	-0.808745	0.000173919	0.00136626	727.25	977.048	2.04638	1.03307	2.35458e-09	8.10257e-08	360.847	244.242	0.511551	-0.96705	2.27002e-06	1.9394e-05	AAGTAAGACTAGAATAGGTCAATCTACATAGTTATACAACATATGTGGTACTCCTATACGACTTTCATAACAAACATGACTGAAAATCCATATTTCTA	98	0.306122	0	0
Niben101Scf00023g03016.1	414.338	469.932	525.526	1.26835	0.342953	0.106676	0.277842	551.259	688.179	1.66091	0.731973	3.76833e-05	0.000458511	543.74	673.141	1.62462	0.700099	0.000397955	0.00210693	GAATTGTTTCTGTTCATTCTCCAACTGTAAATTCATGTTACTAGTTTAGGTATACAAACCCGATGATATCCAACATTGTGAGTTTCAGCTGACTCTTGTGACGAAACAGTTAATGGAAAAATTTATCTAAGATTCTGTTGGAGGTATTTTCTGTGACTAACAAGTGTTTATTTTGGATCATTAAGTTTCTTTTTCAATTT	200	0.315	0	0
Niben101Scf00023g05010.1	1.13801	0.882775	0.627544	0.551441	-0.858722	0.550029	0.845293	1.79796	2.45792	2.15985	1.11093	0.434388	0.770336	0.763819	0.389631	0.34238	-1.54633	0.51988	0.796218	TATATATAGTTACACTATTGATGATAATTCCACGTAAAGGCAATGTTTTGATTTGATTGAAGAAAGAAATACAACAAAGGAAAGTCAACAGTATATATATATATATAGTAGCTCCATTTGTTATTAAAACATTGTATTCTTCATATGCTGTTCCACGATAATCTTCTATGAATAATAAGATTTAGATTTTTTCTTCCAATAT	202	0.252475	0	0
Niben101Scf00023g06002.1	328.301	375.239	422.177	1.28594	0.362828	0.100675	0.267266	359.8	391.299	1.19189	0.25325	0.171747	0.419261	338.699	349.097	1.06334	0.0886062	0.766296	1	AGTGGTGAAGCCCGATGATAGCTCGCCCTATTATCCCCATGTTTATCTATTCTGAATTCAAACATACCTGCTATATTGTAATACGATTCTTCTAATGGGGAAATCACCATGGAAGTTTAAGTGCAACTTTGGTATTTATCGAAATGGTAGCCCTGTTCGCAAGTTGTAGTATTTGCATCAGATTTTCATTGAATTCTGTTAATATGCCAATCTTCGCTACATCTACGTTAAGATGAAGAGCCAAAATAATGTCCAGGACAGGACAGATTACTGAACACAGATCAAGGTTCTTATTTCCGTGGGTTGCTTTGCCACAGTTAAGAGCAAGCACGCAGCAAATCATAGGGTTAGTATTGCTCAAATTACTCTTTGTTCTTAACCACAGCAAGTTAAAAACTTA	400	0.3825	0	0
Niben101Scf00023g06009.1	28.1579	18.8407	9.5235	0.338218	-1.56397	0.00276864	0.0147585	19.4938	10.8297	0.384608	-1.37854	0.0100179	0.0493249	16.5621	4.96641	0.176377	-2.50326	2.33818e-05	0.000164873		NaN	NaN	0	0
Niben101Scf00023g07007.1	292.278	445.457	598.637	2.04818	1.03434	1.86711e-06	2.46478e-05	274.228	256.178	0.876486	-0.190196	0.397846	0.727096	292.647	293.015	1.00252	0.00363456	0.942537	1	CTGGAATGACATAAGTAGCCCATGCAGGAACTCGTTCAAGAGGCCCATTTGGTGTGTTAAAATACACCCTGTATTTGCTTCCGTGAGGTAAACCAGGCATATATTTCTGTAACCAAGCTTTCCTTCCCTTTTTAGTTTCCAACCAGTAAGCAATAGGAGGCTGCTTCATACGAAATTTCTGAAACGATTCGGGATCACCTATAATATTGAAAATGTCATATTCTTTTCCATTATCCATCACATCATACGATGGCGAATTGCTTGCTGGGTCATTTTGGTTGTGTTGCTCTTTCCAGGCTTTGTACCGTGTCACTGCATCAGGCATTTCTTCTAGTTCCTCTTCCGTTTGGGGTCCATTTGGGCCAAACATTTCCTCGTATAACTTTGCCGCCGCCTCAT…	1184	0.375845	1	1
Niben101Scf00023g08006.1	493.157	586.238	679.318	1.37749	0.462041	0.0189225	0.0714912	491.449	489.741	0.993073	-0.0100286	0.961202	1	572.641	652.125	1.32235	0.403102	0.034637	0.101226	CAAAATATTGCTCCTCAGCAACATGATCTGCCAATCCGTATAGGTAGATGTCTATAAAAAAATTATGGTCTCTACAAGGAAAGCCTCTTTCAGTATCTTGCACTTTTCGAGTCTCATGCCAATTTTGAGCAGGTTATCATTGTATAATTATGATTTTTGCAAACGTCTTCCTTAAACAAAAGTATAAACAAAACGGTAGGTTTTACTTGAGCATGTCTGTGTGGGTGTTAGCCCAGAATGTCGTGGCGGTTGATTGACTTAGAAGGCTTAGTGATTCAGAAGCTCTTGATTGTATCCTGGAAATGAGAGGCAATGTCATCGATCCAATTAATAGCTATAGTGAATAAAGTATCAACTAGAATAAAAAAATACATTTCTTAGGTACCCTTGAGAATGAGT…	440	0.356818	0	0
Niben101Scf00023g08009.1	0	0	0	NaN	NaN	1	1	0	0	NaN	NaN	1	1	0.389631	0.779262	Inf	Inf	0.2517	0.489669	TGCACTTTATATGGTCACAACCAACTTCGAAACAAACATTTTTTCCCTTCAATTTATTAACCAACACGACATTACATTCTACGTACTCATAGATTTCCTAAACCTTAGCAGCATAACATGAAATCAAAACCCAAGTAGGTAATAATACAATAGCTTTAATTTAACGCCACTGCTAATTAACTGGTTTACTAATTTTCCATCAAGAA	206	0.320388	0	0
Niben101Scf00023g08011.1	135.962	149.025	162.089	1.19216	0.253583	0.343802	0.636543	202.055	268.149	1.97223	0.979831	9.42676e-05	0.00101576	199.416	262.87	1.93341	0.951148	0.000259459	0.00143974		NaN	NaN	0	0
Niben101Scf00024g00003.1	402.812	381.739	360.665	0.895367	-0.159449	0.456796	0.775756	519.892	636.971	1.58131	0.66112	0.000235518	0.00224029	419.936	437.059	1.08502	0.117721	0.63364	0.914987	AAAGATGCCTTTTTAAACATGAAAGCCTCAGGAGAGTCCCCAGTCACAGCATCATCAAAGAGGTGGGGAAGGAATCACACCTCAGTGAATTCTCATCCAACAACAACAACCCAGTTTCATCTCATATGTGAGGTCTGGGAAGGATAGTGTATACGCAGCCTTATCCCTATCCTATAAAGGTAGAGAGACTGCTTTCGATTAGTGAATTCTGATCCAAGTATATAATAATACTACTGCAGTCATGGGCAGGATAATGGCTTGTTCTATTTTCTTGAGAAATGGCATCTGGAGGAAGACGTTAATATTATGAAATGATCTGTTGTTTTAGGTTTGGTAACCGTGTGTATGAATTGATTTGAACCATTTATTTGTGGTAATAACATATATGAAATACTATTA…	584	0.392123	1	1
Niben101Scf00024g00006.1	123.656	111.577	99.4984	0.804638	-0.313588	0.281876	0.557354	132.715	141.774	1.14652	0.197257	0.394538	0.723093	95.3934	67.1306	0.542881	-0.881291	0.00385766	0.0155982	CATAGAAT	8	0.25	0	0
Niben101Scf00024g00008.1	394.194	742.893	1091.59	2.76917	1.46945	2.74224e-13	1.17107e-11	343.305	292.416	0.741806	-0.430886	0.051053	0.176634	693.551	992.907	2.51883	1.33275	3.27018e-11	5.62496e-10	AATTCCATTTTCTCAGCAGTAAAAGCTACAACAGCTGAATAACAGAATGGAAAAGAAAAGCTTAAAATATAAACTTTTGCTCTCAAGTGTTAGCTGTGTATTTGTCAAACCTTTCATCTGGCTCATAGATCTCCAGGTATGTATTGTGTAATCATCAATAATGCAGAAAGCAACAAGAATTTTTACTTGTTCGTACGGACGTGTACATATGGGTAAAATGATTTCTTTGCAGTTACTCAACAAAT	245	0.334694	0	0
Niben101Scf00024g00011.1	0.984136	0.648981	0.313827	0.318886	-1.64889	0.46325	0.781304	1.13292	1.2817	1.30236	0.381128	0.789779	1	0.492068	0	0	-Inf	0.338399	0.608092		NaN	NaN	0	0
Niben101Scf00024g00012.1	163.051	139.802	116.553	0.714826	-0.484336	0.0758063	0.214553	162.104	161.158	0.988392	-0.0168454	1	1	103.557	44.0642	0.270248	-1.88764	3.77357e-10	5.69671e-09	CCCTATCCTTGATTTAGTTTGGCTGTCTTATATACTTTGGTCTATGTTCTTTGAGCAAGAATATTTTCTGAGAAATTGTGCATGTTCAGAGTGTGCGGAATGGGAAGGCATCTGTGCCTAGTACAGAGAGAAGTCTACGTAGTCAATTTTTTATACCAATTACAACATAGTACAAGTACATTGAGTTAGACGACCTTGATCGATAAAAGAGACAATTCTACTGGAAATGAGGGTGATCATGATTACAAATTTAAGAATGCTTCTTCTGTAGTGGAACGGCTGCTGGACAGTTGCAGGATCCAATGCCAAGGTTCCCTGACAAACATCATGACGAAGTGGAAGACTAGTATTCCTGAATAACCTATATTCAAATTCATTAGGGCGTCTG	388	0.391753	0	0
Niben101Scf00024g01005.1	192.964	215.614	238.264	1.23476	0.304231	0.226323	0.483073	265.768	338.572	1.75459	0.81113	0.000178069	0.00176188	193.138	193.312	1.0018	0.00259794	0.9474	1	TGGGATATGCAACTTGTTATCATTAGTAATTACCCAACAAATGGCAAATGTTGTCTTTCTTTTTCACATTTTTTCATTGGAATCTCTTTTAGTGTCTCGTTAATACTGAAGGTCAGCTCAACTAATAGTTGCAAAAAAGTAAACTGAACTTTATCTAAGACGAACAAAATTGGTTTTTCACTTATGTTTCTTTTCCTCCGTTTGTTAGAAAGAACCTTTTGCTTTCCTTTTCTG	234	0.320513	1	0
Niben101Scf00024g02014.1	678.137	779.782	881.427	1.29978	0.378263	0.0426596	0.137391	842.903	1007.67	1.48594	0.571374	0.000450243	0.00387461	853.6	1029.06	1.51748	0.601682	0.00254853	0.0108339	TTCCAGTATGCTGCTTAAGCTATTTTATGTATAGAGGAACTCAATGGGCTTCTTAGTTAAGTATACAATTATGCTCTTTTTGCTTGTATTTCAGCACATTGTATCAGTAGTATTGTTTACCTCAAAAATGGTAATAATAATTAAATTTGATATAGTGGTTCTAAAAAAACAAAAAAGAGCCTAAACTACCTTTATTATTTGGTAAATGATTTATTTTTATCATCCGTTCATCTATCCGTCCAAA	244	0.286885	1	1
Niben101Scf00024g02018.1	71.5423	111.914	152.286	2.12861	1.08991	0.000428344	0.00299514	85.7653	99.9883	1.39761	0.482964	0.111935	0.312757	76.4922	81.442	1.13838	0.186978	0.604252	0.884373	TACGTAAATTATATGGATTATGCACAACTATGAGGTCGTTGATTTTGGACTTTGATAGCAACCCCCATATATTCCAATTCAATTGCAGTCAGCTATTTTTATATACACTGCTAAAGGATTTGAGATCTTAATTGGTGCAACTGTCATTCTCCTTTGAAATTTAATGAATAGCCAATAGCCATTGACCTCCATATCTATGTTTTTGGCGTTTCAAATAGTCCTTTTCATGTTACAAATCAACTTTGGTTACCACATAGCAAGCACAACTACCCCACATTCCCACAACAACCGGCCTTGCTTTTGGCACAATAATTTGGTGGCCCCTAAGCAGCCCATATCATATCTAAAACCGAGTGTTCAAGAAAGTTTACAGATCATGGTTTCTATAACTGCAAAAAC…	455	0.375824	0	0
Niben101Scf00024g02021.1	558.354	567.53	576.706	1.03287	0.0466583	0.812646	1	537.099	515.845	0.923868	-0.114242	0.644798	0.949404	593.662	628.971	1.12647	0.171815	0.388942	0.672385	GGTCAGTGGGCAACCTTCAGTCAGGTTTAAGACGCAGTAACAGGGCTACTAGAAACCGTATCAATTATAGCCATTTAGAGCTGTCAGAATCTGAGACCGAGTCAATGAAACCTGAGAAGTCAAATGGATCTGAAGAGCAATATGATGCAAGTGATAATGCTGAGTTCTCGATGGGAAGTGAAAACACAGAGGAAAACTATGATGATCAGGAGGTAAAAACTGTACAACCTGTTGATGTACCATCTGAGATGGGAACAACAGATCAAAGCAATGTACCAAAGAGAACAAGCAGTCCAGATCAAGATGATGTTGAAAGTGGAGGGAAAAGACGCTTTCTTGATCTTAATGAGCTTGCCCCAGGTTCTGGATTTGACGATGGTCCCAATTCAGTGATGAAAG…	1244	0.409164	1	0
Niben101Scf00024g02023.1	0.284502	0.299109	0.313717	1.10269	0.141025	1	1	0.877388	1.47028	5.16789	2.36958	0.223841	0.503688	0.513403	0.742304	2.60914	1.38357	0.65592	0.935086	ATGTTCTTGAACTTCCCTGGGCTTTCCGAGGATCCTTTTTACTAGTGATAACGCACAAACAAGAATTTAGATTTTAGCAACAAGCATACTGCAGATCAGTACTTCGTTTTATGTCGTAATAGCAAAG	127	0.377953	0	0
Niben101Scf00024g02024.1	1.79186	2.80631	3.82077	2.13229	1.0924	0.361772	0.659975	4.50378	7.2157	4.02693	2.00968	0.044282	0.158262	1.66284	1.53383	0.855996	-0.224325	0.828642	1	AAACAAAATATAAGTTCAGAAACATTGTTACAAGTTACAAAAGTCTTGCCATTTACAGAGTACCCTACTACATCTAAAACTTATATCTAAGTTCAAACCCAGGTGCCTCTAAGAAGGGCACGTATAGGAGCAGTTTCACCAAAAGTCTTCACCAAATCAGAACAAGACGGATCATGTTCTGCTTCTTCTTCTCCTTCAGTTTCTGTCTTCAGTTCCAACCCCAACTCCTCTTCTATATCATCAGATGCTGATATCAGCAGAAACTCACATCCTTCATAGTTTAAAAAATCCGGAGGATCCGCTGGATGGTATCTCAGCTGTCCAAATTCACCTTGTAAATGTGCTGGAAATGTCGCCTTCCTCTTGTTCTGAAGTCCCCTAAACTGTGTTTTTCCACTT…	714	0.421569	1	1
Niben101Scf00024g03002.1	92.575	66.7743	40.9736	0.442599	-1.17593	0.000344534	0.00247843	85.4894	78.4038	0.846922	-0.239699	0.384922	0.710894	57.8313	23.0876	0.249394	-2.0035	2.08735e-08	2.51238e-07	TTCTCTGCTCATTTATCTGAGGATGAGTCCAAACTGATTCTAAGTAATGTCTTGCTAGGATCTCCTGAAGTTAACATGTCCTTTGCTTCTCTCTTGCATGAGTGGGTCCGGACGGGCTATTCTGGAAAGATTTCTCTTGAAAAGTTTAGAAAAGATTTGGAAGAAATGTTCAGTGGCAGAAGCTCCTTGCTGGAGAAGTCATTTAATAGTGCTGGAAGTTGTTTATCACAATTGAACATGCAATCATTTGATAAATCTAATAATCTGTTATTGCAACCAGCTTCAGCCACGACATCAAACAACAATGTATCTTATCAACCTCCTCCCATTGACATCATTGAGAAGGTTGATACATCTTATTCTAACGGGATCAATATGCATGTATTTTTTCTCAGACTC…	1602	0.385768	1	1
Niben101Scf00024g03006.1	1164.72	1513.04	1861.35	1.59812	0.676372	0.000441329	0.00307202	1374.52	1584.31	1.36025	0.443875	0.00696575	0.0370276	1334.25	1503.79	1.29112	0.368619	0.0430901	0.121455	CTGGCAAGGGAAATACTGAATTAGCAGCCAGCAAGGTGTTCCTGCTTAACAAACAAGGAGCATATTTTCTTTCTTTTCATTCTCGTCATCATCGGTCATATACAAAATTCCCATCAATTCTAGAGCACTCAAAATTTACTCCCCACTGAAGTGAGGGGGGTTGGAAGCACCTACTATAAACTGCATCTTAAAAACATACGACCATTATACACAACTTCCTTAAATTGAAAGGTATTAAGATGCTCTTGCTTTCCTATGATCTGACGTGCACCAATGATGAAACAGAGTTTTTCAAATTGGTACCCGCATGCAGATGACTCCTATAGTCTTTTCATCACAACAAAACTTGACTGTATTGCTACTACAGCTTGGGTTTGTACAGCATCTACACTTTCGGAA…	573	0.38918	1	1
Niben101Scf00024g03009.1	0	0.830535	1.66107	Inf	Inf	0.0976547	0.261296	0	0	NaN	NaN	1	1	0	0	NaN	NaN	1	1		NaN	NaN	0	0
Niben101Scf00024g03018.1	2.62213	1.31106	0	0	-Inf	0.0169577	0.0654991	2.4214	2.22067	0.846897	-0.239741	1	1	1.50588	0.389631	0.148594	-2.75056	0.135592	0.308134		NaN	NaN	0	0
Niben101Scf00024g03019.1	0.33028	0.16514	0	0	-Inf	0.481564	0.781372	0.526136	0.721993	2.186	1.1283	0.666432	0.96364	1.10226	1.87424	5.6747	2.50454	0.206278	0.425043	CACTTAGTAACTCTGCCTTCAGGTGGTAGGATGTATACATGGAAGGATCGTTTTATA	57	0.403509	1	0
Niben101Scf00024g04001.1	1.72284	1.15676	0.590672	0.342847	-1.54436	0.40233	0.711587	1.55501	1.38718	0.805167	-0.312639	1	1	1.62834	1.53383	0.890288	-0.167656	1	1		NaN	NaN	0	0
Niben101Scf00024g04003.1	4.29919	2.1496	0	0	-Inf	0.00192005	0.0108437	3.80649	3.31379	0.770795	-0.375581	0.791262	1	2.91651	1.53383	0.356771	-1.48693	0.246394	0.484263		NaN	NaN	0	0
Niben101Scf00024g04005.1	1380.05	1598.6	1817.15	1.31673	0.396956	0.0390375	0.128065	1177.33	974.611	0.706213	-0.501824	0.00345436	0.0210244	1916.82	2453.58	1.77789	0.830167	2.04433e-05	0.000145956	GTTAAAAGGCTTCATTTTACTATTCTAATGATTTCCGTTGGTTGTTTTAATGGGTTTCACAGCAGATCAAAGCGAATCCGATCATCGATGTTCCAATTCTTGAAAATATTGCTATTCAGAAGATGAGATATTTGTGAAGTGAGCTTTGAGAATGCGATTGGGAGTAGTATGTAGGTATTATTGGGATGTACTGCTGGGATTTTTTTTGGCTATAGGGGAAAACGAAGAAGTGTTTTTAACTTCGGCGGATGACATAAAGATCAGTGCTTTGTTTTAAAGTTTTGTATGTTCTCTTTCAGAAGTTCTACATATTTGTATAACTCTTGTATATGTGTTGCAAACTCACAAATGTTTCATGTAAAGCCTTGTATTTATGATTTCCTGTGACTGCAATGCCTG…	585	0.347009	0	0
Niben101Scf00024g04006.1	428.129	384.228	340.327	0.794917	-0.331125	0.141642	0.344773	371.335	314.54	0.734686	-0.4448	0.0486855	0.170277	381.574	335.019	0.78252	-0.353801	0.0862784	0.215034	ACAATCTTCTTGTTCTTCTGATTGGTGGGATTCCAATTGCCATGCCAACTGTTCTCTCAGTCACGATGGCAATCGGTTCTCATCGTCTTGCTCAACAG	98	0.459184	0	0
Niben101Scf00024g04007.1	0	0.276845	0.55369	Inf	Inf	0.50068	0.800364	0	0	NaN	NaN	1	1	0	0	NaN	NaN	1	1		NaN	NaN	0	0
Niben101Scf00024g04032.1	557.867	473.519	389.171	0.697605	-0.519518	0.00888561	0.0387311	992.568	1427.27	2.55844	1.35527	1.74501e-13	1.2677e-11	570.248	582.63	1.04439	0.0626586	0.78102	1	TGTGACGAAGCTTCAATCAGAATAGAAGTATACAGTCTATGGATAATGAACATAATACTAAGACGAGCAATGGGAGTCGATAACAGTTTCAATCACAAAGAACCTGTTCTACATTTATATAGGGTTCACATGACACAAACTGCGTCAAGTGATTGCCTTACATAGTACAATATAAACAGATTTCTTCTGAGATCGTGCAGCCTGGGGACAAGAAAGCAGAAGAACAGAATTCAATTGGAAAAACAATCGAGAGAACTGAAGTGGGAACAC	270	0.381481	0	0
Niben101Scf00025g00005.1	3899.83	2735.84	1571.85	0.403057	-1.31094	3.1409e-11	9.97841e-10	4876.48	5853.13	1.50087	0.585798	0.00434758	0.0253125	3831.04	3762.25	0.964722	-0.051815	0.720927	0.992663	GTTTCAGCAATTTGCACGACTTTTCAGCAAAATTTTAATACAAACTAAATCTTCTTTTCAGATTTACTAATAGTTTGTTGTCATATTAGTCTAAATTACACTTTCCATAATCTACAAAGTCTCTCGGAGACGCTTCAATTGGTTTTTGTAACTTTTTAAATACTAATGGCAAAGTGAAAGATTTGGCATCCTTTCATTCTTTGTTACTTAGAGCATCCACTTCCAC	226	0.314159	0	0
Niben101Scf00025g00006.1	169.058	219.512	269.966	1.59688	0.675259	0.0057942	0.027377	164.32	159.583	0.943952	-0.0832145	0.7631	1	193.484	217.909	1.28896	0.36621	0.172926	0.370644		NaN	NaN	0	0
Niben101Scf00028g00002.1	256.388	189.045	121.702	0.47468	-1.07497	3.64092e-05	0.000348136	232.931	209.474	0.817018	-0.291561	0.263173	0.553196	162.735	69.0814	0.26944	-1.89196	2.25072e-13	5.04443e-12		NaN	NaN	0	0
Niben101Scf00028g01004.1	16.969	21.1554	25.3418	1.49342	0.578617	0.246834	0.50968	15.9578	14.9465	0.880811	-0.183096	0.872918	1	18.3005	19.632	1.15693	0.210303	0.7081	0.98349		NaN	NaN	1	0
Niben101Scf00028g01007.1	124.818	142.023	159.229	1.2757	0.351287	0.228336	0.486058	123.977	123.136	0.98653	-0.0195649	1	1	127.037	129.256	1.03556	0.0504134	0.965909	1	ATTCTTGCCTGCTGTGCGCATCCTGAATCTGCCTAAGCTTTTGCTGCAGCTCTTTGAGAAAACAATAGGAGAGAATACACATGTACATACAAATACTAATATCGAATGACTAAACAGATGAGTTATGTCAGTTCATCACCCCCATAGAAAAAGCTTAAGGGACTAGTGATCTTTATGTGTAGAGAAGTTGAGTAAAGGGCGAGATAGATCTTGAACCTCGTTGATCCTTAACGTATGTAATGCTGAATGATCTTGTAACTTGTAAGTCTTGAATTCCCATCGAGAAATTGACCAACTTTTGGCATTTCATGATCAAATCATTGCCAAAAGACATTGAACTATTTATAACATTGACTATTCCATATGGGAATATATACTTACCGTCGATATAGTATGCCA…	506	0.347826	0	0
Niben101Scf00028g03005.1	153.159	163.466	173.772	1.13459	0.18217	0.423888	0.737484	243.33	333.501	2.17749	1.12266	3.38118e-07	7.27426e-06	100.727	48.2943	0.315321	-1.66511	3.97302e-08	4.5953e-07	CAGAAGAGTTGAGCATTTGGGGATGGCCTTTGCAAACAGCTGGTTTGCTCACAGCTGGATTTTCTGTGCGTTCGTATGCCATCATATCAGGAAGACTCACTGAGGTACCCGAATTTCGACTATGTTTTTGGTTCTGTCTTCTTTTAGTTCACATTTGAGTTTGCTTCATCAAGTTAAGATTTTGTTGCTCTTTTCCTCTTCATTTTGAACAGTGGTTCAATGGGGAAATTGGTTATTTGATTAGAAAGTCTAACAGTTCATGGACCCAAGGAAAGTGGAGTGCTTCTGCTGTGCAATTGGACCCAAATACATGGATTCTAGAGTATAGTAGAAGCCCTTTAACTGAAAATGGAAAATTGGTTTCAGCTGCATTGGAGCTTTTGAAGTTCAGGCTGACAA…	2230	0.402242	1	0
Niben101Scf00028g03008.1	5.39813	3.77891	2.1597	0.400083	-1.32163	0.13807	0.338295	6.03622	6.67431	1.23641	0.306159	0.839459	1	4.7034	4.00867	0.742604	-0.429335	0.72231	0.99401		NaN	NaN	0	0
Niben101Scf00028g03009.1	56.2767	42.2486	28.2205	0.501459	-0.995795	0.0121212	0.0498906	40.8511	25.4255	0.451795	-1.14626	0.00480718	0.0274332	41.755	27.2333	0.483919	-1.04716	0.00758563	0.0279979		NaN	NaN	0	0
Niben101Scf00028g04008.1	10.6582	12.1211	13.584	1.27451	0.349945	0.527678	0.822894	13.9574	17.2566	1.61909	0.695184	0.223944	0.503801	10.4381	10.2181	0.958704	-0.0608427	1	1		NaN	NaN	0	0
Niben101Scf00028g04010.1	102.424	112.952	123.48	1.20558	0.269732	0.396106	0.704395	136.999	171.574	1.67514	0.74428	0.00485882	0.0276744	141.067	179.711	1.75459	0.811134	0.00591215	0.0225902	GTTACTTGTCCATTTTATGATCTTCTAACCAACATAAATCTACTCTAACTTTGAATGATCAAGATAAATCTGATTTTATGGAAATGTCTTAACATATGGACTAATAGTAATGTCCTCTATCTAAAAAACAAAATATGCATGGCCTAATAGTAGTGCAACTGTTGCGAGGAAATAACTGAGGCTCGGAACAAAATTTTGGCATAACATGGCCAGGGCGTAGTTGTTGTAGATACAAAGGGCAGAGGTTGC	249	0.35743	0	0
Niben101Scf00028g04011.1	27.7519	29.9156	32.0792	1.15593	0.209055	0.688776	0.977268	35.6713	43.5908	1.57073	0.651438	0.139999	0.366411	39.2323	50.7128	1.82737	0.869765	0.0510506	0.139665		NaN	NaN	0	0
Niben101Scf00028g04012.1	40.181	60.2159	80.2508	1.99723	0.998002	0.00733943	0.0331419	57.8006	75.4202	1.87701	0.908438	0.00676526	0.0361647	34.4104	28.6397	0.712768	-0.488495	0.279104	0.5281	ACAGAGCTAGTAAAGATGAGGTTTCTGATGTTCTTATGGGAAAGCATTCTCATCCCTTATGAGAGCTTCTGGTTTTTGCTTTATAATATTTTTGGTGTTCTTCTTGAACCTTGAGAATATTCAATGTTTGCATCATTTGGATTTCAACTGTAAATATTATATCCCATGTAGCCAGAAATGCTCTGCCTGCGCTTAGATGATGAATTTTAAATGCTAAAGAGAAATGAGGAAACTATAATACAATGTGGTATACGGCTAATTCTATTTTACAAATTGCTGTCACCAGTAGTCTTTACAAGAGCATGAGCCATCTCTGTAATGGTGAAATCTAGTCCTATCTCTTACAACAATTTCTCTCTCAAACGCCTTAGACGCCAACTTCATAAAGTTATGGCAATC…	2920	0.410274	0	0
Niben101Scf00031g00001.1	52.2977	82.0632	111.829	2.13831	1.09647	0.000953378	0.00598708	41.2811	30.2645	0.578696	-0.789122	0.0572761	0.192268	59.8804	67.4631	1.28998	0.367351	0.320794	0.585275	CGGTCCTAGCCAGAATTTTGGTATCAGCTTTGCAAGTCGGTAATTTATCTTTGATATAAGACTTCAATCGCAAAGCTCATTTGACCACTTGTTCAGTAACCTATAATTTGTACTGTTTGTTTAACCACATAGATGGTTAGGAGAGGCTCTTTTCTTTTGAGTTCTTTTTCTAATTTGAACTTGAGCTTGAAAGGATTTAGGATAGATGTCATGACTCTGCTGTCAGTTTTGGCAAGTAGTAGTATATCAGAAGAAATGCAAGTTGATTTTCTACTTCTTGGTTGAGTTCCAAAACATGTTACTCAGTTGAATAGACATCAATAAATTTTTGTTATACTT	339	0.342183	0	0
Niben101Scf00031g00002.1	301.413	467.984	634.554	2.10526	1.074	4.87803e-07	7.3155e-06	343.929	386.444	1.28211	0.358516	0.0638926	0.209198	458.561	615.708	2.04274	1.0305	1.22996e-06	1.0973e-05		NaN	NaN	0	0
Niben101Scf00031g00003.1	78.7747	63.99	49.2053	0.624634	-0.678917	0.0546798	0.167106	60.6767	42.5787	0.540513	-0.887599	0.0102731	0.0503545	60.9491	43.1235	0.547429	-0.869256	0.0156162	0.0518229	TATTTTAACCACTAAAATTCAGGACTCCCAAAACCATTTACTCCTCCAATTAAAAACTAGAAGGCAACTGGAAAAGATTCTTGAATTTTGAAGCATAAAGAATAAAAATCAAAAGGAGAAAAGCTACTTACAGCATTCTTGTATTCAAGAAGCTAGTAAACAAGAGGCAATAATTATTCAGCCATCAGGTGGATTTACTAAACCAGAAGTTGGAAACAAAATGAACTTGAGTACACATGTATACTTTCCGGTAATAGGGTGGGCAAATACTTCACCGCCACAAAACACAAGAGAGCAATGCTTTTCAAGTACAAACACTAAAACATAGAACAAAATAGAC	340	0.341176	0	0
Niben101Scf00031g01003.1	181.371	249.375	317.379	1.74989	0.807263	0.000422282	0.00295894	155.16	128.948	0.710966	-0.492147	0.0699959	0.22297	155.375	129.379	0.713341	-0.487337	0.0477293	0.132077	CTGATATAATATAGATTGTACAATAATTACTTGACTGAAGATAATGCTTCCATCTGTTTAATAAAATCTTGACACTAAAACCATGTTGAAGCATGTAGCTGAGTCTGAATAAACCCTAAAATATTAGTACAAGAAGTAGCAAAATTATAGTTTGTGGAAAATAAGTGGAGCACCATATTGAGGCTGAAGGGTTATTATGGATCGAGGGGCATGTGCATAAGACGGAGACAGTTCAAAAGAGAAGCGTTGCAGGATCATAGACAGAGCCATCTTTGCTTCTAACATGGCAAAATTTTGTCCAATGCATATT	310	0.354839	1	1
Niben101Scf00031g01005.1	446.895	483.248	519.601	1.16269	0.217469	0.331363	0.623889	246.369	45.8437	0.102583	-3.28514	3.15224e-48	7.17235e-45	1602.21	2757.53	6.17042	2.62537	2.53796e-32	2.05944e-30		NaN	NaN	0	0
Niben101Scf00031g02001.1	1084.38	1059.67	1034.95	0.954413	-0.0673146	0.612284	0.908934	616.425	148.466	0.136913	-2.86867	6.32134e-62	2.76598e-58	1299.92	1515.46	1.39753	0.48288	0.0100649	0.0356599		NaN	NaN	0	0
Niben101Scf00032g01006.1	1948.3	1841.52	1734.74	0.890388	-0.167494	0.372461	0.674048	2435.76	2923.22	1.5004	0.585344	0.00171775	0.0118509	2122.03	2295.77	1.17834	0.236761	0.208744	0.428787		NaN	NaN	0	0
Niben101Scf00032g02010.1	14.9691	10.5944	6.21966	0.4155	-1.26708	0.0406401	0.13222	12.6956	10.4221	0.696239	-0.522346	0.381359	0.706401	14.0904	13.2118	0.882606	-0.180159	0.709532	0.984662	GGGACAGTGCTCGTAGATGGCGTGTCCCACAGATTATGTGCTAGACATTTCTTTCTTTATGTTGCATGGCCCCATTGGTCTTGCATGAGGAGGTTGTTGATGAATGGTGGGGGGTCTGCCAAAAAGGTGATGTTACTGCCTTATAGTTGTAGTCCAAAAAGTGCCCGCCAATTACTACTATATTTTGCTTCCTGTAGATGTGGATGACCGATAGA	215	0.455814	1	1
Niben101Scf00033g00002.1	176.572	313.266	449.959	2.5483	1.34954	5.15048e-09	1.12947e-07	160.372	144.173	0.816508	-0.292461	0.379536	0.704086	215.582	254.592	1.44186	0.52793	0.0268876	0.0818894	ACCGTCAAGCATTGTATGTCCACGGTTTTCTTTACCAAATGAAGGTTTGTAAGCCACGATGAGATCATCGTTTGAAGATGATCCTACAATGAATTTATGCATAAAGCTACAAAGTACTTTCTGAAGGGAGGAAAACTTTAAATGTATGACAGATTACAGAGTAGATACAACTGTATTAACAATGAGAAAAAGAACAAATTTGAAATACTAAAACCTATTGAATATTTCACCTTGATTTGCTAGGAACTTTCAAATAAATTCAGTGGTTCCATGTCATTTGTACAGAAGCATCTATTTAAAAATTGGTGCAATATTAATAGCAATTTACAAGTAATATGATAT	342	0.309942	0	0
Niben101Scf00033g00007.1	0.569003	0.284502	0	0	-Inf	0.233347	0.491156	0.457899	0.346794	0.609477	-0.714357	1	1	0.284502	0	0	-Inf	0.502438	0.78545		NaN	NaN	0	0
Niben101Scf00033g01001.1	3097.5	2842.69	2587.89	0.83548	-0.259324	0.214019	0.463862	2839.94	2582.39	0.833701	-0.262398	0.19988	0.465193	3528.94	3960.39	1.27858	0.354541	0.0746922	0.190799	TTGGATGGCCTCTTGTTTTGTCTGGTGACGACGAAATAAAAAGGACAAAAATGTTTAAGCTTCTTTTGCACCTTGTGGTGACAGCTTTGTACTGTTTGTTTTGTTAATAATATCCTGGTTAACTTGATTTCTGGGAAAGGTTACTATTAGGAATCATTCGAAGAGTCTTTTTTGTATGTTTCATTCTGTTCTTCATATCAGGCATTAACGCTGTTTGTCCATATTGCCGGGGAAGTTATTTCGACAAGCTAGACACACAGAAATAGTGCCTTTTTTTAGTTCTGATGCAAATTCAAATTTTTTTTCCCTTGTGATCGAAGTCGGTATTTGAACTGACGAATCTCTCTGAACCTTTTTATTTGTCACTTTAGCTGAAAAAGTTTAGCTCAAAAGTATTTG…	417	0.35012	0	0
Niben101Scf00033g03002.1	0	0	0	NaN	NaN	1	1	0	0	NaN	NaN	1	1	0.392696	0.785392	Inf	Inf	0.252234	0.489669		NaN	NaN	0	0
Niben101Scf00033g07004.1	3.23691	2.22751	1.21811	0.376317	-1.40998	0.261303	0.526568	2.35359	1.47028	0.454222	-1.13853	0.492724	0.809439	4.99569	6.75448	2.08671	1.06123	0.273035	0.519294		NaN	NaN	0	0
Niben101Scf00033g07005.1	251.905	250.112	248.318	0.985759	-0.0206938	0.930402	1	228.198	204.49	0.811773	-0.300852	0.282826	0.582181	220.007	188.109	0.746745	-0.421312	0.0534555	0.14528	GCACACAATGTTTGAGAAAGGACAAAGTAAACGAATTTGGGGCGAGCTTTACAAAGTCATAGACTCTTCTGATGTAGTCGTTCAGGTTTGTTTCGTGGCTTTAAAATCCATGTTATTTCTAATATGGAGGATGTTATTGGTTGTTGATATTCTTCCAATTAAAAGCTTTCCTGGTGAAAAATGCAATTTTTCACTTGTAGCCAACTGTAAACCCAACCTTATCACACTTAACCATGCGTGCAGGGCACAACTTTTCTACTGTGATTTTTTCCTTGTTGCTTATTGGTGCACCCATGAGCTCCAGCTAATATATATAGAAGATTGAATGTCATTTCATTCCATAGAGAATCATGTTATGTTTAGATTCTCTACTTTCTAGTATGCTGCTTATATACAGTA…	645	0.368992	1	1
Niben101Scf00033g07007.1	10.7663	6.01059	1.25487	0.116555	-3.10092	0.000501397	0.00343254	9.82563	8.88497	0.825257	-0.277085	0.647808	0.952229	6.17161	1.57691	0.146468	-2.77135	0.00277664	0.0116693		NaN	NaN	0	0
Niben101Scf00033g07011.1	7.54523	5.05529	2.56535	0.339996	-1.55641	0.101833	0.269445	5.87059	4.19596	0.556108	-0.846564	0.406965	0.737454	3.96743	0.389631	0.0516394	-4.27538	0.0018739	0.008281		NaN	NaN	0	0
Niben101Scf00033g07013.1	2.63554	4.52932	6.42309	2.43711	1.28517	0.160467	0.3752	1.94645	1.25736	0.477081	-1.06769	0.555673	0.865342	6.23496	9.83439	3.73146	1.89974	0.032367	0.0956432	TGGAAATGTTCCGTGACAGTGAAAACATCAGAGCATGAGAATACTTTCTCAACAATTCTTAGCACATCAACAATAGATCAAACTTGATGATAACAACCCATTTCTCACACAACTTAGCGACACACGTAGAGCGAAGGAGAGATTCATTTATTTTGTTCACAATTGACAGCTCAATACTGCACGCATATTGTGCTCCTGGAGTAGAAATGCAAAGGATCGGCATTACATTCTTTTTCTAAATTTTCCCATCTAGAGCTCCAGCACCAAATCTATATTACACAATGAGGAAAAAAGAGTCAGATAATAGTCTATTTGTGTGTTTACTTGACAACAAGTCATGAATTTTAAGCTGTTTACTTACAGTCAGCATCTGTTTTAATCCAATGCTCCCTGTTTACT…	428	0.373832	1	1
Niben101Scf00033g07014.1	44.5921	48.5422	52.4923	1.17717	0.235318	0.562246	0.858583	85.2125	125.833	2.82187	1.49665	5.07295e-06	7.9582e-05	52.3256	60.0591	1.34685	0.429594	0.299943	0.557153	GCCAATTTTATCTGCAACTAATTGCAGGGATATAATCTTTTTCACTGCACTGATATACTTGTGTACACCTATGGCCGAGCTTAGAGAAAACAAAATTTTGTACACTCTCTGCACTAAAGGAAGAAATTGTGGCCGATTACATCACAATAAAATCTATAATGTAATCTTTAAAATCCATATCTTTCTATGAATGATCAACGTAGCTCGTGTGGAGGTTCTCCTTTCTTTGTTGGAAGGAAGCACTTCCAAAATTAGTTCTCCTCAAACTATATTAGTTAGAAATGCCTTGTTCTTTGTACAGTTATTCAGCATTCAATTGTGGTTTCAAATTGAATCTGGAAGCCTGTTCTGCTGCTGATATATAAAATCT	370	0.348649	0	0
Niben101Scf00033g07016.1	95.2372	96.3816	97.526	1.02403	0.0342614	0.927592	1	119.484	143.731	1.50919	0.593772	0.0321001	0.123642	99.8002	104.363	1.09582	0.132014	0.71805	0.989698		NaN	NaN	0	0
Niben101Scf00034g00012.1	19.8799	14.5633	9.24666	0.465125	-1.10431	0.0465306	0.147184	32.4938	45.1076	2.269	1.18206	0.00886508	0.0447924	26.2065	32.5331	1.63648	0.710595	0.180527	0.384157	TCTCTACATTATGCCTTCGTCTCATGTCATGATTTTCTGTGCATTCCGTAATTTTATGTCTTCGTCCCATAAATAAGGATTGTTCTGTTTCTCCATTCAAGTGTGTGTTATGTTGAGATACTTAAACCGTATCAATTCTTGTAATTGAAACTTCTTCTTTCCTTTTTGAATCTCATGACGACTGATTCTGGACATTTGTGTAAACACAAATAAGGATTTAAGTTTTATAAATTGTGCCAGTGTAAGCTTTTTATGGTATCAGTATACTTTAACATGTG	278	0.327338	0	0
Niben101Scf00034g01011.1	16.978	11.2206	5.46309	0.321774	-1.63588	0.00775159	0.0346319	11.6315	6.28486	0.370176	-1.43372	0.0316331	0.122257	13.3223	9.66651	0.569354	-0.812603	0.166206	0.35868	AGTAGCTCACATATGTACCAGTTGCTTTCTTTTGGTTGCATTTTGGCATTCTCTTTTTAGTGAAGATGGAGAACTAGTAATTATAAGGGCAGCTTTTTCTCGTTACATTTAAGATTTTGTTAGTAATACTACATGCCTAATTGAACTTCATT	152	0.328947	0	0
Niben101Scf00034g01012.1	117.086	103.301	89.516	0.764534	-0.387348	0.23883	0.498959	127.929	138.773	1.18522	0.245157	0.297688	0.60319	78.3798	39.6739	0.338844	-1.5613	2.38749e-06	2.03365e-05	GATGGTTTCACTTGTTTAGTACCTTAAACTCCTATACATATTTTGTTTAACAACTCTATTTTAGTTGCTTCTTTTTGAAAGAAATGGGGAAAAAATGTATATTATTCTCCCCAAGCACAACCTTTTGGTGTATTTGATTTTGTAAACTTAACTTTTTGGAAAGAGTGGAGCTTGCTCGAGTCCATGTTGTATAGAATGCAGCTCTATGTGATTGTATATAGCGTTATGTTAGTGAAAACAAACTTAAATCTCA	253	0.320158	0	0
Niben101Scf00034g01013.1	4.74427	3.45193	2.15959	0.455199	-1.13543	0.206113	0.450867	2.89233	1.04038	0.219293	-2.18907	0.0731507	0.230445	3.6896	2.63493	0.555393	-0.848419	0.410455	0.698854	GAAAAAATGAGGGGAAAACCAAAACTAAATATGACAAAAAGTGTAATATTTAGGAATTCATCAGGAGAATTCAATACAAATTACTTGAGCTAATCTTAGAAACCCCCATTCAAGTTTTACTGGGTAATACTAATTTCAGTTTGGCCAATCAATTTCACGCATTGGCGTGCTCCCAGCTGCACGAAATATAGTGACATCTATAAAAAGAGGATTGCCTTGAATGACTTCAACTTACTGTCCAGAACGAACTTTCTCCAACCGCCTTTGATTTTAGCTTGTACTTGTCCAAGAGAGCATTTTACAGGCCAAGATCCCCTGCCTGGAACACGAAGCACTAATTTGCTGCACTTCTCCCCGAAATATTTC	366	0.387978	1	1
Niben101Scf00034g01015.1	6.75161	7.75911	8.7666	1.29844	0.376785	0.679602	0.968211	5.82262	4.89362	0.724807	-0.464331	0.686397	0.981383	5.43251	4.11341	0.609249	-0.714897	0.438472	0.734786		NaN	NaN	0	0
Niben101Scf00034g04002.1	53.8901	43.1128	32.3355	0.600026	-0.736903	0.070407	0.203122	60.79	67.6898	1.25607	0.328916	0.330036	0.64484	37.7228	21.5555	0.399989	-1.32197	0.00131418	0.00606575	GATGGTCCCAATTGTTTAAGATTCTGACTTCAGTGTATACTTGATCAATTTGCCTTTTGTGTTTCTGCTTTTAGCAAAGGGGAGTATTCCTCCCAACATAAATTAAAGCAATATCTTTCACCCGAAGCATGTAAAAGAGTTTCTTATTTTGTAATACATATTAACTTCTTGTATTTTTTTTTGCCTCATGACTTCTTGTTTAGAGTTGAGTATATTATGACCAGTGTTATAAGGAGGTAGGCAACACGTATCCCCTCCATGTATTTTGTTTTGGATATTAATGTTCGAAGTAGGGCTCAAAACCCTAACCCCCGGGCACCTAGACGTTGATTCCAGAAATTAAAGAACCTTTCTAATGGTTGACTTTGCTGATTTCAACATTTTAGATTCTAAATAAAT…	455	0.347253	1	1
Niben101Scf00034g04016.1	326.244	342.782	359.32	1.10139	0.13932	0.412202	0.722858	272.686	219.129	0.671673	-0.574169	0.0126719	0.0597046	299.97	273.697	0.838934	-0.253371	0.244295	0.481539	TGCATACAACAAAATCACCGGATCACTTCAACAACTGTAGTTTCTAACCTGACAACGCTTCTTAGACAAAACATCATTTTTTTTCTTGTTTAAGCAATTCATAATCTTGTTTAACTACTTAATGATTCAAAACTTAATTGGGATGTTGGCGTTGCAGTTTGACAGTTGAACAGTCCATCCATAATTGAAAAAAAAACAGTTGCAATATACCATCAAAAATTGTTACATCGTTTGACTTCTTTCTTTATGGTTTACCCATCAGATGTCTAGAAGGCATTTTCCGTTTAACACCTTTAGCAGAGCATATTTCTCCTTAAAGCAAGCGATACAACATTAGCATAAGCCTGAGCTTAGAATTTTCAGAATCATCGGCCA	375	0.344	0	0
Niben101Scf00034g04018.1	126.613	113.915	101.217	0.799419	-0.322976	0.325857	0.616666	204.838	283.063	2.23565	1.16069	2.03927e-06	3.58135e-05	102.435	78.257	0.618079	-0.694136	0.0233669	0.0728796	GATGGTCCCACTTGTTTAAGATTCTGACTTCAATGTATACTTGATCAATTTGCCTTTTGTGTTTCTGCTTTTAGCAAAGGGGAGTATTCCTCCCAACATAAATTAAAGCAATATCTTTCACCCGAAGCATGTAAAAGCTTAAGTTTCTTATTTTGTACTCCCTCTGTTCCATTTT	175	0.354286	0	0
Niben101Scf00034g04020.1	362.115	424.073	486.03	1.3422	0.424597	0.0399077	0.130337	307.776	253.437	0.69988	-0.514821	0.0207305	0.0879551	344.099	326.082	0.900492	-0.151215	0.467338	0.746563	AGTACTGAACTATCGCCAGCTTCTTTTTCTGTATATTTCAAATTATTTAGAGATTCTTTCCATTTGCCTTCATGAACCATTCCGTTTAGCCTATCTTGTTGTGCTTGAAGTGCAACAGTCTATACTCATTGCTCTTATCTTTCTTTTTTACACTCTGATATGAGAAGTGAGTGTGTGGTTATATCCTAAGTTGCTCGGACACGGGTGCGGATCTAGAGGTCGGATCCTTCAAGATGTAAATTCTAAGATTTAGGGATACGGATCCTAGTACAAATATAGGTGTGGGGATCCGGCTAAAAGTAATTCAAAAATATAAAATATAAAAATATCTTTAAATTATGAGAAATTTTGCGGAATACTTACTATAAGTAAAGGATTGATTTCATAGATAAGGCATGC…	817	0.364749	0	0
Niben101Scf00034g04023.1	1009.87	870.1	730.329	0.72319	-0.467553	0.0110286	0.0462911	956.754	903.637	0.894805	-0.160355	0.46604	0.802087	798.996	588.122	0.582373	-0.779984	3.41919e-06	2.8302e-05	GGGGGGTAAGAGGACTTCACAAAATCTAGTGATAACTACTTGAAATGTGAAATTACAATCACTTAACCAGAAATGTTCAAACCACGTCCACAACAAAACCAAATCCACATAAAAATTCTTATTCATCGTCTAATAGTAAAGGAAGAGGTCTGCTCACAGCATTGAACATTGAAATTCATCAACCAAAACACAGTTCAGCTTTGCAACGATAGCTTA	216	0.361111	0	0
Niben101Scf00035g01004.1	238.68	258.506	278.332	1.16613	0.221733	0.300085	0.583022	228.418	218.155	0.914009	-0.129719	0.71929	1	235.485	232.29	0.973228	-0.0391507	0.769634	1		NaN	NaN	0	0
Niben101Scf00035g01005.1	6.14354	5.82181	5.50007	0.895262	-0.159618	0.841382	1	3.53922	0.934904	0.152177	-2.71618	0.027666	0.110444	7.80343	9.46333	1.54037	0.623278	0.465706	0.744708		NaN	NaN	0	0
Niben101Scf00035g01009.1	267.443	284.958	302.472	1.13098	0.177573	0.40164	0.711086	300.344	333.245	1.24604	0.317351	0.0988544	0.286895	275.598	283.753	1.06099	0.0854049	0.740268	1		NaN	NaN	0	0
Niben101Scf00035g01012.1	1687.06	1630.81	1574.55	0.933314	-0.0995654	0.624006	0.920141	1351.73	1016.41	0.602473	-0.73103	2.0971e-05	0.000275051	1596.71	1506.36	0.89289	-0.163445	0.300079	0.557368		NaN	NaN	0	0
Niben101Scf00035g04007.1	0	0	0	NaN	NaN	1	1	0.147028	0.294055	Inf	Inf	0.486232	0.802087	0	0	NaN	NaN	1	1		NaN	NaN	0	0
Niben101Scf00037g01004.1	191.329	334.958	478.587	2.50138	1.32273	7.83726e-09	1.6616e-07	183.612	175.895	0.919335	-0.121338	0.710482	1	228.797	266.266	1.39166	0.476811	0.0593323	0.158085	AGTTCTACAGAGGTCATGCAGCAGTTTGCAAAGACAGTAGCAGAAACACGACTTCCCCTGTAGATTTCGGTTTCGCCACAGCAAGTTCCTCTTTTGCCATTTCTTTTGGTGCTTGAGGCAGCTGATGAGTTTTAATGCTATTGCCTGTGCAGCTATGAACAAGTTCAAACTTTTGTACCGTTGTGCAGATTTAAGTTAGAATGGCTTTTTGTACTGCATTTCATTAAAGCAGAATGCATTCTCCTGTACTAATATGGTAGCTTGTATTTTTTACGTTAGGTTCTCCATTTCTCCTGACTTACAAGGTTCTGAAATATATC	320	0.396875	0	0
Niben101Scf00037g01005.1	499.731	325.102	150.473	0.301108	-1.73165	4.11742e-17	2.86322e-15	379.402	259.073	0.518425	-0.947793	3.85454e-06	6.2431e-05	300.654	101.576	0.203261	-2.29859	1.14514e-26	7.08035e-25	CACCTAAACAATTCCAACTTTTTTTTTTGGTGTCTCTAGTATGTTGAGGGAATTTGGATTTTCAAGAAAAGTAGAGTGTGCTCATTTGTGTAGAGAAAACTACTTGATATTGAAATACCAGTAGTCATCAAGCTTTTGTACATTTCTCATTTGACAAATACTTAATTGGTAAATGGCAAACTGCTTTTTCTTTTTTAACAGCTAAGAGCTACTTAATTGAAATACCAG	228	0.315789	0	0
Niben101Scf00037g02012.1	709.268	779.537	849.805	1.19814	0.260801	0.158854	0.373407	806.618	903.969	1.27451	0.349942	0.0246718	0.100798	913.457	1117.65	1.57577	0.656061	0.000918642	0.00441829	TATGATGTAAAATTTGTTGGTATTTCGAAATGCTATATATTTCCACAGTAGAAAGATAAACAACGAGTTAGCTAACCGATAGGAAGACTTTACACCACTTAGATCTTCTTTTGGTGAAAATAAATCTAGCAAACAATCCTAGAACCTGGTAAAAGCAAGATAAGAGGATGCACTCTCTCGAAAAATCAATGTATGCATTAAACTCTATAGAGGCTATACAAGCATTGCAACTTTAACAATCATCCATGCTGATGCTACAATTGTATTGTAGGTCTAAACTAGAACTGGAGCTACAAAATCAGGTTAACATAAAAAATGGAAATGGGTTGTGAAGAAGTCCTTAGCATGAAAAGAACTATACAAAGTGGTATTCAGCACATTGCAGAGGATAATCAGATG…	761	0.374507	0	0
Niben101Scf00037g02013.1	179.893	238.275	296.656	1.64907	0.721652	0.00254207	0.0137558	226.96	274.028	1.52328	0.607182	0.00537716	0.0300107	200.859	221.825	1.23309	0.302283	0.236661	0.472318	GTGTGCTTTGCAAAATGATTCTAGGACGGTTAGTGATTAGCAATACCAGATGCGTAGTTTCCTGGTTGCTGACTTCTTATATATCGCATGTAATACTTATGGCTTATAGATGTCAAATCTCTCCTGTAAGTCATTTGTTTTGATTTTTATTATATACTTATGTTCCACGTTTGTCTTGAGTGAATACTCTTTTCTGGAAGCAAATGTAAAACTGCCTACTCTTGATTTTCTTATTTTATTTTTTGACTTCCCA	253	0.335968	0	0
Niben101Scf00037g02016.1	23.214	18.4174	13.6208	0.58675	-0.769183	0.140764	0.343133	36.6368	50.0597	2.15645	1.10866	0.00766359	0.039975	26.2142	29.2143	1.25848	0.331685	0.498447	0.783583	ATGTAGAAAATTTACCTTAATGCAAGCATTAATGGATGCTTCCACTGCTCAAACCTATGACCTATTGATTAAGCAGAGACAACTTCACCGTTGCTCCAAGGCTACCATCACCTAAACATCTTAATTAGTTCTAGTTCGAACTAATGACATATTTTCTTACCACCTCCTTCCACGGGAATATCTCTGCTCTTAGTAAGATGGACACTGCCCTCCTCGATGTGTATATCAAGAAAGGGACAACGGAAGAAAACACTAAGCTGCTTTAAAAAAAATGCAAAGTACACGGTAGCAACAAGAAGTTAAACCGTACACACAATTCATAAAATAACCACACACAGTCATTTTTGATCGAGTCTAGGAGAGTTACACAAAGGTAGCATCATAAAAAGTGCCATTAGT…	484	0.38843	0	0
Niben101Scf00037g02018.1	2.2137	2.13122	2.04875	0.925487	-0.111715	1	1	2.1229	2.0321	0.917964	-0.123491	1	1	1.69743	1.18115	0.533566	-0.906263	0.509301	0.789491		NaN	NaN	1	1
Niben101Scf00037g03004.1	90.1045	52.9791	15.8537	0.175948	-2.50678	1.07066e-10	3.09621e-09	83.4461	76.7876	0.852206	-0.230725	0.575874	0.885195	53.2289	16.3532	0.181491	-2.46203	3.44928e-10	5.23354e-09		NaN	NaN	0	0
Niben101Scf00039g01002.1	296.704	254.369	212.034	0.714632	-0.484728	0.0313334	0.10772	264.793	232.881	0.784894	-0.349431	0.135969	0.359022	233.916	171.127	0.57676	-0.793957	0.000374528	0.0019959	TGGCATTTTACAAGATTAGCAGATTGGGGGGGAGAATACATGGCAGAGTTTCTAGTATTGTGTATATTATTTTGGTCTGTTTGCGTATATATAGGAAAGCCTGATATTCTAGCTGATACATTGTATACAGATGGCTACTTCCAATTTTGGTTAGGTCTGTGACAGCAGTGACTTGCTGGGGTCACTGCTTTATTGATGCGGTTACATCAACTAGTCCTGAATATCAAGGCTATTCTTGTTCTGTTGCGTTCTTTTTCAGTGTATTAAGTTTTTCTTATATATATCAGTTTTTTCCATTTCTTCAGAGCCATTGCAGTTTGCAACTAAAGCCCTTGCTTCAAG	342	0.377193	1	0
Niben101Scf00039g01003.1	1.55314	1.85642	2.1597	1.39054	0.475641	0.844136	1	2.94149	4.32984	2.7878	1.47913	0.207342	0.477596	1.1662	0.779262	0.501734	-0.995006	0.586092	0.865063		NaN	NaN	0	0
Niben101Scf00039g01010.1	847.765	879.62	911.475	1.07515	0.104537	0.581028	0.877559	1594.34	2340.91	2.76127	1.46533	1.37211e-15	1.41394e-13	1022.29	1196.81	1.41173	0.497463	0.00807407	0.0295545	GCTCGCAAAAGGTAGAATGGGCACTGAAACGTGATCAGCAAAACCACTTTATCGTTGTATTTAGTATGTCAATATACAGTTAAGAAAAAAAGAACCAATCTTTCAGGGAACATCTTTAGGGGTGTCAACCCCTCCCACTAGCATATATTTGAGGCGTAATAGGAAGGAACTACTACAAAAGAAACGTAAAAATACCACAGCCCGGATATTGCAGAACTGCTGTGTCTGAAAACCATAAATATTTAGGCTTCCAGGGGCTGGAACCTTGACAAAACATAGATAGCCAGTTCATTGTAAAGTTCTTGCTCCACTATCAAGACCATCCTTAACACATTTCACCAAAAGAACAACTGAAAATGCCTGCCACCTAGCGTCAATACCCAAAGAATATGTTCAAAG…	460	0.406522	0	0
Niben101Scf00039g01013.1	52.8687	51.6095	50.3503	0.952367	-0.0704111	0.869544	1	49.5915	46.3143	0.876026	-0.190954	0.657982	0.961331	44.7059	36.5431	0.691205	-0.532815	0.174464	0.373407	CTCACAATTATTGACCAAGTAATTTCATTAAAAAAAACAAATTATTGGAGTTCTCGACCCAGCAAATTTGGTGTCACCTAACTTACATTGGAGTTCTCAAGCCCAATTAAAATATTGTTTCCAGCGAATATCAACAAAGAAACATGGCCTAAAAGGAGGAGAATAATTAGCACATAAGCTAAAAAACAAATTATATGAGACAATTGCTGCTGCTAAATTTAAGAGATTAATTTTTTCCTGATGTGTATGTATGACAGTATATATGAATTTGAATAAACTTTCCCTATACTTTGTATAACATTGTTTTACTGCACTAGCTAGTGTATTGTATTCTCTTTCCATCTCTTGTTTGT	353	0.308782	0	0
Niben101Scf00043g00002.1	0	0.156913	0.313827	Inf	Inf	1	1	0	0	NaN	NaN	1	1	0	0	NaN	NaN	1	1		NaN	NaN	0	0
Niben101Scf00043g00010.1	0	0.156913	0.313827	Inf	Inf	1	1	0	0	NaN	NaN	1	1	0	0	NaN	NaN	1	1		NaN	NaN	0	0
Niben101Scf00043g01001.1	311.61	308.907	306.204	0.98265	-0.0252508	0.968626	1	313.827	316.045	1.01423	0.0203865	0.740355	1	293.208	274.806	0.88189	-0.181329	0.384396	0.666247	GTCAAGTAAACATTGCTACTCGCAAAGTTGTGGCAGTTCTGCCCTGTTAAATGTGGGGTTTGCTTTAATCAGAGGGAAAAAGTTAACATTTATAAAAATTGACAAGAAAATCACTTCTCTTTCTCGCATTGACCGGACATAGTCTCAAACTATATTCATACTGCTCCTAACCTTGAACTTAAAATGTGGCTATTTAATAACAGCATCATTATATCTGTCAGAACCACAAGTCTATCTAGTCAATGTCTCTTAAATTAGTTTGTGTATAAACTACTAATACTTTGAATGTGCGAGACTTGGTATCATCTATTGGATTTGAACGTTTGGATGCACTCCGACAAAAGAGGAAAGATGGAGTGATGGACCACAATACTCCATCCGTGCCATGATGTCTGAAGG…	1129	0.369353	1	0
Niben101Scf00043g03001.1	25.9392	33.143	40.3467	1.55544	0.637318	0.130006	0.323102	22.5399	19.1407	0.737905	-0.438492	0.405725	0.736028	17.324	8.70876	0.335738	-1.57459	0.00556285	0.0214734	GTGCAAGGCTGATTGATCTCACAGGCGGTGGAGCCAGGATTTTCACCAAGGGAAGTCAAAATATAAAGAATAGCACACAAAGAAGACATGGGAATTTAACAATATAGTACATACACACAAAAAAATAACCTAGCTACACAGTGAAATTTTCCAACGTAAGGGGCACCCCTTGGACCAAGGTGGTTCCACCACTAGCAAGTGGTCGCTAGTGCAGACCTCAGCTTTGAAGAAAATAGAATGATGGTTTTTCCATCAAGTGACACATTCCTTCTGGAATCTCAAACGGTCAAATCGCGATTACAAGATTATGCTCGAGTAGTAGTTGTACATGTTAACTGCCTTGCTTAAGCTCATTGCATCAAAAGGAAATGCATTTTGAGGAAACATTTTGTAAGTATC…	540	0.383333	0	0
Niben101Scf00043g03002.1	159.902	146.341	132.781	0.830389	-0.268141	0.316147	0.603369	153.312	146.721	0.917572	-0.124107	0.836415	1	202.683	245.465	1.53509	0.618328	0.0147265	0.0493135		NaN	NaN	0	0
Niben101Scf00043g03003.1	58.5609	76.8979	95.2349	1.62625	0.701553	0.0373559	0.123614	79.4183	100.276	1.71233	0.775964	0.00975208	0.0482792	49.9028	41.2448	0.704307	-0.505724	0.194417	0.40674	CTGTCACACACGTATAGGATCCTCCAAAAATACGTTACTTTTGAAGGATCCGACACGCACCTGGCAACATCTTTGGAGAGTCCTAACACATAGATGGCTGGTTTAGGTTGCTGATTAATCCTCATGGCCTCACAGACCACTCTCTATTGCACCAATACAATAGCCATGGATATTCTCGAGGGCATTTTGGAGAGTCCGAGCAACATAGGTGGCTAGCTTGTTTAGCTTGCTGACTAATCTGCATGGCC	248	0.46371	0	0
Niben101Scf00043g03010.1	0.699634	0.645153	0.590672	0.844258	-0.244244	1	1	1.31313	1.92662	2.75375	1.4614	0.308511	0.618272	2.42807	4.1565	5.94097	2.5707	0.0620902	0.164128		NaN	NaN	0	0
Niben101Scf00043g03012.1	2381.4	2216.48	2051.55	0.861489	-0.215096	0.257631	0.521412	2299.92	2218.44	0.931568	-0.102267	0.672831	0.96959	3055.36	3729.32	1.56602	0.647102	0.000940545	0.00451104		NaN	NaN	0	0
Niben101Scf00043g03015.1	2.24607	2.79344	3.34082	1.48741	0.5728	0.639111	0.934925	2.13705	2.02803	0.902923	-0.147325	1	1	1.71668	1.18728	0.528605	-0.919738	0.508668	0.789491		NaN	NaN	0	0
Niben101Scf00043g03016.1	2.00735	3.81839	5.62943	2.80442	1.4877	0.148712	0.35625	2.43443	2.86152	1.42553	0.511494	0.606261	0.913729	2.70464	3.40194	1.69474	0.761068	0.483562	0.765514		NaN	NaN	0	0
Niben101Scf00044g00016.1	54.3515	47.9678	41.584	0.765094	-0.386291	0.28351	0.559787	46.4441	38.5367	0.709027	-0.496088	0.249994	0.538986	63.4054	72.4594	1.33316	0.414852	0.275167	0.522161		NaN	NaN	0	0
Niben101Scf00044g00020.1	427.004	442.931	458.858	1.0746	0.1038	0.659556	0.95355	383.43	339.856	0.79591	-0.329323	0.122409	0.333318	446.254	465.504	1.09016	0.124546	0.642719	0.92374		NaN	NaN	0	0
Niben101Scf00044g00021.1	31.2622	57.3248	83.3874	2.66736	1.41541	0.000341709	0.00246085	33.4525	35.6428	1.14013	0.189193	0.681897	0.977065	41.5711	51.88	1.65951	0.730761	0.0994159	0.240693	TACCCTTGCACTAAGAAAACTCCAAATACATTTATTATTTCCACCCAAAGTTCACTTTTCTGTATCCTAGTAATAGGAGATCTTATAATATGCTGTAATTTGTTTATAGTGTAGACTTTGTTTGATGTTTTGATTGGCTTATTGGATGTTCTTCACAGTTAGGTTATGCAATTCTTGCTTTGATATTTAAGCTTAAATGGG	201	0.313433	0	0
Niben101Scf00044g00024.1	29.6595	45.9299	62.2002	2.09714	1.06842	0.00528374	0.0253227	76.2621	122.865	4.1425	2.0505	1.11497e-08	3.31876e-07	21.324	12.9884	0.437916	-1.19127	0.0212379	0.0672273	TGATACGAAAATAAAAATTGTGGATCCTGCCACCGAAATCAAGAATGCATGGCGAAAAACCGCCCTTGTAAAATTATCTTATTATTAAGAATAAAATCAGATATGATCTAGCATGATTTGATCTGTTGCTTCTGACTGTTAAGTTTCCTTGCAATCTAGGCAACTCAGCTCTTATTTCATCATACTGTGGATGTGAATGATCACTACAAGAGAACACATGGATATTGTTTATAAGCTCTAACCAGCTCAGACCAGGATCTTTTTCCAACATCAATTCCCTTATCTTTCTCCTGATATCTGAAACACCACCTCACCAACCAGTTGAAGCAAAAAAGTTTGACAGCAATACATTAGCACTGTCTTCTGCATCCATCCTCAAAACCTGCTTTGCGACACGTA…	1429	0.40028	0	0
Niben101Scf00046g00002.1	203.899	197.52	191.141	0.937432	-0.0932148	0.690876	0.978961	238.465	273.03	1.33905	0.421208	0.0455074	0.161686	194.084	184.27	0.903733	-0.146032	0.504265	0.787563	GTAATTCTTTTCTTGGCAGCAATGTCCCGTTGCACTTATACGAAGAGCCAGCCACGTTGAAGAAACACCTGTTTTTTGTGTTCATTTGATTATGCAAATGTAAAGTGCAGACTCTGTTGAAATGCTAAAGCAAATTGGATGTTGAAGGCCATTTTTCCTTGCACAAATTTTCAGAATTCGAACTTATACAACTTGAAAGAATTGCTTTCTCTACATGGTTAAGTATGTTGTTATTTGTTAATATTAATGAAGTAGGCGTTGATGTGAAAAATAATGTGGCTATAAAACTAGGCATTGCCGGATGTGATGTTTTAATTTTTAGGGAAAAAGACAATGTATAATCGCTCTCAAATAAT	356	0.339888	0	0
Niben101Scf00046g00003.1	1161.47	1128.4	1095.32	0.943044	-0.0846032	0.684245	0.972683	1123.48	1085.49	0.934581	-0.0976089	0.720041	1	1208.75	1256.03	1.08141	0.112917	0.533765	0.809787	AATGTCATCGTCTCATTGTTAACTTGGCATAAACTTGGTGCTCAAGAATCTTCAGGCATCTAGTTTTTGTAGAAAGGTAATAATGTTCGTTATAATCTCGAACAATGATATTGCGTACATATTGGTATATGTTAAATCTAAGAGTGGAAATGTAATGCAAAGTGTAATTCCACTATGGAGATGAGTTCCTTTGCTCATTCCCAACAAGAACCTAGAAAGGCTGTTAAATATAAAGTGCCAACTGATAGCTACAGGTACCCTTAAGTAACATCATACAGAGAGTCTTTGAATTCCAGATGCCTTGGTGGTTTTTGTTTCTCCTTGCTTGGATTCAAGGGCGAATGTGATCAATATGGTTTTGTTAGGTTCTCTATCTTAAGTTGGTAGATTCATTAATTC…	726	0.370523	0	0
Niben101Scf00046g00015.1	256.66	234.43	212.2	0.826775	-0.274434	0.224649	0.480565	239.549	222.437	0.866659	-0.206463	0.407843	0.738596	277.955	299.25	1.16594	0.221493	0.357733	0.632387		NaN	NaN	0	0
Niben101Scf00046g01017.1	255.592	331.735	407.877	1.59581	0.674291	0.00200335	0.0112339	272.776	289.96	1.13446	0.182008	0.299058	0.605277	278.061	300.531	1.17582	0.233667	0.331857	0.599952	GCTTGGCCTTAATATGGATTGTTTAAGATTTTAGTGTAACCCTTGTTCAATCTGGAGGTGGGTTTAAAAGATCGTAAAAAGCGATGAAGTGATAAGAAGAATCCCCTGATGGGCGAAAATGTGTTTCAGAAAAGCATGCACTTAAAAATGACATCCAAAGTTTTCTCTACGAGAACTGGTCAATTCTTTGAATCTCGAACACTGAGGAGTTAGGGTTAATATTACCGCTATTGTATAATGGATTCTGCAAGTAGTGATTTTAATTGAAAAGGATTATAGTACTAAATTAATATATGCTCAATGCTTTTAATCTTTCGTAAATAGTGTGTTTCACTTCAAAAGTGTGCTTCAGTTCTAGTTTGCTTCAAAATCTTGTGTATTATCGCTTTTTTTTTCTTT…	427	0.327869	0	0
Niben101Scf00046g01019.1	5.62702	7.75094	9.87486	1.7549	0.81139	0.278111	0.551924	6.7043	7.78159	1.3829	0.467695	0.568886	0.8777	8.84109	12.0552	2.14237	1.09921	0.139812	0.315608		NaN	NaN	0	0
Niben101Scf00046g02003.1	764.517	844.257	923.996	1.2086	0.273337	0.132149	0.32697	836.519	908.521	1.18836	0.24897	0.133965	0.355335	664.682	564.848	0.738829	-0.436688	0.00590418	0.0225643	AGTACCCACTATATATCCCGACCACGACCATCATTAATTACCTGATAAGAGTTCCTCATGTTGCAACATAAAACCTGCACATGAAGCACCTCCTATGTTAAGAAAATGCACTCAATTCTGTCGTAAGAAC	130	0.4	0	0
Niben101Scf00046g02008.1	770.544	938.311	1106.08	1.43545	0.521503	0.00248477	0.0134945	1424.02	2077.5	2.69615	1.4309	2.39308e-15	2.37566e-13	727.161	683.777	0.887396	-0.172351	0.329337	0.596652	CTGGTTGGACCGGCAATAGAGATGATAAGTACTTTGCTGTTAACAGCAACGAGATAATGCTTTGTGCATTCTGAGATTCAGAATCTATGTCAACAAAGATTGCGTTCTTGAGTGGCTTCTTTTTTATGAAATGCTCATCTTTCCACCCGTCCTACAGTACAACAGAAGAGGAGGAATCTGGAGAAAAGAAAAAAAGTTGTTGTATCCTATAATGCTGGAAGATGTACGAATCGAAGGAGTTGTTGCAAGAACCTGCTACGATCTATCAAGGATCTGTACTTCGGTATTTGGGAGCTGGAACTGTTGAAGCTTAAAATATTGATATGGCTCTGATTTTGATTTGATGTGTTCATCTCTGTTGTTAAGACTTTGTCATGTTTTTTTGTTCTGTTCAGCATG…	571	0.376532	0	0
Niben101Scf00046g02010.1	467.073	440.695	414.316	0.887048	-0.172916	0.374297	0.676037	441.2	415.327	0.889213	-0.169399	0.446118	0.784017	457.976	448.88	0.961048	-0.0573193	0.733142	1	AAAAAGGTCAAGCGATTAGGGACCCTATGAATTTAGCTTTTATAAGTAAGCCAACCATGTGATTCAGAGGTGAAGTTGCTGCAGGAAGATGCATGATCAAGACTCTCTTTTAACACCGAACGCGTTCTGACTTAATGTGAGGAGTTTCTGGATGCTGGAGTTGGGTTGCTGTGATGTATATTATAGTTGTAAAAAATAAGGTCCATCCAAAGGCCTGTACTCCAATCTTTTGTTAAACCTCAAATTGACTCTTGTCATTCTGGTGAATTATTGAATTGCTAAATGCAGCTGTTCCGTAGGAAGTTAGGAACTTGCATGAACCATAAAAGGTCTGCACTACTAATGTACACGATAACTAGAGATGGCAAAATTAACTAAATATTTAGTAAACCATCTACT…	428	0.373832	0	0
Niben101Scf00046g03001.1	212.444	195.691	178.938	0.842283	-0.247624	0.26639	0.53403	218.845	225.246	1.06026	0.0844142	0.668684	0.965277	268.865	325.285	1.53116	0.614621	0.0134747	0.045752	AAACCATGACCTGCTTGCCAAATATGGAGCCCTCTCTGTATTCTTTATTCCTTTCACCTTTTATTGGTCTATGCTAAGCTTATCGCGAAGTATGCACCAACACCATTGCCCTTTGTTATTTTATTTGTTCTGAATAATGATCATGAGAATTACACATCTCTTCTTGCAACTTGACCAGTCAAATCCTTTAAAAACATATCGATGTCAATCTTTTATCGGTCTTTGGAATGTGCTGTCATCCTTAGTCCTCTGTCTCCCCCCAGCAGAAAGCGCATCTATGTTGACGCCACCTGTCAAAGACTGTCTCAATGATACTTGTGGTCTAAAGTCAAAATATAATAAATTTTTAAACAAAATCGTC	361	0.379501	0	0
Niben101Scf00046g03002.1	2437.91	3974.88	5511.86	2.2609	1.17689	1.26594e-06	1.72978e-05	2843.04	3248.17	1.33236	0.413981	0.0175505	0.0770728	6102.32	9766.74	4.00619	2.00223	1.83253e-16	5.58925e-15	GGGGCAAATAACACGAATAAAAGTATACTCTAAAACATTTTCAAACTGCATTAGGTCTTTGAAGCAGAGCAGGATACATTTGGATCGAGGGCCAAATTGTCCATGAGCAACCAACAACAGGACAGGGGGATAACATATGACAATAAACAAATGATTTACAAATATTTTTATACTGGGGATCTTAAGCTTCTAATATGGGAAGCATAATTGGCAAAAATAAGTACAATCAAGAATGAAACAACGTACAGATTACAGAAGAAGGAAATCCTGTTAGCGCAATTCCAAGGCCTTTATCCAACAAATAAAAAAATCAGCATTACCACCAATTTTTCACATCCAAACTGATCAAAAAGAATTGCAGAGTGGAGCAGCAAAAGGAATCAGAGCAAAACAAGTAAC	399	0.358396	0	0
Niben101Scf00046g03003.1	594.238	620.265	646.291	1.0876	0.121142	0.52027	0.814804	714.193	834.148	1.40373	0.489261	0.00287517	0.0180776	933.52	1272.8	2.14191	1.09889	4.51587e-08	5.17061e-07	GGCATATATTGATTAATTGATCGGCACATCTCCTTCACATACAAGTGACCATTCGCATGGAAATTAACTTTGTGCTGGCATAGTATATAACAAAGCTCATATGGTCAGGTGGGATCCAACCCAAGACAAGCAGTAAATTAAAAAAGACAGCAATAACTTACAGTAATAGCAGAAATGTTTTCCTTCAATAACATGCAATACGCAAAATAAACATGCAAAAATGAAGCTAGCAAGTTCGCAAACGGTATTGCAACTTTGCTCTAGAAGATAAAACAAAATTTGTATTGCTTTTTCGGAGGACAAATA	306	0.352941	0	0
Niben101Scf00046g04007.1	463.629	379.884	296.139	0.63874	-0.646699	0.00344232	0.0177107	616.55	769.471	1.65967	0.730895	2.05783e-05	0.000270648	348.848	234.066	0.504856	-0.986055	2.73153e-06	2.30223e-05	CTACATTGCCCCGAACCATTGGGTTCTTTTTGTACCCTAGAATGTCTGCCTTTTCCTGTTATTCCATAATACTTTAGGCCATTTGCTCATGTACCCGGGTCGACCAGATATATAGATTAATTGACATTGTTACGGAG	137	0.416058	0	0
Niben101Scf00046g04012.1	21.0594	21.7977	22.536	1.07011	0.0977622	0.866598	1	22.2832	23.5069	1.11622	0.158617	0.698152	0.991883	24.3751	27.6908	1.31489	0.394938	0.450122	0.74399		NaN	NaN	1	0
Niben101Scf00046g04019.1	0	0	0	NaN	NaN	1	1	2.9954	5.99081	Inf	Inf	0.000620016	0.00503906	0.176337	0.352673	Inf	Inf	0.465087	0.74399	GACTGTTGTATTATAATCTGCACCTTAATTAGTGATCTTTACATCTATGTTTTAACTTTCTTTCTCTTTATTTTTCACATCATTCTTCTTAATATAAAAAGAAACTGTCAAGTTTCTACTAAAAAGTCGATGATGAGCTCCCTCGTTAAGGAATTGGGTAACAAGTGGGAGAGAGATTCCTTCACT	186	0.322581	0	0
Niben101Scf00046g04020.1	47.0547	52.9845	58.9143	1.25204	0.32428	0.334537	0.627664	67.0358	87.0168	1.84927	0.886956	0.00687804	0.0366609	52.6689	58.2831	1.23863	0.30874	0.422504	0.713981		NaN	NaN	0	0
Niben101Scf00046g04021.1	13.248	14.5881	15.9282	1.20231	0.265811	0.657111	0.952682	17.0784	20.9089	1.57827	0.658347	0.176593	0.427662	15.8926	18.5372	1.39925	0.484652	0.40554	0.692867		NaN	NaN	0	0
Niben101Scf00046g04022.1	1687.87	1797.93	1907.98	1.13041	0.176842	0.396389	0.704781	1531.45	1375.04	0.814657	-0.295736	0.105504	0.300114	1661.21	1634.56	0.968414	-0.0463044	0.684145	0.960728	GTGGATCATTGACAAGATTTAGAATGCGTGTAGGACGTCAAACTTTTGTTTTTGTGTGCAAATATCTAATGATGGTTTAGAGTTCCAAGTGGGTAGAAAGAAACTTCTGTGTTCTCCTTGTTTTTCGTTATTAGTAATATAATTCATCATTGTGTTAGCCTCCTGATAACTTGTGTTTTATGTTTGTTTGAGTTCAAAGAGTTTGTCTCAACTCCTGTATAGGTACTTATTCATATGGTAATGTCAATATCTTAAAGATATGTCGAGGATATCATCAGTTTATGGTCATCAATATGGGAGACTAGTGATACGATAACAAATGAAAATATCGATTTTTTGGAGCACTTGAACTTAAAAAGGTGCGATACTAAAGGTTGTAACGAAAAATAAAGTGCTATT…	859	0.377183	1	0
Niben101Scf00046g04025.1	264.348	271.144	277.941	1.05142	0.0723409	0.767026	1	321.337	378.326	1.43117	0.517193	0.0127277	0.059938	259.451	254.554	0.96295	-0.054467	0.703385	0.979394	CTCGTCTACATATTACCCTCCCCAGACCCCACTTTGTGGGACTATACTGGGTAGTTGTTGTTGTTGTTGTTGTTGTTGTCAGAGCCCTTAATAAACACAGTACAAATTTACAGCTCAAAATAATACTAGGATTTTATTTTCATGTCCAACTACTGTACAGCAAAAACACTAGAGAATACTGGACATATCGTACAACAGAGATTTTTTCGATAAATACATTACACGTCAAAGATAATGGGCTTTTTTTTTGTGTGTGAATAAGTAGCAATGCCAATAAATGCTAATACGTTCACAGTCACCCTATAAGACTAGATACATACAGCAGACGGTCCAAATCTAGCAACTCTGGACGTGTTAAGAGTCATAAATAATTACTATATT	381	0.35958	0	0
Niben101Scf00046g04027.1	688.733	687.073	685.412	0.995178	-0.00697332	0.985645	1	610.838	532.943	0.773801	-0.369965	0.056613	0.190585	623.839	558.944	0.811554	-0.301242	0.0683569	0.177875	TCAAACCACAATCAAATTTTTGTTTCATAGATGAAATTTGAGATGCTTGTTCTTTTCATAATATATCACAAAACATGTTTCAATTAATGTGAACTCAAACCAATATTTCCGAATCATGCATGATTCCGCAAGTGTTCGTGTAATCTTGTTGCAAGAGGAGATTATATGTCTAAGTCCAACATTTATTTTGGTTCAGGTAAGAGAAAGGTGTAGAAGAGAATGGACAATGTTTCAGGATCGCATGGCTAATGCAGAGATGGCCTATTATAAGGCAATGGGGATTGATCCCCCTAATTCTACAACTACTTAGGTGGATCATTGACAAGATTTAGAATGCGTGTAGGACGTCAAACTTTTGTTTTTGTGTGCAAATATCTAATGATGGTTTAGAGTTCCAAG…	1053	0.366572	0	0
Niben101Scf00046g05001.1	0.33028	1.87248	3.41467	10.3387	3.36999	0.050704	0.157323	0.459195	0.58811	1.78064	0.832397	0.662509	0.96364	2.82162	5.31296	16.0862	4.00775	0.00841198	0.0306161	CTTTGGAGCTTTCTGCTACTACAAGGGAGCGTGATTTCTACCTAACACAAGTTGATAAGTCCCGTGCTTTAAGTTCTATTGAAGAATGAATAAAGAAG	98	0.387755	0	0
Niben101Scf00046g05006.1	372.285	592.996	813.708	2.18571	1.12811	1.54659e-07	2.56187e-06	484.791	597.297	1.60441	0.682042	0.000273971	0.00254297	982.968	1593.65	4.28073	2.09786	1.42595e-22	6.85072e-21		NaN	NaN	0	0
Niben101Scf00046g05007.1	73.2249	105.902	138.579	1.89251	0.920301	0.0049786	0.0240958	96.0715	118.918	1.62401	0.699562	0.0225581	0.0940577	181.067	288.909	3.9455	1.98021	1.9273e-11	3.40892e-10		NaN	NaN	0	0
Niben101Scf00046g05010.1	107.389	111.132	114.876	1.06971	0.0972247	0.675793	0.964888	96.1962	85.0032	0.791543	-0.337259	0.295342	0.599933	126.121	144.852	1.34885	0.43173	0.149634	0.332771		NaN	NaN	0	0
Niben101Scf00046g05013.1	34.9759	20.6717	6.36737	0.18205	-2.45759	3.38736e-06	4.21481e-05	22.9079	10.8399	0.309925	-1.69001	0.00076176	0.00599634	21.5421	8.10816	0.231821	-2.10892	6.09215e-05	0.000389984	TCAGAGGCGAAGTTAGAATTTTCAAAAAATTTAACCAAGCTACATTTATTACTAGATGATGATAGTGAAAGTAGTGTTATTACTAAGCTGAAAGTGGTACGGAGTGTCAAAATATGGAGTACCCTTTTGCAAACTATATTTCATCGTTTTTTTTAATCATGAATTTTCCAAGGACAAACTATGAATTAAGTATTAGCCTATGTAAGTTTGTTCTTGATATATAACTCTACCAATAGAGTGGCTATATATCTTTGTCTTCCTTAATATGTTAGTTGAAACAGCAACTAAGTGTTCACTCGTACTATCATGAATTTTTGCATGCTTAACGACTATTTAA	337	0.305638	0	0
Niben101Scf00046g05014.1	59.5299	151.516	243.501	4.09041	2.03224	1.77293e-11	5.85313e-10	102.644	145.759	2.4485	1.2919	1.69928e-05	0.000229216	107.071	154.611	2.59721	1.37696	2.58557e-05	0.000180546	AAGTAAACCATTTGCCATTTGGTCATGCGTTTAAGCTTGTAGAAGAAACACATTAAACGAACAACCCATGCACTAAGCTCCCGCTATGCACAGAATCTATTGAAGGACCGAACCATAAGCGTCTATTATACGCAAGCTTACCCTGTATTTCTACAGGAGGTTGTTTCCACGGCTCGAACCTGTGACCTTCTTGTATAACAACACATTGAGAAGTAAAATTAAATAAGTACACATTCATACTTCTTCCTAATTCTACAGTAAAATCTGCACTAGAGTTTGTATAGTTATCTTTTTCCTTTTTCTCTCAACTTGATTTTGTGCTTGGAAATCAACCCTTCTCAAGTTAACCAAGCTCTGCAAGACTGTAACCACCAGTTTTAAAGACGAGATGTTCTAATC…	636	0.367925	0	0
Niben101Scf00046g06001.1	43.9798	32.5195	21.0593	0.478841	-1.06238	0.0158844	0.0622625	30.0077	16.0357	0.364616	-1.45555	0.000998311	0.00750951	31.3662	18.7526	0.426392	-1.22975	0.00432243	0.0172301	AATAGTTAAATCGGAAAAGTAGAATAGTAACATGGAATATTGAAAAAAGAAATTTACAGTACAATTTACAAACTCGATAACCTAATCGAGATGATGCGGACATGCAACAATTACACATTTTAATATATGCTGCCATGGGAACCCTATTTAGGTTCGCATATAAAATTTGCTATTACAGTAAAGAAAAAAAGAACCTACTCTAATTGAAGGGCAAGTCGGTGACCATATTTATATCACCAATCTTGATTCCGTCACTGATTTTCTTGATGAGGAGAGGGTTAGTTTTTTTTAGGAAAGTAATTAATCAAAACACTACACATATTGCACACTAGTAGCAATGTTTAATTAGTTA	352	0.315341	0	0
Niben101Scf00046g06006.1	424.165	435.406	446.646	1.053	0.0745069	0.690802	0.978942	381.538	338.911	0.799008	-0.323719	0.131402	0.350473	291.627	159.088	0.375061	-1.4148	2.45777e-11	4.2951e-10		NaN	NaN	0	0
Niben101Scf00046g07007.1	0.66056	0.33028	0	0	-Inf	0.248752	0.510379	0.677074	0.693589	1.05	0.0703909	1	1	1.49602	2.33148	3.52955	1.81948	0.293457	0.548687		NaN	NaN	0	0
Niben101Scf00046g07010.1	167.255	177.362	187.469	1.12086	0.1646	0.531742	0.827078	130.191	93.1275	0.5568	-0.844769	0.00224593	0.0147763	182.724	198.194	1.18498	0.244862	0.392413	0.676947		NaN	NaN	0	0
Niben101Scf00046g07015.1	6.20943	10.1736	14.1378	2.27683	1.18703	0.0642877	0.189123	3.80034	1.39125	0.224054	-2.15808	0.0474545	0.167018	5.61568	5.02194	0.80876	-0.306216	0.740495	1		NaN	NaN	1	1
Niben101Scf00046g07016.1	406.257	432.745	459.232	1.1304	0.176829	0.485769	0.786229	339.177	272.097	0.669765	-0.578274	0.00670401	0.0359013	391.843	377.428	0.929037	-0.106193	0.475075	0.755506	ATGGTAAAATTCAAACTAGCAAACCCATTCATGTAAGATATGCTCGTTTACAGCTGAGTCAAAAAATTTACAATCAAACTGTGAGCGAAATTATCAAGAAATATCGCAACACTAAGACTGGTAAATCCAATAAAAATTGTAGTGAAATCACAATTCTCAGAGAAATGGAACTGATGAAGAAGAGAGTATGATTATCAAACCTATTCAAAACAATGAATTATCTGTTATGTATTAAAACATACGGTAATTAAATGGTTCATATAAGGAAACACCAAGCTTAAATTTCGCCGCAAACAAACTCAACGAACAAATACAAACAGAATCATTCTGATTTACTTGTCCGAAAATGGTTCTTTTGGCTAGACATAATAGAGATCTGAGAACTCGATTTCTTTTGGA…	584	0.337329	0	0
Niben101Scf00046g07018.1	155.806	148.121	140.436	0.901356	-0.149831	0.613619	0.910607	139.917	124.029	0.796047	-0.329074	0.233688	0.517816	128.934	102.062	0.655061	-0.610299	0.0265275	0.0809307	TAATATGTATATCATTAACCATTTTCTGGATTTGCATGAGAATCCTAGTAGGAATAGGTTATAGGTTTGAATGATTTCTTCTCTGCTGTTGCTTTAGAAATAGCATGTGTTGTAAAATGGCCAAAGAAGTAAACCTTCCTTTCTTTTTTATATTTAAGGATAAAACCTTCTCCTTCTTTCCCTGTTTGGAGGTAAAAACTAGCATGCTTTGGTTAATTTGTCTCTGCACTTCCAGTCATCAGGTTTTGATTGAAAAAAAGATGGGCATGAATTTGACAGCTATAGTTAGTCTGAAAACTTTTACGAGGTGATAAAAGAATTACAAACACATTT	333	0.327327	0	0
Niben101Scf00046g07019.1	10.5734	9.50411	8.43486	0.797747	-0.325997	0.713059	0.997818	5.92753	1.2817	0.12122	-3.0443	0.00223675	0.0147295	7.62744	4.68153	0.442766	-1.17538	0.115701	0.271465	ACTAATCATGTAAACCTTGTTTACACAGAAGACGATGGTACCGAAGTAACCAGCACAAACAGGCCCAGAGATACCTTCTATGAGTGGTTTCTCAATCCNCAAAACAACAACTATTTCATGCTTAAACATTCACATCTTGCTAAAACATTGTCAGTATGA	159	0.379747	0	0
Niben101Scf00046g07021.1	7.64847	11.124	14.5995	1.90881	0.932676	0.225781	0.482369	14.0131	20.3778	2.66429	1.41375	0.028096	0.111746	24.1575	40.6665	5.31695	2.4106	3.09595e-05	0.000212101		NaN	NaN	0	0
Niben101Scf00046g07025.1	225.196	280.693	336.189	1.49288	0.578094	0.0129826	0.052768	198.621	172.046	0.763985	-0.388384	0.138462	0.363577	286.31	347.424	1.54276	0.625516	0.00854309	0.0310139	ACAAGGTTGGCTCAAACTCCTAAACTAGAATATTAATATAGAGATCCTATTCCTACATAATCCCCACCTAGCTGTAATGAGAACCAATGTCAGATGCTATGTTGTGTTGAAAAGAAGAAAAAGAATGAAGTTGTTAGTAGTAGCTAGCTTTCTGGTGTTTATAGTGATCATTCAAAATATGAGTAAACTTGGAATAAGCACTCGCCTTACATTTCTCATAAATCCTAAAACTGTGGAATCATCTCAATACATAACAGTAACAGGTCACCTAAAACAATTCATTTCTTTTACCCCTTTCCGCTTCAGCATAACATTTGTCCTATGTTGCTCGGACTCTTCAGAAGTTGCTGCACAATCTCTCGAATCCCCCAAAATGCACTACTTTTAGAGGATCTGGCA…	776	0.398196	0	0
Niben101Scf00046g07033.1	14.7004	17.5939	20.4874	1.39366	0.478882	0.414354	0.725736	14.0711	13.4418	0.914382	-0.129131	0.860651	1	15.9197	17.1389	1.16588	0.221421	0.770999	1		NaN	NaN	0	0
Niben101Scf00046g08003.1	44.9658	38.9366	32.9074	0.731832	-0.450416	0.245011	0.507127	32.2509	19.536	0.434463	-1.20269	0.00604869	0.033083	39.8348	34.7038	0.771782	-0.373734	0.298874	0.555691	GAGCTTAAATCTTGGATCCACATTTGACGGATAGTGCACTACCTTAGTAGATATTTGAATGTACCGACAGTACCATACACATGCTTATGATCACAACAGGCCAACACAAGCCTTAGATTTATAATTTGGCTAAAAGTGTTATACTAATAAATTGAGCTGGTCTTGTATTTCACAATGCAATTTGTGAAATGAAAATTTAACGATCTCAAAGGCTAAATACAAGGACTCAGGGTTACAACTCTTTCTAAACCATAACACATGCATATCTCCTGCCTCTAGATGGCTTTTATACAAGATTTTAGAGTTGAGGAGGGATATACACCTCCCCAGTTGATCAGGATCAGGCATTTCTAAAAAAAACACTACTCTTTGTAAGGAACGAAAATTTTATAGGTTTTT…	406	0.35468	0	0
Niben101Scf00046g08004.1	619.12	481.798	344.477	0.556398	-0.845811	1.37811e-05	0.000147657	492.888	366.657	0.592222	-0.755789	4.3247e-05	0.000517572	449.523	279.927	0.452137	-1.14517	1.28627e-09	1.82098e-08	ATCTTACATGATCTGGAACTACTTTCGACATGCTAGTAGTTTAGTTTCGGCAGGTCAATGGAATTGGAAAAACTTGTATCCTTATTGCAGGATTGATCAAAGTTGATCTGTCATGATCCGTCTTCCCTCATTTTAAGTCCAATATACACACATGTGCGTGCAACATGACATCTACTTTCGCTAAAAATATGGACCAAGTAGAGCAATACGCTTAAAGTACATGTTTACATATTCCCTTCTTCAAATAAAAAAGAAAACTTCACTTCCTAGACATATTTACATAAGCTTAAAATAAAACCAGCTATCATCTATGATAGAATAAAATGAAGAGAGAATTGAGACATGCGGAAGAGGGAATTAAAAGGTAAGTCAGAAGCTCACTGCCGGGCACCCAACCCA…	497	0.354125	1	0
Niben101Scf00046g08005.1	5982.62	3845.56	1708.5	0.285578	-1.80805	5.27732e-18	4.12349e-16	4766.41	3550.2	0.593418	-0.752878	0.000417901	0.00363478	5883.12	5783.62	0.966737	-0.0488047	0.774275	1		NaN	NaN	0	0
Niben101Scf00046g09009.1	357.295	393.784	430.273	1.20425	0.268138	0.263689	0.530165	356.007	354.719	0.99279	-0.010439	0.909186	1	393.961	430.627	1.20524	0.269322	0.300825	0.55837	TCTGAAGTTCTCGACTGAGTGGATACAGGGGGTGATCATTTCTTTTTGTATTATTTGTACATGAAATAGTTGACATATTCTTTTTGTACATGAATTTACGTCACAACCAAAAGATAATTTGAAAATGAAAGTCGAATGTTCTATGTACCTGTACTTTGTATCTGGTGAAAGTCAAACTCATTTTTAGCATCTTATGACGTGCATTTCTTTGTGATTCTGATATGAAGCCAATAATTGGGCAACAATAGAATGTGTTCTGTAACATGAGATGACATATA	278	0.327338	0	0
Niben101Scf00046g09010.1	0.569003	1.32737	2.08573	3.66559	1.87404	0.343274	0.636018	0.6597	0.750397	1.31879	0.399217	1	1	4.84298	9.11696	16.0227	4.00204	0.00130995	0.00604819	TCAATAAATTAATTTCAAAAAAATATATATATTACAAAAAAACCGACCAAAGTTATCTCCCTGTAATGCTTTTCTTCTTCTTTATTTTTCATTCTAGGAAAACAAATTGTATTAGTAAGAAATGAAGAACAAGGAGGGAGAAAGAACAATTGCACAATTTA	161	0.254658	0	0
Niben101Scf00046g09011.1	1.59892	1.51006	1.42121	0.888855	-0.169979	1	1	2.01731	2.4357	1.52334	0.60724	0.696224	0.990479	2.10773	2.61654	1.63645	0.710567	0.689763	0.966006	TCCTGTCTTGTCTCTGCTAATAACAGTTGTAGAATATATGATTCTTTGGCCCACCATCAATGTAAAGGATCACTGCCGATCCTTTGACTTCATCAACAACCTGACGGCGTAAACAACAGCTATCATTCGTATGATCAGAATTAAAAAGAGAAGGAATAAAAAAACAAAACACACACACACGAAAACACATTTACTAAGCGTCAATAAGTTCTTCAAA	217	0.364055	0	0
Niben101Scf00046g09013.1	424.683	424.891	425.098	1.00098	0.00140954	0.984135	1	593.852	763.021	1.79668	0.845336	1.9219e-06	3.39725e-05	622.234	819.784	1.93034	0.948858	6.86127e-07	6.38563e-06	GAAAATTGGGAGCTCCAATTTGAATGCTATTTTATTACATATAATGGTTTTACCTCGTTGACAAAGGTTATATTATACCAAATCCAGCTACTCAAGCTTTGGGACACAATCTCTTAAAGGCCACAGGTCAAAGACAACGTAAAAATATCCTAAAATACGAAGATTAAAAAAAAAACATAACCTTTCGGGGTTGCCCAGTTGGTTTGGATGGATGACCCGGATGATCCGGAATCGAATCCCCCTTAATGCTTTCTGGGTTGAACTTGTCGCACAGGGCTTGCCTAGTGCGGTTTATATCCCTGTCTGATTTGCAGGCTATCACACAATGCGCACAAAGTGCTCACCGCAGAGTTGTAGCGGCTGTGGGTTACTTTTCTTACCCAAAAATAATAATAACAT…	731	0.399453	1	0
Niben101Scf00046g09025.1	267.84	259.15	250.46	0.93511	-0.0967924	0.678579	0.967376	312.849	357.858	1.33609	0.418013	0.0417021	0.151246	268.78	269.721	1.00702	0.0100931	1	1	AAATTGCATAAAAGCCATACCAAACTATCACTCAAAATTGTGGCATATTACACATTCAGCAACAGCAAGTGATAAAAGAAATCCTCAAAATTGCGGCACCAAAGCCATGTTCAATTAGTACAATCTCACTGAACATCCTGCACGTGGCAATATTGTACAGTAATGGATTCTGTTTGTGGATTCTCATGTAAGCAATATTGCTTACATGAGAATATTTT	218	0.353211	0	0
Niben101Scf00047g02009.1	420.173	327.35	234.526	0.558165	-0.841237	6.71944e-05	0.000598531	350.312	280.451	0.667464	-0.583238	0.00782663	0.0406716	345.622	271.07	0.645139	-0.632318	0.00181075	0.00803894	CCTTTGGCAAAAGCACAAATGTCAATCATAACTTCTGTATCTAGACCAAGACTAACCACTTCTCTTTCTACTCTCTACTAATTTTGTGGGGTGGGGGTGGGTGTTGCCGGTTGGGGGTGGTCCACCGACACCGATAACATGGCCTAAATCCAGCCAATTATTAAAAACAAAAGGAACCACACAATGAATGGAAAAGCTTATTAGTACTAAAATTTAATAGACAAAAGAATACAAAACACAAAGTAATCCTATAATATTTATATCAAAACATATACCACCTGTCTCTGTTGTTTCTATACCCATTCTACATCAAAATAACATTAAAATTTTATCATACAGAAATGAACCTCAAAGAAGAAATGATCTGCAGCAAAAAGAAAAATTAAAGCATAGCAAAAG…	407	0.348894	0	0
Niben101Scf00047g02014.1	807.729	693.053	578.378	0.716054	-0.48186	0.00617547	0.0287934	731.781	655.832	0.811945	-0.300545	0.111196	0.311264	579.851	351.973	0.435756	-1.19841	6.76933e-13	1.43251e-11	TTAACGGAGACCTTCACATTGCTTGTCGAACACATAGAAACAGCTCAAATTGATGGTGGTGAACTTGATAAACACTGTGATGATCTCCAGAAGTTAATATCTTCTCTACTGCCTGGACAAGATGTCACTGAAAGCTTGGGAAAATTATTCCCGGGTAATGCACGGTTAATAGTGCGTTGAAGTGCTAATGTTGAGGATTTGGCGGGGATGTCAGCAGCTGGACTTTACGATTCGATTCCTAATGTTAGCCTTTCAGATCCGATAAGGTTTGGACATGCTGTAGCCCGCGTTTGGGCCTCATTGTATACTAGAAGAGCAGTACTGAGCCGTAGAGCTGCTGGTGTTCTCCAGAAAGATGCTACAATGGCCGTGCTAGTGCTAGAAATGCTTTCACCGGAT…	1176	0.422619	1	0
Niben101Scf00047g03001.1	74.1389	95.4151	116.691	1.57396	0.654396	0.0581843	0.175339	108.915	143.69	1.93812	0.954662	0.00159903	0.0111468	174.859	275.578	3.71706	1.89416	1.42305e-10	2.26299e-09	GAAGATCTCCATCAAAGGGAAAAACAGATTTACCGAAGCAATTACACCAATTTTGAAGAAGTTTTGCCAAAAGGGTTTTTGAAAAGAACAAAAGGAGTTGGAAAAGTTATAGGATGGCACCACAAGTAAAAATATTATCTCATAAATCAATAGGAGGATTGTGTCGCATTGTGGATGGAATTCTATATTAGAAAGTGTATATGCTGTATT	210	0.333333	1	1
Niben101Scf00047g03003.1	5.47627	34.3729	63.2696	11.5534	3.53025	2.01514e-10	5.60525e-09	8.69956	11.9229	2.17718	1.12246	0.138064	0.362865	7.63694	9.79761	1.7891	0.839236	0.306371	0.565638		NaN	NaN	0	0
Niben101Scf00047g03004.1	94.7542	217.187	339.62	3.58422	1.84166	3.8653e-12	1.41577e-10	89.1536	83.553	0.881787	-0.181499	0.619413	0.925872	89.588	84.4217	0.890954	-0.166577	0.556913	0.835198	GGGTGCAACAGGTGACATCTATTGGCTTTGGTAGGATTCTGGACACACATGCACTGCATATATTTTACGGAAACTTGCCTATTACCAACGCCTTTATGCTCCATAATATATTCGAAAAACTTGCTTGTATCTCGCCGTTCAATAATGTGGGAAGCTTATAACGCCTTTTTCTGATTCCGGACATAGTTGCTCAATCTGAGATCATGAGATTATATGGGTGAATATACATGTGTATGTGACTCTGTATATGTATTGATCATAACAAAATAAACATTAAAGCAACTTATCACTTCC	294	0.37415	1	0
Niben101Scf00047g03008.1	55.2357	99.4874	143.739	2.60229	1.37978	2.45184e-05	0.000245758	91.4481	127.661	2.3112	1.20864	0.000105629	0.00112119	45.1994	35.1632	0.636603	-0.651533	0.0808521	0.204042	TAATGTTTGACGCGCAATGGTGGATGGAGCATAGTTCATTGAGTTCAACATAATTGAGTATTTGCACACTAAGTATAAATATATATGTGAAATTTACTAAAATTTCACCAAATATGAAATTCCGATGCCATAATTTAGAAGGGGAACCTTGGAGCAACGATCAAGTTGTCTCCGTGTGACCTATAGGTTATAGGTTCCAACCGTGTAATCAGCCACTGATGCTTGCATTAGGATAGACTGTCTACACTGTGTTCAATTTACTTTGCAAGAGACTTGACTGAAAATTTCAAAGCTAAAGGTTTTC	304	0.365132	0	0
Niben101Scf00047g03012.1	575.612	610.948	646.284	1.12278	0.16707	0.43317	0.7488	515.849	456.085	0.792347	-0.335796	0.079927	0.245716	715.073	854.534	1.48457	0.570041	0.00301678	0.0125597	CAGTGCAACAAAATGGGAGGAACCATTAGCTGAAGATTGACCTAAAGGCTTTTTGTCACCATTATTGCCTCTGTAGAAGAATTCAAAATCTGTACATATGGAAGCAAATTTCCTACTAGCTTTTTTAAAGCTAAAAGTGAATTCTCTTGGTCGTTTTTTTCCTTTTCAGTTGGACCACGTATATGATTTTAGATAATTTCTAGTTTTTTCCCTCTAACATTTAATTTGTAATTCAGTTTTGGGTTCATTTTGCTTTCTAGATTATTTTCTTGAGTATCATAAGGCTAATTCATGCTGATGGACTATAGCTTCTCTATTTCATTCACAATTTAAAGAGAAAAATTGATCCTACAAAAAACTTCTGTTTTATTTGCTGACT	379	0.316623	0	0
Niben101Scf00047g03013.1	1080.53	1137.12	1193.71	1.10474	0.143711	0.497138	0.799217	1129.75	1178.98	1.09111	0.125795	0.347996	0.665023	1614.63	2148.74	1.98859	0.991748	4.43546e-07	4.27631e-06	GAAGTCTCAACTTTTTAGAGAAAATCCAGAAAGAATTAAAAAGGTGAAAATATATCAAAAAATAAATCCATTCATTTCACTAATTGCTTCTATACAACATCTATAATATTTTCCTCCCCTTTTTGCCATTTCTTTGGATAAACAATATGCTCTATCACCAAGATATTGGAAGATAAGACTACCCCAGAATATGTACACAAAAGAAA	206	0.291262	0	0
Niben101Scf00047g03014.1	2.4915	2.2885	2.08551	0.837052	-0.256611	0.861975	1	1.58038	0.669254	0.268615	-1.89639	0.259865	0.550454	4.07243	5.65337	2.26907	1.1821	0.275978	0.523386	AAGAAAGGAAAAAACCAAAATGCAAACAAAACAAGAAAAGCCAATCTGTGATACATAGTAGAACTAGTTCAAGCGTCTGATTACAAAAAACAAAAACATGCATTTATTCTTTATCCACTTATACTATCTACATAAGGCTAAATACCATAAAAGTT	155	0.290323	0	0
Niben101Scf00047g03022.1	322.573	351.165	379.758	1.17728	0.235457	0.297927	0.580216	293.95	265.327	0.822535	-0.281851	0.23585	0.520984	421.98	521.388	1.61634	0.692733	0.00192603	0.00848368		NaN	NaN	0	0
Niben101Scf00047g03028.1	1.96157	2.78951	3.61744	1.84416	0.882964	0.431071	0.746328	2.85165	3.74173	1.90752	0.9317	0.420477	0.753441	4.62675	7.29194	3.71741	1.8943	0.0590917	0.157535	ATTATTTTATCTTGTTATTAGACATTTTTTTTCTAATTTATTTTGTGATTTTCCCTAGTTCAATTTGATGTATAAATAAGTAAATGGAAGATCTTACAAATTGCTCGTGATATAAGAAGATAGGAAGAAAA	131	0.229008	0	0
Niben101Scf00048g00003.1	0	0.156858	0.313717	Inf	Inf	1	1	0.147028	0.294055	Inf	Inf	0.486232	0.802087	0.197881	0.395761	Inf	Inf	0.465087	0.74399		NaN	NaN	0	0
Niben101Scf00048g00004.1	8.22661	6.33729	4.44798	0.540682	-0.887147	0.256019	0.519878	27.4417	46.6567	5.67144	2.50372	1.44407e-06	2.63532e-05	8.06886	7.91111	0.961649	-0.0564171	0.930983	1	AGTTAAATACCTATCTGGTATGTTGTTTTAGTAATATTTAGTGTGGGAGTTGAAAAAGGAATGAGTTGTTTGTGGTATTTGAGCTTAACACTTAATTATTTCAATTCAGAAGTACAGGGCTGTAAATAGAATGTGTAATAGAGGTAGAACTTTAGATGGTGGCTATAAACAACCATTTGTTTGTACTTTGATTTGCCTGCATGAATTATTACAACAGCTGAAATGTTATGCCCTTGAAAAATCTGAATTTTTACAAGGAAAATCCCTTGTGTTACAACATATAATTGTG	289	0.314879	0	0
Niben101Scf00048g00007.1	15.118	9.60763	4.09728	0.27102	-1.88353	0.00532358	0.0254879	15.9389	16.7598	1.1086	0.148742	0.868509	1	9.24454	3.37111	0.222987	-2.16497	0.00417259	0.0167098		NaN	NaN	0	0
Niben101Scf00048g01007.1	6.22596	5.43852	4.65108	0.747046	-0.420732	0.611641	0.908384	5.74332	5.26068	0.844958	-0.243049	0.840459	1	5.26515	4.30433	0.691352	-0.532508	0.498996	0.784273		NaN	NaN	0	0
Niben101Scf00049g00001.1	88.4183	98.8875	109.357	1.23681	0.306623	0.277027	0.550464	96.497	104.576	1.18274	0.242129	0.354794	0.673422	68.2078	47.9973	0.542843	-0.881393	0.00959767	0.0342242		NaN	NaN	0	0
Niben101Scf00049g01003.1	30.7011	22.7519	14.8026	0.48215	-1.05245	0.034181	0.115349	29.9242	29.1472	0.949383	-0.0749373	0.823231	1	28.4422	26.1833	0.852844	-0.229646	0.630194	0.911055	GTTTCATATAAGCCAGCAATCTTCTGGATCTTTTACCCTGTATTCTTTCTGTATCACCACGAATAGGCAATAACCTAGACGCTAGATTTAGATAGATGCTCCTCTTTTCTAGCAGCTAATTCTAGAATAATAATGGAGAGCACAAATTCAAGCACGCTGCATATGTTTCTTAAGAATTAGACGTAAAGTAGAGCTCCATATTCTTGTTTTGTAGCCAGCCTAATGTTAAACGGATGCCTAACTTGGCGCTCACTTGAAGAGCCAACAACAATAGTCTGCAGCGCAGTGACTAACTTCCTCTTCCCATATGCATCGGCTAAGCTGAAATCTTTGCAGATATCCAATTTTGTTGTCACCGTTGCTGTCTTCCCTTTCTCCACCCAGACTCTTTCGAACCCC…	734	0.411444	0	0
Niben101Scf00049g03001.1	3.11969	2.58411	2.04853	0.656646	-0.606812	0.624894	0.920996	3.24514	3.3706	1.08043	0.111606	1	1	2.14429	1.16889	0.374683	-1.41626	0.251238	0.489669		NaN	NaN	0	0
Niben101Scf00049g03004.1	2.99819	2.265	1.53182	0.510916	-0.968841	0.459278	0.778229	4.18421	5.37023	1.79116	0.840893	0.366318	0.687925	2.68025	2.36231	0.787912	-0.343893	0.860774	1	TTAGATATATATACTCAGCAATGGCAAGAACGTAACTTCATAATCATAGAAAGAAACGGTAATTGGAATCTAAATAAGAGTTAATGTTTCATTCACTGAATGCTGGAACAGTACTTCTACACAGCTCAGGAGAGCATTAAGCACAAGACTACTTTAAAAAGTATAAT	167	0.323353	0	0
Niben101Scf00050g00008.1	311.168	302.324	293.481	0.943161	-0.0844242	0.722691	1	304.64	298.113	0.958047	-0.0618315	0.844888	1	328.643	346.118	1.11232	0.153572	0.54631	0.823836	GTGGCTTGGTTTTTCTGTATCATTCTGGTCTCTAATTATTTAAGTCACAGCACCTTGTTAGTAGGCTACTCTAGTGTGTCCTTTGTTTTGATTTCCTTTATGTATTAACTACTGAATGATCCAGTTAGGGAACAATTTTTTCATTTGGATTGTTGGTGTTTCTTGTTTTCGATTTTTAATTACTGACTAAACCGAAGAGAAACCGAGATTGAATGGGATAATTTCGAAAAGTATAATTTTGGTTATGC	248	0.334677	0	0
Niben101Scf00050g01002.1	64.3428	56.5069	48.6711	0.756434	-0.402714	0.161709	0.37684	51.5229	38.7029	0.601512	-0.733335	0.035626	0.134215	48.7503	33.1579	0.515331	-0.956427	0.00472378	0.018616	CTTTATTCAGCAGTGGAAACTACAGTCCTTATTTATGCAGTAAGCAGCTGGCCAAGCCAAGAAGCTAAGGTTAATTAAGCAGCTGGCCATTAGA	94	0.425532	0	0
Niben101Scf00050g03001.1	377.766	251.756	125.746	0.332867	-1.58698	4.10705e-12	1.49374e-10	289.649	201.533	0.533485	-0.906479	4.61981e-05	0.000548161	211.404	45.042	0.119233	-3.06815	2.84299e-36	2.81248e-34		NaN	NaN	0	0
Niben101Scf00050g03002.1	109.074	85.1382	61.2025	0.561111	-0.833642	0.00710394	0.0323094	121.603	134.132	1.22974	0.298353	0.323698	0.63664	73.8123	38.5509	0.353438	-1.50047	2.57078e-06	2.17739e-05	GAAATTACGATTGGGGTTTTAGGGCTAATTTTTTTAATAGAATTATGCTGAGTTAATGACTGATTAACTTGTCACTACTGGATTCATGCAATATGATAGTTTATGACTGAGTTTAGTCAGCCGTTCTGTAAAGTAATCCTTAATAATCCAGCTTCAGCTTGTACAGAATATATTCTATAGTTTTCAACGGTTCATTGTCCATCACTTAAACTGTGGAGTGTGGACAAATCAGGAAGTATCTCTATCTTTTTTTGACACCCCCCCCCCCCCCCCCCCCC	278	0.384892	0	0
Niben101Scf00050g03004.1	52.5268	55.9141	59.3015	1.12898	0.175014	0.630538	0.926324	48.738	44.9491	0.855737	-0.224761	0.659791	0.962564	59.6032	66.6795	1.26944	0.344189	0.360919	0.636397	TGATCAAAAGAGGTAGTTTTTAACACTATCCATGAGCTGATGGAAGATGTTCGAAAAAACTATGTGAGTTTACCTCAGCTGTACCTCTTTATTATGCCAACCCGTTCTTGACTGCAGTCCTAGTTGTAGCGATCTGTACTTATCAATAACAGAAGTGCTTCTCCCTGATTATTAATACCTGGAAGAGTGTAATTTTCTCTTTTTTCCCCCAAGCATCATCTCATTACCGAATTTCACTTATCTCTTTTCATGAGGTTGTGCTTTTCATAAGCAATTGAAACATAGGGCTAGTAAAGCCTCATGGTTTCTATGTTTTGATGAATGGTGTTAGCCTTGATTTCATGTATTCTCTTGCCTTCTGGAACACACGGCTTAAACTTCATATTACTGGCATTGGGT…	547	0.374771	0	0
Niben101Scf00050g03005.1	1932.36	2569.44	3206.51	1.65937	0.730638	0.000729398	0.00475044	2093.12	2253.88	1.16638	0.222042	0.150921	0.386426	2570.43	3208.5	1.6604	0.731534	0.000268126	0.00148277	GCCGCATTTACTTTGCATTAGAGCCTGAGCTCTCTATGATTAAGGAATCTCACTAATATATTGTTGATTATCCAAAGAAATGAAGGATTTACGTTATATGCACTAATAGAAATGAATTTCTACATATCAGCAAGAGGAGTTAACATAGAAATGGGAAAAGGGAGATCAATAGTCATACAGCTAGGCCATGTAAGCATGTGACCATGCAACTCCAAAACAAACTCATTCCAGCTATTATCCCAATCACAAGTTTGGTATGAACTATTTAGCCTCAAATTTACTCGGATCTCTACGAGAAAAGATTGTTACAACAATCAAAATCATGAAAAGTATGGTTAGGATATACAGATATTTGCAGCTTCTTTCGCTAGCCTGCTGTAAAATGCAGAATCTCGACTA…	503	0.347913	0	0
Niben101Scf00050g03006.1	12.3604	14.9286	17.4968	1.41555	0.501366	0.455763	0.774787	14.12	15.8796	1.28472	0.361454	0.639337	0.944743	11.8305	11.3006	0.914261	-0.129322	0.784956	1	ATCTGTAACAATGTGTACTCTAATTTTACTTGAAATTGGACACAATTGCAAGATATCAATAGAAAATGTAACCTTGATGAGAAATTCAAAAGTTCATTTATTTCAATGTGTAATATGCTTCACAAATGTGGAATACACTCTATTAAGTTTGTTTTTCAGCTTCGAAAATAAAGGCTTAGCGCAACGCTTGCTAAACGCTGCCTTGTAGATAATATGAAGGGTGTAGCAGGCAAGAAACTCCAAAAAACCAAATAAATAGAACTTATATAGAACTATACACAAGCCCAGTCTCCACATTATTCGCAAGAACCTTCAAACCTTTTCTAGACCTAGCAATCTTCAAACACCTTCAATGACTGCCCTGGGTAATATTACAAAACTGCACC	386	0.34715	0	0
Niben101Scf00050g03017.1	12.7346	16.0297	19.3249	1.51751	0.601709	0.322837	0.61256	12.784	12.8334	1.00776	0.0111553	1	1	9.35183	5.96908	0.468731	-1.09317	0.127913	0.294232	GGAATAGTTGAGGTTCGCGCAAACTGATCAGTGATACCACTGCTGTAAATTAAAATAAAAAAGAAAAGAGATTGCAGAACGGGAAAATGGTATGTTTTTGACGCTTTGAAACTTCTATACAACCAATTAAACAGAGCTCACTATAATACAGGGGTAAAGAGATGCT	166	0.361446	1	0
Niben101Scf00051g00011.1	1813.78	1730.15	1646.52	0.907787	-0.139574	0.442605	0.760786	1816.36	1818.94	1.00285	0.00410448	0.842314	1	2144.36	2474.94	1.36452	0.448395	0.0151196	0.0504161		NaN	NaN	0	0
Niben101Scf00051g00013.1	0.614782	0.464249	0.313717	0.51029	-0.970611	0.661735	0.95355	0.307391	0	0	-Inf	0.506787	0.819314	0.307391	0	0	-Inf	0.506291	0.788095		NaN	NaN	0	0
Niben101Scf00051g01009.1	2619.7	3456.75	4293.8	1.63904	0.712852	0.00137997	0.00816394	2411.59	2203.48	0.841119	-0.249618	0.263156	0.553196	2752.26	2884.82	1.1012	0.139078	0.479271	0.760542	GCTTATCATATTTCTGATATTTTTGACAATAAAGCTGATTGCTAGTGTGATAAAGTTTTGGACTTGATAGCTACTGATTATGTCTTCTGTAAAGTTGTAATATCAGTCATAACAGAAACTTTCCATCAATTATACACATCGTAAATAATGCATTATTGATATTATTGTATGCCATTTTATTTATGGTTCTTATGTTTAGATAATTATTTATGTTATTTATGCTGGAG	227	0.268722	0	0
Niben101Scf00051g01015.1	442.479	432.291	422.103	0.95395	-0.0680142	0.798226	1	370.235	297.991	0.673457	-0.570343	0.00995983	0.0490728	328.263	214.046	0.483743	-1.04769	2.40771e-07	2.43006e-06	TCAAGAGAAACCTACCCAATGCATTGGTTAACATAATGCTTTCCTGGAATTCCAAATACATTAAGGCAAAGTTTGTCAAGTGGAAATAATTACATCAAACTGAACCTACTGTGTATTTTTTTACAAAACTTTCTTATTGCCCAAAGAAAGGGAACAAAAATTTCGTCGCGAAGTTGATCTTGGAATCATCTCTGAGATGGATTTTCACTCAGGTGCATGATTTTCCTGCATCTGTACATTTTAAGTTTTGATGTCAATCAGAGACCTTCATACAACTGTAATTTTAGACAATTTTCTTTCTGGTCAAAATGTGCTTCCACAAAATACAG	329	0.343465	1	0
Niben101Scf00051g03003.1	496.559	586.343	676.127	1.36162	0.445327	0.0267858	0.0946488	518.281	540.004	1.08749	0.121003	0.452681	0.790965	562.562	628.565	1.26584	0.340096	0.0885898	0.2197		NaN	NaN	0	0
Niben101Scf00051g03009.1	388.774	461.561	534.347	1.37444	0.458844	0.0261606	0.0928376	409.611	430.448	1.10719	0.146905	0.331071	0.646403	445.332	501.889	1.29095	0.368435	0.0915574	0.225184	TGCATTGACAAAAATACCCTTGCTAGTGGCTCACGACGATAGTAAAGGACAGTGGAGCTGTAGCATCACTGGAAAACATCTGATATAACATGAATTAAGCTGAGAAGAGCACTACAGAAAAGAGAGATGAAGTACAAGGAGGCATTTTGGTTGTAGGTTGAGTTTAAATGCAGTGTGTGAATAGTTAAGTTAATGGTAATATTTACACTTTCCCTGTAATGTATCTGATCCCCTTTGTAATTTGGTGTGGATCACATTGTCATGTTAACCTTGTCAACAGATTACAACAGGACAATCTGGAATTAGAATTGTGTTTGAGAAAAAAAA	327	0.366972	1	1
Niben101Scf00051g03010.1	1.59892	1.99913	2.39934	1.5006	0.585541	0.707233	0.993935	1.56097	1.52301	0.952529	-0.0701657	1	1	2.28407	2.96922	1.85702	0.892987	0.565569	0.843903		NaN	NaN	0	0
Niben101Scf00051g04001.1	5.58124	7.15559	8.72995	1.56416	0.645388	0.431686	0.747052	5.93509	6.28893	1.1268	0.17223	0.839728	1	6.37187	7.1625	1.28332	0.359878	0.681449	0.957865		NaN	NaN	0	0
Niben101Scf00051g04002.1	0.66056	0.487193	0.313827	0.475092	-1.07372	0.663361	0.95355	0.33028	0	0	-Inf	0.519647	0.830545	0.525096	0.389631	0.58985	-0.76158	1	1		NaN	NaN	0	0
Niben101Scf00051g04005.1	119.439	117.453	115.468	0.966752	-0.0487817	0.866192	1	117.453	115.468	0.966754	-0.0487795	0.98858	1	122.312	125.186	1.04811	0.0677968	0.837847	1	GGATAACTTGGCTAAACCCACTTGCATCCAGGGTTAAAAAAATTGATTTTGGAGCGCGCGCGCACAAACACACACACAAAAAAAAAATCTAGCTAACATTTTAGTTAGCTAGATTAGCTAGTCCACTGGTTAAGATTAGTTGCTGATTTTTTGTATAGTACATGTATTTACCTACCATTTACAGAAAAGAATCAAATACAGTTCCTAGCTAACTCTTCTTCTCCCTTTTCTCTTCTCG	238	0.365546	0	0
Niben101Scf00051g04021.1	1.18379	1.49623	1.80867	1.52787	0.611519	0.828372	1	1.07355	0.963309	0.813753	-0.297337	1	1	1.47358	1.76337	1.4896	0.574924	0.814663	1		NaN	NaN	0	0
Niben101Scf00051g05002.1	1011.9	1214.01	1416.11	1.39945	0.484864	0.0099537	0.042536	905.285	798.667	0.789273	-0.341404	0.0838166	0.254537	1344.57	1677.24	1.65751	0.729016	4.01333e-05	0.000267695	TATTTTAATCTTACCATCTAAACAGTAAATGCTATTTCTTTGATTTGATTATGGATGGTTTAACTTACAGCTGACTTTGTTTTTGTTAATGAATTATTATCCATAAAATGTACAGTTGACAAGTCTTGCACTCTTAACCAGTACAACTTTCATCTTCTGTGGGGTTGCGCGACTATTGATATTTCTTTATCAATGCGTGTGAATGCTTGAGCCGAGAGTCTCTTGGAAACAGTCTTTCTGCCCCTTGGGATAGGGGTAAGGTCTGCGTACATATTACCCTTCCCAGATCCCAGTTGTGGGATTATACTCGGTGGTTGTTGTTGTTGTTGAATGTGTGTGAATGCTATAGCTCCAGTTTTGTTAGGG	366	0.385246	0	0
Niben101Scf00051g05008.1	43.2984	34.0707	24.8429	0.573761	-0.801478	0.0626851	0.185656	39.3904	35.4825	0.819487	-0.287206	0.552368	0.862818	33.478	23.6576	0.546385	-0.872011	0.0375965	0.108388		NaN	NaN	0	0
Niben101Scf00051g05016.1	24.0601	19.2467	14.4333	0.599888	-0.737234	0.15863	0.373036	32.1877	40.3154	1.67562	0.744691	0.0848406	0.256893	22.3005	20.5409	0.853734	-0.228142	0.641422	0.922691		NaN	NaN	1	0
Niben101Scf00051g05017.1	27.8702	23.5143	19.1584	0.687414	-0.54075	0.257337	0.521085	26.946	26.0218	0.933676	-0.0990059	0.876343	1	20.4232	12.9761	0.465591	-1.10286	0.0298839	0.0895666		NaN	NaN	0	0
Niben101Scf00051g05021.1	5.86816	4.01387	2.15959	0.368017	-1.44215	0.131764	0.326283	5.00569	4.14322	0.706051	-0.502157	0.731859	1	4.6227	3.37724	0.575519	-0.797065	0.452741	0.74399	CAAAATATACTGTCCTCTTCCTCCTCTGCCTTCTTTTTTCTTTTTACAGCTATCTCTGGTAAGAATTTTGATTTCTCG	78	0.358974	1	1
Niben101Scf00052g04001.1	74.4861	80.9763	87.4665	1.17427	0.231759	0.477682	0.781372	76.0151	77.5441	1.04105	0.0580447	0.800451	1	86.8176	99.1491	1.33111	0.412628	0.223044	0.451525		NaN	NaN	0	0
Niben101Scf00052g06003.1	1.10806	0.692453	0.276845	0.249846	-2.00089	0.454722	0.773831	2.57087	4.03367	3.6403	1.86406	0.0799152	0.245703	0.554031	0	0	-Inf	0.347219	0.618104		NaN	NaN	0	0
Niben101Scf00052g08003.1	294.425	381.442	468.459	1.5911	0.670024	0.00261137	0.0140705	360.041	425.658	1.44573	0.531796	0.00994156	0.0490117	380.977	467.529	1.58794	0.667157	0.00356028	0.0145186		NaN	NaN	0	0
Niben101Scf00052g09009.1	83.0252	116.522	150.019	1.80691	0.853521	0.00499471	0.0241532	108.919	134.813	1.62376	0.699343	0.0126682	0.0596926	87.2446	91.464	1.10164	0.139655	0.734402	1		NaN	NaN	0	0
Niben101Scf00052g09012.1	55.9639	67.7197	79.4754	1.42012	0.506011	0.131755	0.326278	65.5998	75.2357	1.34436	0.42692	0.148813	0.382847	59.3535	62.7431	1.12113	0.164959	0.680501	0.957099		NaN	NaN	0	0
Niben101Scf00052g09016.1	29.4008	21.9167	14.4326	0.49089	-1.02653	0.0311941	0.107319	26.2501	23.0994	0.785671	-0.348003	0.455804	0.794153	25.1932	20.9855	0.713772	-0.486464	0.266208	0.509067	GTCGAGCATGGGCACAATCATACTCATTTACCTTACTCTAAGAGTTAGAATGAGCATTGATGGGGCTGGTAATGTTTAGTCTCTGCTTCTCTTGTCATCCACTCACGCCCATCATTTGTGAAAAGAGTTCTGCTAGGAAT	140	0.428571	0	0
Niben101Scf00054g00002.1	232.293	197.208	162.123	0.697926	-0.518853	0.0405036	0.131934	221.19	210.086	0.904401	-0.144965	0.639818	0.944999	202.142	171.991	0.740406	-0.433612	0.0564664	0.151938	GCAAAAGAAATCTCTATTTTTGTTGATTTATGATCTTAAAGATCGATCAACTGCTACTTACTATAAGAGAAGATCTATTCAGCTTTTTGTTTTCGAGTTTGAATCTCTTTATAAAAGTTCCTCATTTATTAAAATAAAT	139	0.258993	0	0
Niben101Scf00054g00003.1	160.825	189.08	217.335	1.35138	0.434431	0.0985278	0.26294	180.003	199.181	1.2385	0.308594	0.170631	0.417336	192.731	224.638	1.39679	0.482112	0.0577712	0.154565	TTGTAATTTAAAATAAAAATACCTACCATTATTTGAATAAAAACATCTACAAAGAATGCCACTCACAGTAAGCTCTTTGTGTTACACAGTAAATAAAGATCCCTCATAATACTAAATTGATTAAGTTGTATTTACAATTTTTAATACAAAAGTTATACATGTATATTTGTTAGTTATGTTAACTCTTGACTTGAATATAACATATCGGTGCTTACTAGTTTGCGCATTATCCTATTATGCTCGCCGTGTAACAACCAAATGTATTTGCTTGTCACATATGCAATTTACTTGTGCCATCTAAGAGTTTCAAATTAAAACTTATCGTTATATGACGAAGAACAACTTCTACTTCCACCAAACTTTGGATAAGAAATGAGTATATCTCAACGCTTTGGGCTT…	632	0.348101	0	0
Niben101Scf00054g00013.1	42.7331	22.1325	1.53182	0.0358463	-4.80203	4.22699e-14	2.00705e-12	38.8554	34.9778	0.818518	-0.288914	0.480849	0.802087	21.5614	0.389631	0.00911779	-6.7771	2.43848e-15	6.68795e-14	TAATATTTTTCCTTTCTTAACTTAATTATCAGTATTGTAACTTCATGTGGACGAAGTCCATAGATGTGTGAATTTTTAAGTTAACATAGTTCAAATTAAACTTTATGTAACTTTTCCAAGAAATTAAAAATAAGCTCCATATCACAGCTCCGCGGATATCTAGAAAAATTAAATGGCACAAGCAGTGTAGGAGCCACCGTAGCTAAGTTAAAAATTTTATTTTATGTACATATACTATATGTTAACTCTCCTTATTTGATTCCTGTGTTTACTATTTTATATTGAGGAATTTTTAGAAATCACTATTTTTAGGTGGTTATTAACTT	326	0.279141	0	0
Niben101Scf00054g01002.1	0.284502	0.142251	0	0	-Inf	0.481564	0.781372	0.289278	0.294055	1.03358	0.0476486	1	1	0.142251	0	0	-Inf	1	1		NaN	NaN	0	0
Niben101Scf00054g01010.1	603.33	680.751	758.171	1.25665	0.329577	0.0783568	0.220205	610.002	616.674	1.02212	0.0315605	0.671422	0.968124	818.196	1033.06	1.71227	0.775909	5.84882e-05	0.00037593	CCCATACAATGAAATGCCGATAATTCAAGTAAATGACAGCAGCAAACTCAATAAATAGTGATACATTGATAGACATCAATCCAAGTATTATTCCAGATGACAAATTTAACCAACATACAATGACTTATTAAGTTGCAAATGAACGTGTAATATCCATGTGAAACTGTAATCCCCATCCTACTGCTTTGGAAGGGCATAGGGAACATATGGCAAGTTCCACGGAGAATGGCCACAATTACTGCAACCCCCATCCTACGGCTGGGTTCAGGCCTTCTAAACCAAAAACTCATAGTTATCAACAAATGGTCGTGCAAATCAAATTTATAGATGAGCATGGAGAACACATCATCTCAAATATGGCTAAATCA	368	0.380435	0	0
Niben101Scf00054g01013.1	2716.82	2560.62	2404.42	0.88501	-0.176234	0.395362	0.70355	2516.46	2316.1	0.852504	-0.230222	0.25647	0.547031	2957.24	3197.66	1.17699	0.235096	0.246969	0.485103	AGTAAATGAGCTAGAGGATTCTTGAATCAACTATAACATGGTGTTCTTTGAACTTTAATGAGAAATTTCTCTGTTGATTTTAATAATTGTGCTTGTGATGAAATATTATTGTGTAGGTTAGTCTGCGCTCTGAGCCTTTTGCTGATTTTCTTTCTTGGAGCTATCCTTTTCTTGAAAATCATTTATCTACCGTATTTGATGGTTTTTGGATTTCCTTATTACAATACCAGCAAGCGGATTGATGTATTTTGGAGAAGAAATCTTGTTGTCAGTTTATGTTCAC	283	0.328622	0	0
Niben101Scf00055g00003.1	432.737	576.908	721.079	1.66632	0.736668	0.000402127	0.00283857	508.557	584.378	1.35042	0.433411	0.0119957	0.0569908	657.156	881.575	2.03721	1.02659	1.40369e-07	1.47236e-06		NaN	NaN	1	1
Niben101Scf00055g00004.1	43.6385	38.6705	33.7025	0.77231	-0.372748	0.356287	0.6529	50.3254	57.0123	1.30647	0.385672	0.311356	0.621456	42.3999	41.1613	0.943233	-0.0843138	0.783316	1	GGGGGTACATTAGGGGATCAACTTCATCAATGACACCATCAGAAATACAAACAAAAGAAGGTAAAAATAAGAAGTTGAATTACTCTTAAGTGCAAATAAGTTTTGACGTACTTTCTAATGTACAACATTTTAATTGTGTAAGCACAAGTTACAAAGGAAGTTGCTGAGAGCAGGTCTTTGCAACTCTTTTTAAGTAACACATTCTTCTCCTAGCAAAATAAAA	223	0.331839	0	0
Niben101Scf00055g00006.1	10.9202	8.76387	6.60756	0.605079	-0.724806	0.274908	0.547381	9.02639	7.1326	0.653158	-0.614496	0.389787	0.717084	9.90065	8.88111	0.813276	-0.298183	0.642549	0.923543		NaN	NaN	0	0
Niben101Scf00055g00009.1	0	0	0	NaN	NaN	1	1	0	0	NaN	NaN	1	1	0.176337	0.352673	Inf	Inf	0.465087	0.74399		NaN	NaN	0	0
Niben101Scf00055g01004.1	0	0.156858	0.313717	Inf	Inf	1	1	0.187599	0.375199	Inf	Inf	0.486232	0.802087	0	0	NaN	NaN	1	1	GACA	4	0.5	0	0
Niben101Scf00055g03005.1	0	0.156913	0.313827	Inf	Inf	1	1	1.01605	2.0321	Inf	Inf	0.0442298	0.158155	0	0	NaN	NaN	1	1	ATCATGAAGGTTTACTGAATAAGCCTAATTTCCAGTTAGAGATTAGATCTATGTAGGCCTCAGTATTTAGCCTTATGGCACTAGAGATACAATTTAAATTAGTGACTGTAATTCAATTCTATGTTTTCTTCTTCAAATCTGCTGAAACAGATCATAAACTTGTCATATTTATTACCCAATCTCTCCCTTATAACCTCCAACTCTTATGAAACTTTATATATAAAAGACAAAAGAGTATTTTCTCTACTTGATAC	254	0.307087	1	1
Niben101Scf00055g03017.1	4171.94	3561.34	2950.74	0.707283	-0.49964	0.0229624	0.0837129	3438.43	2704.92	0.648359	-0.625135	0.00123401	0.00896708	4434	4696.06	1.12563	0.170732	0.40763	0.695427	TTCTTTCAAATGGTCCTGTTTTAGTGTACGTACGTCGATAGAGAGAGCATACGGATGTTATAGAGAAATGTTTCATAAATTTGATAATTTCTTCTTGGTCTTCGGTGGCTGAAATTTGACTATTTAAAGCTGCAAAATTTTCTCCTTATAGCCAGATGTTGTAGTTCATCACTACTTTATACTTTCACTTGCTCAATTAATAAAATCTAATGGGAAGTGTACTGAAGTAAGCAATTAATTTGGGATATTTTTAATGTTTGCATTGAAAGGAGTACTTGCTTTCTTGGAAATATTTCAAACTAGTGATAATTTGTAGGACTGGTTTACTGATCTTTCTACTTAATGTTATATGGTGGCTTTTTGGTTGGCTGTGGTATTTATTTTCTATTTTTCCGGTAC…	1202	0.348586	0	0
Niben101Scf00055g03018.1	2.99148	4.38431	5.77714	1.9312	0.949496	0.332543	0.625406	2.53816	2.08484	0.696924	-0.520926	0.729648	1	2.67383	2.35618	0.787629	-0.344412	0.860814	1		NaN	NaN	0	0
Niben101Scf00055g03019.1	356.986	276.526	196.065	0.549222	-0.864539	0.00011017	0.000919966	253.552	150.117	0.420512	-1.24978	5.99151e-09	1.87777e-07	250.796	144.606	0.405074	-1.30374	2.82987e-09	3.82446e-08	ATGTTTTGCTAGACTACCAGCTTATTGTTCTATGTCTAACTTGATTTAAATATATGACAGGAAATGTAAGATCTTAGAAAATGCACTTCCAGATTATGCAATAAAAGTTAACTGATTTTGTTCCCATT	128	0.296875	0	0
Niben101Scf00055g03020.1	1495.15	1338.02	1180.88	0.789807	-0.340427	0.0422896	0.136385	1231.43	967.711	0.647231	-0.627646	0.000120117	0.00125002	1590.93	1686.71	1.12812	0.173919	0.459967	0.74399	AACCATCTTCATCCATTAATTTACTGAACGATAAGAAAATATTATACTAGTTAAATTTAAAACATCAAACAACATAATTACTGCTTCCCAGGCAACAAATACCAAGCCATTAGTTTCTCATTATGAAAAACTTTACAAAGACAAAATTACATAGAACTAGAAGCCAAAAAAGATCAACATAGTAACTTTGATCAAATGATCATATAATATTTGCAGCCTTGGACACACCTCAGCAACAGAATGGAAAATCAACAACACTAAGAAGTTGCACACCTAAATCCAAAACAGAAAGACTCGACCCCATAGCAGAAAGTAAGGTTTGCATGAAAATGTATGATGGTTAGCAACACTGGAACTGTCTAACAAGTAGAATTCACACTCTCAAGACAAGCATATCCC…	449	0.334076	0	0
Niben101Scf00055g04003.1	1897.66	1637.26	1376.86	0.725556	-0.462841	0.0173873	0.0668271	2047.38	2197.1	1.15779	0.211378	0.149272	0.383458	1606.64	1315.61	0.693282	-0.528486	0.00186243	0.00823737	CGTATCACAATTCATTCTTGTGTGTAGCACGTAGGCACATGTATCCGTGGCGATCATAGAACGGCCGCTCAAAAATCAAAAGCCCTGATACTTACAAAACCATTGCCTGCAGAAATGCATTTGGCATAGGTTAACTGCAAATGATGAGGATACCTTTAAACTCACAGGATGG	172	0.430233	0	0
Niben101Scf00056g01003.1	14.6546	13.3353	12.016	0.819947	-0.286397	0.552056	0.847368	21.4444	28.2342	1.92664	0.946083	0.060227	0.200122	14.9728	15.2909	1.04342	0.0613142	0.952063	1	AAGGCTCACATTTAAAAGACAAATGATATACACCTATTTGAAGATAAATGATATACATCTTGTAGCAAACCCATTTATGTAGAAAATGTTTGTATTACTTATGCTATTGAGAGCAGTGTAAAGTACAGATAATGCAGACATTGGACCTTTTGATTCCAAAATAGCCACTTTGCATTACATTCCTTTCATCCCTATGATCCTATTTCACTTTCTTTTCTTTTGTATTCTATAGACAGTAAGAGGAGCAAGGTTGTTATATCCCGTACTTTAATATTAGGATTAGGCATAGTAATCCATATGAGCTTGAAGGCATTAAGGCCATTCATGAGGTTATAGAGAATTTGTGACTATGTTATTGTAATACCCCGTAAGTTTGACAACTTTGTTACCATTAGATAC…	443	0.320542	0	0
Niben101Scf00056g02008.1	0.369354	0.618435	0.867517	2.34874	1.23189	0.714504	0.997818	0.920872	1.47239	3.98639	1.99508	0.309874	0.619776	1.17408	1.97881	5.35748	2.42155	0.204229	0.422081		NaN	NaN	0	0
Niben101Scf00056g03004.1	9.34137	10.2999	11.2584	1.20522	0.269299	0.676392	0.965549	7.97435	6.60732	0.707318	-0.499568	0.560513	0.869067	12.065	14.7887	1.58314	0.662791	0.324158	0.590051		NaN	NaN	0	0
Niben101Scf00056g04001.1	76.5813	218.326	360.072	4.70182	2.23322	6.40193e-16	3.86382e-14	86.2709	95.9605	1.25305	0.325448	0.253466	0.543575	87.5425	98.5038	1.28626	0.363186	0.307782	0.56746		NaN	NaN	0	0
Niben101Scf00056g04002.1	22.2499	69.4294	116.609	5.24087	2.38981	1.85422e-09	4.40435e-08	25.2674	28.2849	1.27124	0.346233	0.42295	0.756157	24.4322	26.6145	1.19616	0.258413	0.658828	0.935086		NaN	NaN	0	0
Niben101Scf00056g04010.1	50.3187	35.394	20.4693	0.406793	-1.29763	0.00287287	0.0152129	38.4044	26.4901	0.526447	-0.925641	0.0328984	0.126035	37.8512	25.3838	0.504461	-0.987186	0.0149353	0.0499069		NaN	NaN	0	0
Niben101Scf00056g06003.1	10.6301	8.89569	7.16125	0.673676	-0.569874	0.398161	0.706752	13.7202	16.8103	1.58138	0.661186	0.229356	0.511375	8.35811	6.08609	0.572532	-0.804571	0.266831	0.50995	ATTTGTGCACAACTTGGCCACGGCGTCCAAGGATAATTACAGCAGAAGCTGCAATAAGGTGGTTGTCACAGAGATTGGATGTTGTGACAAGCTAAAACTAGACATCCCACATTGGAAGTTACTATCATGTCTGGAGGATTTGTGGTGCATAAAAGCCTTAAAAGAATAATGAAGATATAGAAGCCTTCCTTGAATTTACAAAAAACCAACAAAATAGGGGCCTTTTTGTAGACCCCAGAGAGGTATGATGTATGAACAAAAACGAACCACCCAAAAATATTGTACTATCAATTAATTTTCCTGACTTTGCATACCCTGATTTTAGCAAGAAGAAAAAAAAAATATCAGGCCACAAACTAGCCTATTAATTGTCACAACAAATACCAATATGTATCTTAC…	618	0.377023	1	0
Niben101Scf00056g07001.1	82.3622	71.5337	60.7051	0.737051	-0.440164	0.200781	0.442864	97.1722	111.982	1.35963	0.443214	0.121099	0.330544	66.1138	49.8654	0.60544	-0.723944	0.0341957	0.100147	AAATAATAAACTTGTGTATCCTTAGTTGTTAGCTTTTTGGAACTAGAAACTTAGGTTTTGTCATTAATTTTGTCCGTGTATTTTTATATCCTTTGCAGACAAACAGAGATACCTCGACAAGGAAAATAAAATAATAAA	138	0.282609	0	0
Niben101Scf00056g07005.1	287.832	221.083	154.335	0.536197	-0.899164	9.13462e-05	0.000782616	216.309	144.787	0.503027	-0.991293	4.59106e-05	0.000545547	205.09	122.349	0.425071	-1.23422	9.06135e-08	9.83845e-07	CCGGTACCTTGTCCCATTTGATGTCAAATAATCTTAGAAGCTTAGTAGACACAGAGGTTTATTTCATACATAATATCTGAGGCCTTGGGCCCATATATATTAATGTTTTATGAACGATGGTTCATTAATTTAACATTTTCCCACTTTCAATTATATATTGTGGGTTGGGAGTATGTTGGCCCAAGAATGTTACAAAAGAAATGAATGAGTTACAGAGTGGTTCGATCGGATCACTACAGCACCATGTGCCAGCCACGCCTTTCCAGGTTCGGGCGTGACAAATCCTGCCCAACAGGTGGAACTATGACATAACTGCGCCAGACACCATGATCGGCGTGAGCAAGTCTGGAAATGCCCGGAGGTTCACACCTTTTCGACCAAGACTCCCCCTTGCAATGA…	780	0.45	0	0
Niben101Scf00056g07009.1	4.83653	4.87341	4.91028	1.01525	0.021834	0.831628	1	2.60586	0.375199	0.077576	-3.68825	0.00923985	0.046222	4.86154	4.88655	1.01034	0.0148427	0.910213	1		NaN	NaN	0	0
Niben101Scf00056g09002.1	1612.37	1572.96	1533.55	0.951117	-0.0723058	0.743209	1	1654.71	1697.04	1.05251	0.0738382	0.48417	0.802087	1678.85	1745.33	1.08246	0.114318	0.561393	0.840008	TTTTATCTTTCTGCTTTGATGAGTGGAGGTATAATTTTATCTCCGGTCGCTAAGTCCACAGTACATTCATGGATTACATCTTCTACCTTTGTGTATGTGCCTTTTTTTGTTTGGATAAGTGTGTGCATCATTGCTTTATGTAGTCAATGCAACCCAAGGTGGCATAAGAACCCCTCTTAAGCGTAGTGGATATTCAAGCTCACCAAAAAAGTAAACTGGATTTCCAATCTATGCCCAGCAAACTGCACAGCCAAGGCCAACTCTGACGTTCACAAACTGTTTTTTTCCTTCTTATTTTTCCAAAAATCCATCATCTAATAGATTGTAAAGGTTTGGTTAGGAAGCAGATAGCAGGACTACTTCTATACCATTCTTTGTGGAGCAGTGTTCTTCTATGGT…	778	0.374036	0	0
Niben101Scf00057g00011.1	131.426	124.979	118.531	0.901884	-0.148987	0.560712	0.856849	181.827	232.228	1.76698	0.821286	0.00108233	0.00805315	145.667	159.907	1.2167	0.282976	0.359543	0.634707	CTGCTTAGTGGCAATAGGAACATGTAAAGCCTTAGTTTCCATAGCCATTACCACCAATGCCTTGGCCACAACCTCAAATGTATGCTGCTAACTTAACTACAATGTATTTACTCGTCCCGTGCTGGTAATTACAAGCATGCTATAGGAATTTATATATCCATTTTCCACTAAAATCTTTGCTAGTTAAAATGAGTATCTGCCATAAACTTGTAAACCAGGGGGTCAATG	228	0.385965	0	0
Niben101Scf00057g00012.1	0.284502	0.594445	0.904388	3.17885	1.66851	0.709919	0.995619	1.01127	1.73804	6.10907	2.61095	0.219252	0.496994	0.711284	1.13807	4.00021	2.00007	0.450645	0.74399	AGTTTCTACAAAGCTGAATGGTTTGTCCACATCCACTCTCTATGAATCTTAATTATTCTTGAATCTTCTACTTATTACAGTAGTAGTAATGTTTTTTCTTTTGTTTCTTCTGTTATTCTTATTAGAGATAATTAAGTTTACCAGAGTGGTTATTTCAAGTTGTTTGTCACCATTAATTGATGCGAGATTTTTCTGGTGACTTGCCCTGCTTTACAATACTTGTTCTTGAATCTGGAGCTGTCACGAGGCTTATGTATTTTTATGGAAATTGAATCCCTCAACTGCGCCCGAGTAGCTAAACTTGCCAAAAGGAAAAAAGTAAATTGAAAAGAGAAAAAGAAAAAGATTCTGCGTCTTTTGCAACATTACACACCTGATATGAGTCCTTCCAATCCGCTC…	410	0.35122	0	0
Niben101Scf00057g00027.1	715.272	406.268	97.2634	0.135981	-2.87852	1.57452e-41	6.94292e-39	577.056	438.841	0.61353	-0.704794	2.4391e-05	0.000313403	386.253	57.2333	0.0800162	-3.64356	1.83034e-61	4.73251e-59		NaN	NaN	0	0
Niben101Scf00057g00032.1	1130.84	700.882	270.925	0.239579	-2.06143	3.9453e-33	1.05859e-30	949.339	767.839	0.678999	-0.558518	0.00080308	0.00627926	718.822	306.804	0.271306	-1.88201	1.26754e-29	9.05799e-28	TAGATTAACCATTATGCTCTTGCCTTCATTTCTTGCAAATGAGGATCAACTTGAGTGTAAAATGGCTAGCATTCTCTATCAATTAGATCTTTCACTAGTTGAATTTGGGTTGTTTAATTTGCTCAAGCTGACCTTGACAATATAGTAACTGCATTTGTACTATACCAAGAATAAGATCCATTTACAATGAAGTGCCCCTTACCTCATTCTTTGGTGTGGAGTATAATTTTTCTATTGGTTTCTATATGTAAAAAGCTTGGTAGTTATTGTTGTGAAAGTGGATTAAAGGAAACTTACCTAGTAGTAGGACAAGGGTAGTCCGTTGGACAAAGCTCCCGCTATGCACGGGGTCGGCCGGTCAGGGAAAGGGTCGGACCACAATAATCTATTGTATGCAGC…	2295	0.383442	0	0
Niben101Scf00057g00033.1	52.5191	41.855	31.1909	0.593895	-0.751719	0.0491877	0.153666	36.638	20.757	0.395227	-1.33925	0.0011013	0.00816329	43.4763	34.4335	0.655638	-0.609029	0.0987059	0.239392	TCAATCTTAAGATGACNGCCTCTTGATGTCAATGTTCGTAACTTGCCACCATTGCCATCAAGTAGAGTTCCCTCTAACTGGACAATTTGTGCTTAATCAATCTTAAGATGACTGAAATGGTTGCCGGAGCTATCTGATGTGGGGTGAATGCCGGTGAACTAGAAGCAGATTCAACGTAGCAGGTGGACGACCTGGACGCATACTCATCGTCTCTGATTCGAGCTACATACTTACAACACCAACATACCTAGTATTATTCCACACCGTGGGGTCTGGGGAGGTAGTGTATATAGAAAATTCAAAGTTGAATGTTAATATCTTTTAAGAGGTGCAATACCTCATGCTTATTATAGATAGTTATCTGTACTTAGTTTTAAATACAGTCAAACTCTTAGTCAT…	522	0.378119	0	0
Niben101Scf00057g00034.1	92.9314	122.452	151.973	1.63532	0.709572	0.0156477	0.0615077	108.891	124.85	1.34346	0.425957	0.132583	0.35265	79.7577	66.5841	0.716486	-0.48099	0.115995	0.272063	AGAATGTGATATTTGGGTTTGGCTAGAATTTTGTCTCTCTTCAGTCAATAGCATTGATGTATCCAAGTACCTAATAATGCTACTCACTTTTTACCTGTTTGATTCTTTCGGATGAAATGGTTTTGCTGTTAACCATCTATTTTATCTAAGAAGGGGGAGTTTTGGAGTAATAGTAATATTGTCTCCCTGACCTATAGGTTACGGGTTCGAGACGTGGAATCAGCCTCTGATGCTTACATTACCCTGCCTACATCACTCCCCTTGGGATGCGGCCCTTCCCTGGACCCTGTGTGAACACGGACTGGACATCTGTTTTATCTAAATTGTTTTTTTTCCAGCGAACCGTCGATTTTATCTTTCTAGTATGGTTGTGTCGGAAAAATTTATTCACACCCGATG…	455	0.393407	0	0
Niben101Scf00057g00035.1	125.317	92.2166	59.1165	0.471736	-1.08395	0.000506724	0.00346276	128.436	131.556	1.04979	0.0700991	0.664192	0.96364	85.5536	45.7904	0.365397	-1.45246	4.41857e-06	3.58087e-05	ATGTTCCTATGGAAACATTAACAGACACTCCAGCAATTGTAACGAGGCACTGTTTAAAGCATGAATGTTTTCACAGGCAAGAAAGATGAGGAGTAGCAGAATTCCAGTTATTGAGAGAGATCTGGATGCTTCTGATCATTCATGAATTCATAAACATGCTTATTGGTGGCTCTATTTCTCTGTAATATTGAAAATAATAATTGCTAAAGAAGCATTAGTCGAATAATCTGCAGAAAATGCTGCACCATTTATGAATACGAATCCACATTGTAGAGCAAAATTTGCATGTTGATTAGCATTCAAATGTGATTCTTGCACCAGTTCAATTAAAG	332	0.349398	0	0
Niben101Scf00058g00001.1	1285.82	1420.5	1555.18	1.20948	0.27439	0.145404	0.350645	1168.32	1050.81	0.817231	-0.291184	0.0965209	0.282428	1669.41	2053	1.59664	0.675043	0.000509718	0.00262772	TTGTTTCTTTTCTCCCAGTTTTGTAAATTTTCTGTATCTTTTTGAAGCACCTCTGAGTCTGTAAATTAAGAAGGCCTGACGCCTTATACCATCTTGTACCTTCATCCTTCATCTTCTCTGTTGTGTACTTTCTATTACCATCTTTTTACTTTTTGAAACTTAGTAACTATCAATCTGTGTCTGAAAAAAGA	191	0.335079	0	0
Niben101Scf00058g00002.1	516.967	658.498	800.029	1.54754	0.62998	0.00101141	0.00628488	476.828	436.688	0.844712	-0.243469	0.275401	0.571197	577.593	638.219	1.23454	0.303978	0.104848	0.25059	TGATTTTATCCAGGCACAAAAACTCAGACTTCTAAAGACAGACATAAAAAAGTGGAACAGAGAAGTATTTGGCAAACTGGAGGAAACAAATGCAGAATCTTGGAGGAGTGTTTGCCATGGATCAGTGCCTAGCAATTTGTTTTGATAACCGTGGCGTTCAGGCCAACTTGCTGGCACCTCGACTATTCCATGGGGTACCTGCTACCTCCCACCAACACAGGTATGGGGTAATTGTGTCCACCAACGCTTGGACATATGAGAAGAACAACTAGTTTTTAGCCTCCGCTATTGAACCTAACACCACATTGTTCTCAATCCAGTTCATTAACCACTAGGCCACATCCTTGGGTTCATGCATCACTATTATTGTCTTTAAGTAAAAACTTCCAGCATCAATTC…	407	0.425061	1	0
Niben101Scf00058g01002.1	470.972	325.039	179.106	0.380291	-1.39483	1.90791e-11	6.28052e-10	410.217	349.462	0.742001	-0.430506	0.031291	0.121215	316.486	161.999	0.343968	-1.53965	1.42395e-13	3.2595e-12		NaN	NaN	0	0
Niben101Scf00058g02009.1	21.6363	18.2563	14.8762	0.687557	-0.540448	0.318836	0.607054	21.9795	22.3227	1.03172	0.0450573	0.96489	1	19.162	16.6877	0.771281	-0.374672	0.473451	0.753661	GCTTGAACTATCAACTGTAAAAAACAGAATATCATAACAAGAATAAGGATGTGAAAAGAAGAATAAATCTGTTATTTATTGTTTCGCACCATAGGAAACAATTGTTTGTCTATAAAAAGGAAATTATAGATTTTGTTCTTACAACTTTTTTTGTACTAATCTCATTATTCATTTACAGCTTCTGAGTTGATCTTTCTTCCTCCTTTAGTCTTGCCT	216	0.287037	1	1
Niben101Scf00058g02016.1	204.867	194.507	184.146	0.898859	-0.153833	0.50645	0.80464	283.838	362.809	1.77095	0.824525	0.000151908	0.00154056	214.397	223.928	1.09304	0.128349	0.659961	0.93559	TGCCTCTACATTCTGATCTACTAGAGTAAAGTCAAATAGAGATGGAGGTGAGCCAATCAAGGCACAATTCCCAGGCATTACCTAAAACGTTGACATTGTGAGAGGATCGCTGATGCAAAAAGAGATACTATATACATTATGTACATTTGCAATCATTTGCTGAATAGAGCTACAATAGCAATCATTTGGTCTGAACTCTGAACTTAATATTATAACTGCGCAATGGCCGTCTTAAGACCGAGCTTCAAGTGTACAAAGAACATGCTTGATCCACGATCAGAAAATGGCACTTGGTCCCTCTGATCTAGTTCCGTCTAGTATTAGCTTTTCAATACATCAAACAGGGGACTGAAACATGCTAAACCTGCAATCTCTTTACAAAAAACTTGTAGATACAAA…	596	0.387584	0	0
Niben101Scf00058g02017.1	29.5956	23.5277	17.4597	0.589941	-0.761358	0.0846404	0.234185	66.4121	103.229	3.48796	1.80239	8.98935e-07	1.72575e-05	22.8997	16.2037	0.547503	-0.869061	0.0537554	0.145976	TGATGACTGAATATACTGTAGCTAAGTCAAACAAAAAGAGAACATAGACCTGCATCATGACGTCCCCTCAGTATTCTTATATCTTAAACTCTACATGTAATGAAACTGTAGTCAGTAACAAAGTAGAAAAACATATACACCTCGAGCGGAGAAAAACAAGGACTAAGAGATTAGAAGAGGCTAAAGACCTCAGTAACAAATAACCATAGTTTCTAAGTGTCTGATTGCCAAA	232	0.357759	0	0
Niben101Scf00058g03001.1	80.0936	116.458	152.822	1.90805	0.932096	0.00246189	0.0133894	98.4622	116.831	1.45868	0.544661	0.0474485	0.167008	145.537	210.981	2.63417	1.39735	2.26231e-06	1.9334e-05		NaN	NaN	0	0
Niben101Scf00058g03014.1	877.042	758.935	640.828	0.730669	-0.45271	0.0101172	0.0430881	877.764	878.485	1.00165	0.00237145	0.807612	1	922.936	968.829	1.10465	0.143596	0.511603	0.789878		NaN	NaN	1	1
Niben101Scf00058g03015.1	155.995	143.697	131.398	0.84232	-0.24756	0.408437	0.718095	182.538	209.08	1.3403	0.422553	0.0565346	0.190389	149.163	142.331	0.912406	-0.132253	0.645645	0.926798		NaN	NaN	1	0
Niben101Scf00058g06002.1	14.9775	14.2901	13.6027	0.908208	-0.138905	0.820097	1	12.4869	9.99624	0.667416	-0.583341	0.356971	0.676166	18.5506	22.1237	1.47713	0.562797	0.30309	0.561219		NaN	NaN	0	0
Niben101Scf00058g06004.1	7.46536	5.66139	3.85742	0.516709	-0.952577	0.196107	0.435374	4.78727	2.10917	0.282528	-1.82354	0.0348218	0.131788	4.85227	2.23917	0.299942	-1.73725	0.0646559	0.169892		NaN	NaN	0	0
Niben101Scf00058g07005.1	1516.21	1473.83	1431.46	0.944102	-0.082986	0.660743	0.95355	1420.17	1324.13	0.873317	-0.195422	0.336789	0.653106	1708.03	1899.85	1.25303	0.32542	0.0952356	0.232681	CTTCAGATTTAGAGACATTAGTCCATTTAAATAGTTCAATATGCATCAACATTCATACATCTTTAATATTTAAACAAACCAGTCGAGCCTCCAGAAACTGAGACGATATCCAAATAAACTGAATCCATAAACAAAAAGAACTATGCTACTTAATGTTATTTGATTGATTCCTAACTCTGCGAGGTATCGTGCCGAATAATATGTGGGCAACTCAAATGCTATGTTACCAATACACTTCTCATGCCGGACAGACGTGGTGTTTGTGCAAACATTAAGACAGTGTTCTGTATCACACATGCGCTCTCATTTATTTTGTCAACTAATTTACGCATGCAAGTTCGTGAAAGCTTCCTGATACTATAACACAATAGACATCCAAGATAGTCTCTCTTTTTTTCT…	564	0.374113	0	0
Niben101Scf00058g08006.1	305.395	269.585	233.776	0.765486	-0.385553	0.0797815	0.223469	267.227	229.058	0.750039	-0.414963	0.0688457	0.220095	315.405	325.415	1.06555	0.0916048	0.765906	1	AGCCATGAGAATCACCGTTTAAGTGGCCGCAGTTGAGCTTCAAGGTTTCTTTGGCCTAAACTGCAGCGGAATTTGATACTTCTAATTACAATCTAGTAACTTGTGCTAAAAAGAAACCCTATGATAATGTACTCATTTTCAAGTCAATTTTTCTAGTACTACTAACTGCAGAAGAACAACAAAAAAGTGACATTCATTCTTGTCTTCTCAGAAAATTCATCGTAAATAAAATTTCAAACCATGATCATATCGACACCCAAATGGTATACCCAGCCTCAAACCTAGGAAGACAGGACAAGGACAAGAACAATCTGCAAGTCCATTGGACTTGAAAACTGGTAACCTAGGCAGAAAAGATTCGCCAGAAGAGGGGAAGACGCATGCATGGCACTTATAACT…	536	0.391791	1	0
Niben101Scf00058g09013.1	127.924	118.095	108.265	0.846327	-0.240713	0.432833	0.748354	100.268	72.6121	0.56762	-0.817004	0.00379853	0.0227252	82.3103	36.6967	0.286863	-1.80156	1.62516e-08	1.98676e-07		NaN	NaN	0	0
Niben101Scf00058g09014.1	383.371	534.021	684.671	1.78592	0.836669	3.06887e-05	0.000299633	320.583	257.794	0.672439	-0.572524	0.00860366	0.0437591	390.001	396.63	1.03458	0.049052	0.825015	1	TCCCTTTGTATCTGTTTTTCATTTTGTTATTACTATCAAGGAACGAAGAGAGTAACATCACCATGCTGACTGTAGTTTCTCACATACTGTATGAAGCATTCACATTTTGATCAAAGCCAAAACTAAAATTATGAAAATGCAGAACATATGAAAAGCTCAAAGTTGCATGTGACAACAAAATACAGAAAAAAATTTGCTTGGACTTAACATAGGGTCAAGTTACATCTCATGTTTTGCTGGAATAGATTGCTCCTACGTTCCAGAGAGAGAGGGACCTTTTATTGTGCTCATTCATATATCCTCTTAAAATATCACCCTTGTAATAGGCAACTTGACAGAAGCGATCTTTCTTCACGAAAGTACAAATGACCTCTGGTAATAAAAAAGATTACAACCAAA…	616	0.362013	0	0
Niben101Scf00058g09015.1	859.014	826.58	794.146	0.924485	-0.113278	0.519027	0.813553	1129.98	1400.94	1.63087	0.705643	1.88146e-05	0.00025092	1253.75	1648.49	1.91905	0.940389	1.18161e-07	1.25915e-06	TCCCAGTATCCCACCCTCAAAAGAGTCTTGATATCTACCTCAAGTCTAGTACATCTATTATAGATATAGATAAACAAAGAAATTTTCGACCACAAATGTATCAAGCCCATTCCATCAAATATACAACAGCAGCAAACCCAATATATTCCCACAAGTGGAGTCTGGGGAATAGTGCGTACGCAAACCTTACCCCTACCCATTCCATCAAATATGAACAAACGTAAACTTGTCATATCTGCTGCAATAAGCTAAACTTTTGGGTAGCAATAGGAACTTAGAAAATCATCGAATTTGTGAAATAATATGTACATCGAAAGAATCTGTGTTGCTAGCAAGAGGGGCGCACAGTCCCAACAAGCAAAATAGGAGGGATCATATACTGAAGTTAACCAGAAACTT…	908	0.393172	0	0
Niben101Scf00058g09016.1	776.285	734.799	693.312	0.893115	-0.163082	0.309498	0.594789	759.985	743.685	0.958005	-0.0618949	0.756724	1	766.317	756.349	0.974319	-0.0375343	0.656489	0.935086	CACAGAGTAAACTTAGCTTCATAATGTATATGTAGATGTTGAACAAGGTTTTGGAATGTTTAAAGAATGGAAGAGAAAGTTGTTCATGTCAAACAACTAAGTTCTTGATTATTGAGTGCTCTTGAAATTTTTGGTTAAGCACCCGAATGAATTTCTTATTAAAATAGCTGTAGTATAAGCCATTATCCATACATAATTGTTACACACAATCTATGTTCAAGATTACTTAAGTCCCTTGTTGGATTGCAAGAAAGTTGATCTGGTGAGACCAGCAATTTCTCTACCAAGGTAATTTACATTCAAACGTTCCAAAAGAAGGAAATATTCTCTTGGAGCTAAGAATCTACAAGTGGAAAAAAATCCTTTATATTGAAAATTACAAGAAGACCTTATACATAA…	480	0.335417	1	0
Niben101Scf00059g00006.1	136.756	437.987	739.218	5.40537	2.43439	2.49503e-23	3.20372e-21	304.185	471.615	3.44858	1.786	5.81482e-15	5.40465e-13	163.891	191.025	1.39683	0.482156	0.0795795	0.201286	GCAGCTGACAAAGAGGAAGGATGCAGTGGATCTGAAGATGACTTATTTGTCTGTGGAACTCAGGCTGGTTTGTTGTCTACTTGCAGCGAAAGTAACATCTTCAATTCATCCGACTTCTACCGACACTGGACTGTAGAACATCCAAGTGATGCGCTCAAACACTACCTTCAACACTGTACAGGATGGCAGAGTATCCCTCGGCCAAATTTATCAGCCTATCTCTTGTTAGAATGACATGAATGAACCGAGACATTTACTTAAATGTGTGTGCATTATATGCGTGAACGCGGGATGCTTTATGCACTGAGCTGCCCTTTTTTTCTGTGCATAGATTTCTTAAAGGTCATAATGTGTGTGTATATATTGCTTCAAGGTCATTTATCCTTGTTTATTGTTGCT…	481	0.411642	0	0
Niben101Scf00059g00007.1	70.8481	73.0774	75.3067	1.06293	0.0880495	0.870589	1	184.938	299.027	4.22069	2.07748	1.03046e-13	7.82585e-12	161.402	251.957	3.55629	1.83037	3.69424e-10	5.58287e-09		NaN	NaN	0	0
Niben101Scf00059g01004.1	22.8158	33.1143	43.4127	1.90275	0.928085	0.0429047	0.13794	122.753	222.69	9.76033	3.28693	5.20514e-21	1.09661e-18	81.3979	139.98	6.13522	2.61711	9.03449e-12	1.66529e-10		NaN	NaN	0	0
Niben101Scf00059g01005.1	32.4227	41.2485	50.0743	1.54442	0.627064	0.134186	0.330815	135.738	239.054	7.37304	2.88226	3.76472e-19	6.35456e-17	88.4651	144.508	4.45698	2.15607	2.71511e-09	3.68161e-08		NaN	NaN	0	0
Niben101Scf00059g02005.1	6.72595	8.88165	11.0374	1.64101	0.714584	0.356418	0.652993	128.871	251.016	37.3205	5.2219	3.75196e-36	3.49874e-33	58.3286	109.931	16.3443	4.03072	1.10777e-16	3.43958e-15		NaN	NaN	0	0
Niben101Scf00059g02006.1	0.699634	1.4481	2.19657	3.1396	1.65058	0.337567	0.630871	12.303	23.9064	34.1699	5.09465	1.25831e-08	3.70863e-07	5.55821	10.4168	14.8889	3.89617	0.000404771	0.00213864		NaN	NaN	0	0
Niben101Scf00059g02013.1	613.419	624.924	636.429	1.03751	0.0531269	0.74944	1	465.321	317.223	0.517139	-0.951377	3.90585e-07	8.27164e-06	663.525	713.632	1.16337	0.218307	0.277662	0.525915	TAAGGGTAGATGCAAAAATAGTATGTATAGCGTGAGACTCAGCCTATTGTTTATTACACTCGAAGTTGATATGCATTCATTTTTTTCTTCATTTTTGTATTTCTGTTGTAATAGCTGATGGAATGCCTTGCCATAAGCCACATCTATAGCCTCATATTTTTTCTTTTCATTTGATTTTTTTCTTCTTCCACTTCCTGTAA	200	0.325	0	0
Niben101Scf00059g03004.1	98.3855	115.749	133.113	1.35298	0.436137	0.145174	0.350254	96.5746	94.7638	0.963189	-0.0541091	1	1	93.6459	88.9063	0.903653	-0.146159	0.615292	0.895513	AGATAATGGGCACATAACCATTTAAAACTCGTTAGTCATAATAACATAAATATAACCAAATCTAAGCTTTACTACAACGGAACAACACTGATGCATGCCATCTGCTTCACTTGAACCAATTATACAATTCAAATACTTTCAAATTCAAGCATAGCTAGTAACATAATACACTCAATAATTAAATTCGTACGGAGGAAAAAAATAAGTAAATACGTAACGGTGACCATACTCGTAGGCATTCATCCAGTCATTTGTACTACAGATTTACTGCACAACAAAATTCTATTTTTGCTGCATGGGTAGAGAGAGTAAAGCCTCCCTCCCATCTTCATAATTCTCCAGTCTTCACTACACTGTATGCAACCGCAGCTAATTCTTCTATCAAAACTGCAGAAAAGA…	694	0.373199	1	0
Niben101Scf00059g03006.1	4.06788	2.17236	0.276845	0.0680564	-3.87713	0.00961697	0.0413705	2.98304	1.89821	0.466635	-1.09963	0.315248	0.626783	2.03394	0	0	-Inf	0.0060733	0.0231181		NaN	NaN	0	0
Niben101Scf00059g03008.1	1.22286	1.22054	1.21822	0.996202	-0.0054891	1	1	0.61143	0	0	-Inf	0.234051	0.518359	0.61143	0	0	-Inf	0.236866	0.472495		NaN	NaN	0	0
Niben101Scf00059g04016.1	277.837	241.217	204.596	0.736388	-0.441462	0.0557765	0.169765	225.685	173.533	0.624586	-0.679028	0.00292207	0.018328	227.289	176.741	0.636133	-0.6526	0.00389238	0.0157196		NaN	NaN	0	0
Niben101Scf00059g04019.1	807.602	704.73	601.857	0.74524	-0.424223	0.0160735	0.0628522	723.526	639.45	0.791789	-0.336813	0.0646117	0.210993	703.265	598.928	0.741613	-0.431262	0.0087282	0.0315851		NaN	NaN	0	0
Niben101Scf00059g04020.1	129.374	121.516	113.657	0.878517	-0.186859	0.490495	0.791647	110.432	91.4891	0.707167	-0.499877	0.0678898	0.218007	114.878	100.382	0.775906	-0.366046	0.153758	0.338358	TGTCGTCGTACTACCTTTTCCACAGCCCAGACATGGAAACACAAAAGTAAACTACATTCGAGCTGAATATCAAAATACTTGATTCATGTGCCACGTTAGAAATGCATTTTGCTGTACTTACAGAAATCAAGTTCAGAATGCTTATGTTTCATGTAATGAGAGTGCCCGATACTGGCATTTAATATCATCAAGCTATACTATAGTTAATACTAGGTGATGCAACATTTGTATTTTATTAGTTATCTCCTAAAACCTTGGATCTTTTGTTATATGAAACTACCTAGATTGCCT	291	0.347079	1	0
Niben101Scf00059g04022.1	25.209	26.9733	28.7376	1.13997	0.188996	0.719057	1	70.0464	114.884	4.55724	2.18816	3.19381e-09	1.07436e-07	19.2751	13.3411	0.529218	-0.918067	0.0731741	0.187671		NaN	NaN	0	0
Niben101Scf00059g04024.1	118.823	145.661	172.498	1.45172	0.537763	0.0413075	0.133924	278.654	438.485	3.69022	1.88371	2.83149e-15	2.77875e-13	83.9294	49.0354	0.412675	-1.27692	5.58448e-05	0.000359875		NaN	NaN	0	0
Niben101Scf00059g04025.1	1419.23	1224.11	1028.99	0.725032	-0.463884	0.0131362	0.0532857	1229.7	1040.17	0.732911	-0.448291	0.0102762	0.0503656	1283.79	1148.34	0.80913	-0.305556	0.0403374	0.114898		NaN	NaN	0	0
Niben101Scf00061g00002.1	19.1327	22.9755	26.8183	1.4017	0.487178	0.325883	0.616695	44.9018	70.6709	3.69373	1.88508	8.96817e-06	0.000130939	34.5278	49.9229	2.6093	1.38366	0.00231201	0.00997148	TTCCCACTTGATTAGCTTCTGGATATAGTATAAGTTTTGCTGGCCAGTTTTTCGAGACTAAAAACTCAGTGACATATTTATGATTTGAAGTGCTTGTCATATAATGTATAATTTAAGCAAGTGTTCCTGTTTCACTTTATACACTTTCCCATCTTTAATT	160	0.31875	0	0
Niben101Scf00062g00001.1	725.18	990.744	1256.31	1.73241	0.792777	2.90188e-05	0.000285436	741.939	758.699	1.04622	0.065187	0.499295	0.815554	804.354	883.527	1.21836	0.284935	0.131333	0.300544	CGCAAATGGATAAAGATAAAAAAGATTGTTACATATAAACTGCTAAATCCCTTTAATACAATGAAAATTCTTGTGTTGTTATAGAAAGAAAATGAAGGATTGAACACAAAAATTGATGGCTGAACACACTTGCCAATTATCATACCAAAAGGCCACAAAACTAGCCTCATTCTATGAACAAGAAAACTCCCTGTTTATCTTTTCGTATAGCTTTTACAAACAATTGTTTATAGTTAAACTAAGGAGATAGAAAATGTGTCGGTGAGCTAATAGTGGTCAGCATAGCAAACATCACAAAGAATAGTAGCTCTCCACTGCACCAGAAGCAAAGAGGGCTTGCGATGATGGCGGAGAGATCAAATGAGTACTCTCATGAATGGTGCTGCATTTCTCGAACCT…	408	0.360294	0	0
Niben101Scf00062g00005.1	0	0.156858	0.313717	Inf	Inf	1	1	0.187599	0.375199	Inf	Inf	0.486232	0.802087	0	0	NaN	NaN	1	1		NaN	NaN	0	0
Niben101Scf00062g01019.1	7.17103	12.3432	17.5154	2.44252	1.28837	0.0461331	0.146178	15.7953	24.4196	3.40531	1.76779	0.00426922	0.0249571	16.6482	26.1253	3.64318	1.8652	0.00191532	0.00844307		NaN	NaN	0	0
Niben101Scf00062g01023.1	28.6835	39.6832	50.6828	1.76697	0.821274	0.0522897	0.161336	30.6482	32.6128	1.13699	0.185217	0.66431	0.96364	25.4467	22.2099	0.77431	-0.369018	0.392459	0.676974		NaN	NaN	0	0
Niben101Scf00062g01025.1	84.1445	70.8004	57.4563	0.682829	-0.550404	0.0922445	0.250401	78.2242	72.3038	0.859282	-0.218797	0.484087	0.802087	85.7678	87.3911	1.03858	0.0546172	0.939835	1	CAACTACCGATAATTTTTTTGGTGAGCAACCATTTAGCTTCGTTTCTTTGTTTTTAATACTTTAGCGATCACATTGTGCGTGGTTTTACTTTTTGGACGGGTTACATGTCTATGGGCAGCCATGGAACAACGACTAGCAACAAAATTAAGAAAAAAATGTAAGCAATACAATTGCAATTAACATTGTCAATTCCAATAGTTAAAAAATAATGTTAAATTCTTGATGACATCTAAACGATGCCCAAGTCCAAACTACAAACCAGCCTACGTTCCTTAAAATTTCCTCTTAACAACACCTCCTATTTACACTTGGGACCAATTACAATAGCCTTTTCTTAATTTCAGAATATTCAA	354	0.336158	1	1
Niben101Scf00062g01026.1	583.567	525.124	466.681	0.799705	-0.322461	0.0806113	0.225338	585.497	587.428	1.00662	0.00951395	0.790403	1	513.796	444.026	0.760883	-0.394254	0.0229429	0.0718022	CAAACGGGCTCTTAGACAGAAAAAATTGGCTTGCATTTTTTTCTCCACATCTAAACCCTGATCTCTTGTAGTTGGTGTTCTGATTATATTCCTTTCTAAGGACATCAAACAAAAACACACAAGGGAAGCAGAGTACTTTTAGCCGGAGGAATTGAAAATAACACAGGGGACATGAAGGGGCTAGTTTGAGAGGGACAATTTCAGAAAAAGGATGTTTTATTGCTGCACTCTAGAAAGGGTATTCTCAAGTTCATCAATACATTTTTTA	268	0.376866	0	0
Niben101Scf00062g01027.1	22.289	28.5677	34.8464	1.56339	0.644676	0.178675	0.406187	21.7745	21.2599	0.95383	-0.0681953	0.929933	1	20.9728	19.6565	0.881893	-0.181324	0.70087	0.976907		NaN	NaN	0	0
Niben101Scf00063g00002.1	19.8933	16.8037	13.714	0.689375	-0.536639	0.290123	0.569188	15.5217	11.1501	0.560493	-0.835232	0.17167	0.419122	17.217	14.5406	0.730929	-0.452198	0.380041	0.660552		NaN	NaN	0	0
Niben101Scf00063g00013.1	23.6974	27.3157	30.9341	1.30538	0.384468	0.373685	0.675421	22.7555	21.8136	0.920507	-0.1195	0.862821	1	23.0284	22.3594	0.943539	-0.0838463	0.890982	1	AAGAGGAAGAGAATATCATTTGTTGATAGATTTTGTTGACTATAGACCATTAGACTTTGTTGTCTTGCTGTAGACTTTGTAGTTTGATAAAGTTACTACTCCTATGCCTTTTGAGACGTGTTTTTGCTTCAACGATATGGTCTATGGTCCAATGTTGTTGGTTCTGGCATTGAGATTTGATTCTGTATCCATTGCTTCAGCATCTGAGATGTTGCATCTCCTTCATCTGAGATGTCTTTTCTCATTCTGCAGAATTTCTTCTCCTTGCTTTCGTAAAATATGCATCTGTGATCTGCCTTTGAATTATAGTCAAAATTTTGAACTACTTGAAATGTAAAAAGAAAATTGGTTCTGTAAGTTTATTTGATGTTGCTTAACCTTAGTTTATGTTTGTAGTCT…	526	0.3327	0	0
Niben101Scf00063g00016.1	613.463	529.645	445.828	0.72674	-0.460489	0.014545	0.0580024	598.211	582.959	0.950276	-0.0735818	0.786681	1	575.112	536.762	0.874971	-0.192693	0.214583	0.437794	AACTGGCAGAATCCGAAGCTTAAGAGACAATAAAGTGTTGAAGCCTTATGAAGGCAAGGGTCTGAAGAGCAATTCATCTGTGCCTGAGAGTACTGCCGCATGGATGTTGCACTCTAGATTATCTACTGATGTACTTGATAAAGCGGAGCAGTTTTTTGCTGCAGTTATCTGCAATGAGAATGGAGAGTTATGAATTTACTTACTGTGTAGTATATCCATTCTTTTGAGTGCTTAATGCCAAATAAGCACGGTATACGACTCTAATCTTCTTTACAGTGATATACTAGTTATCACTTCGGAACTGCTCAAGAAAGATTTAGCCGTTCAATACTTATAATACTTCTGTCTTCCGTGGCAGTTGAAAAGTCTTCACTTGCTCTGCTGACACCCACTTAGACC…	671	0.385991	0	0
Niben101Scf00063g01016.1	122.636	91.4761	60.3161	0.49183	-1.02377	0.000849792	0.00542339	104.003	85.3701	0.696126	-0.522581	0.0915179	0.271858	106.317	89.9989	0.73387	-0.446403	0.118556	0.276711		NaN	NaN	0	0
Niben101Scf00063g01018.1	34.6083	22.7765	10.9446	0.316242	-1.6609	0.00115959	0.00704337	31.5957	28.5831	0.825902	-0.275958	0.66555	0.96364	21.801	8.99365	0.25987	-1.94414	0.000280672	0.00154569	CTATTTAAATGCAGGAACCTCCAATAGTTCCATGAAACCATTACATCGTGCCTCATTTTCATTTAATTAGGCGGCAACGTATTGAGGAGTGAAAATTACAATTGATGCTAATCAGAACATGAATGTGAGTCTTGTAAATGGATTTCACTTCACATATCCTACAGTAGTTTCTAGATAATAGCCTTGAAGCTAAAATTCTTTAATGGAAAGAAAACAAAAATTTCTTCATGAATATCCTCATCTTTTCTTACACAGTCGAGCATTCTACCAGATCTCTTTTCTGCCCCTTTTTTCATAGGTAAGGATGAAGCGAGTGTAATATATAAAAAAATTCTTTCCACTCTGGTAGAAGCTAGTAAATACGATACTAAATAGTTGACCAAATCTACTCCAGAAAAT…	460	0.341304	0	0
Niben101Scf00063g01019.1	292.086	198.653	105.219	0.360232	-1.473	1.9645e-09	4.64064e-08	240.402	188.717	0.6461	-0.630171	0.00466936	0.0268101	162.599	33.1126	0.113366	-3.14094	3.23447e-31	2.4663e-29	AATATAATTGTTTATGTTATTTTATGATATAAACTTCTTATCTGTGGCTATTAGATGATAATATATTGCTCATCGAATATCTTTCTAGAGTGATATGTGCAATTGTATAAACTTCNGCAAATGATGATGCCTCTCGGAATGCATCAACATATTCAGATGTCATTACTAGCTAGAATGGGAATGGGCGTTGGTCTTGGCATGGGCATGGGAATGTTTGACATGGCCGCTTTAGCTCGCGCTGCAGCTGCTCCTCATCAGTCTCTTACAACGCATCCCCTCCTTCATACAAATCCTATCGCCACTACTCCCACTAATCCATTCATCCCATCCGCCTTCGCCATGCCTGCAGCCCCAGCTATTCCTTCCGCCGCACAAGCTAATAATACTGTCGGCAGGGCG…	480	0.448852	1	0
Niben101Scf00063g02003.1	896.091	995.114	1094.14	1.22101	0.288076	0.112731	0.289973	1048.64	1201.2	1.34048	0.422753	0.00724756	0.0382149	896.59	897.089	1.00111	0.00160499	0.883005	1	GCACTGTAATTCATGAAAGATGGCAAAAGCCAAAAGGTCTATTAAACTAACAACAAAATGTTGTTATCTTTGTCATTGTCATTGTTAACCACAAACATGAACAGTTCCGTATTGGACCCAAAAATAAGTATACTATACGAATTTGGCCTGCTACCTGTACATACAATTCTCCAAGAGCAAAAAAAACCCTCTGATTAAATCACTCCTATGAATCAACTTTGCGCACCATATAATATATCCATGAGTCAAAAAGTACGCTCTCAAATAATCA	271	0.343173	0	0
Niben101Scf00063g02005.1	14.9092	12.9545	10.9997	0.73778	-0.438738	0.426309	0.740744	14.8458	14.7824	0.991497	-0.0123202	1	1	11.9945	9.07983	0.609008	-0.715466	0.241191	0.476824	GACACATTTCCCACCAAGCAAGATATAGAGCTAGATTTATAATCAATCTCTAATTTGGAAGTATTAAATAGGTGACAGGAGTACCTGAGCAGTTTGAGGAAGAGCCAGATGGAGGGAGAAATGCAAGCTGCAGAATAAGTAATTTATTTTCGTCCTTGTACAATGTTCTTCACTTATACTGTTTTCATATTAGTGCACTTGCATTTTTTATTAGCAGTTTTCTCACAGGTCTTTGTTTCTTTCCAGTCAGGACGCCAAACTGGTGTTGAGGTTTCAACCAAAGGTCTCTCTGCTTATCATCAGTTTCCTAACGGTAAGAGCTC	323	0.386997	0	0
Niben101Scf00063g02006.1	110.689	118.559	126.429	1.14221	0.191826	0.513708	0.810564	126.814	142.94	1.29137	0.3689	0.142939	0.372153	152.516	194.343	1.75576	0.812099	0.00469378	0.0185093		NaN	NaN	1	1
Niben101Scf00063g02008.1	5.00125	2.9712	0.94115	0.188183	-2.40979	0.050645	0.157182	4.87952	4.75778	0.951318	-0.0720001	1	1	2.50063	0	0	-Inf	0.00457854	0.0181102	TGGCAATAGATTTGATGTAT	20	0.3	0	0
Niben101Scf00063g02016.1	0	0	0	NaN	NaN	1	1	0.882165	1.76433	Inf	Inf	0.0450192	0.160212	0	0	NaN	NaN	1	1		NaN	NaN	0	0
Niben101Scf00063g03007.1	3442.72	2919.85	2396.97	0.696242	-0.522338	0.0118676	0.0490714	3680.54	3918.36	1.13816	0.186699	0.255811	0.546036	2763.17	2083.63	0.605226	-0.724455	2.71974e-05	0.000188921	CTGCAGGAGGTGGTGGTGTATGTTATAAAGTTTCAAAAAAAGCTGTATCAAAGCTATGTAGAAGTACCAAAACTTCTTTACTTTTTGTTATTCCAGATAACTGTTATTCAACCATATGGTATGACTGGATTCTTGTGTCCACTACGTGTTTCCTGTTTTCTGATATTGCTACCTGTTAGTCTGTCTGCGTGAAAAGCTCTGTTTCTGCATTATAAAGATAGATTTCTGGTTTGAGATGCATATGCCCTTTCCCTTGTTTCGTATTTTGGCCCAACTCTTTATAGATGTATTGTTGGTGAATCTGAATTAAGTTAAGCATCTGATCCTGGTTTGGCAAGAGATGTATCTGTTCTGTCCTCTTTCTATTCCTATTTCATCTCCAACTTGAGCAATTGAAGA…	986	0.385396	0	0
[truncated: 48,918 more rows]
