# Supplementary material for: The Multifunctional Long-Distance Movement Protein of Pea Enation Mosaic Virus 2 Protects Viral and Host Transcripts from Nonsense-Mediated Decay
Source: mBio. 2020 Mar 10;11(2):e00204-20. doi: 10.1128/mBio.00204-20 (PMC7064760; doi:10.1128/mBio.00204-20)
Supplement: DATA SET S2 [file mBio.00204-20-sd002.xlsx]

## Sheet: GOterm_all_condtions
GO_acc	term_type	Term	queryitem	querytotal	bgitem	bgtotal	pvalue	FDR		entries
GO:0043412	P	macromolecule modification	27	212	1636	37767	6.8e-09	5.7e-07		// Niben101Scf11072g00004.1 // Niben101Scf05649g02013.1 // Niben101Scf00887g04011.1 // Niben101Scf00821g12011.1 // Niben101Scf05609g00010.1 // Niben101Scf05516g00011.1 // Niben101Ctg15556g00004.1 // Niben101Scf10519g01007.1 // Niben101Scf11416g00017.1 // Niben101Scf09045g01008.1 // Niben101Scf16132g00002.1 // Niben101Scf04918g02007.1 // Niben101Scf01510g00001.1 // Niben101Scf05183g08005.1 // Nibe…
GO:0006464	P	protein modification process	25	212	1474	37767	1.2e-08	6.4e-07		// Niben101Scf11072g00004.1 // Niben101Scf05649g02013.1 // Niben101Scf09045g01008.1 // Niben101Scf00821g12011.1 // Niben101Scf16132g00002.1 // Niben101Scf05609g00010.1 // Niben101Scf10519g01007.1 // Niben101Scf11416g00017.1 // Niben101Scf05516g00011.1 // Niben101Scf00887g04011.1 // Niben101Scf04918g02007.1 // Niben101Scf01510g00001.1 // Niben101Scf00282g02002.1 // Niben101Scf00870g01021.1 // Nibe…
GO:0006629	P	lipid metabolic process	17	212	841	37767	5.7e-08	2.4e-06		// Niben101Scf03321g04016.1 // Niben101Scf01154g19017.1 // Niben101Scf00445g02003.1 // Niben101Scf13230g01008.1 // Niben101Scf01076g05026.1 // Niben101Scf11177g00001.1 // Niben101Scf06154g02012.1 // Niben101Scf04122g04012.1 // Niben101Scf10519g01007.1 // Niben101Scf02122g01008.1 // Niben101Scf13518g00013.1 // Niben101Scf10712g00017.1 // Niben101Scf05009g00002.1 // Niben101Scf03643g09014.1 // Nibe…
GO:0044267	P	cellular protein metabolic process	35	212	3487	37767	0.00043	0.0088		// Niben101Scf11072g00004.1 // Niben101Scf05649g02013.1 // Niben101Scf00887g04011.1 // Niben101Scf00821g12011.1 // Niben101Scf16132g00002.1 // Niben101Scf05516g00011.1 // Niben101Scf10519g01007.1 // Niben101Scf11416g00017.1 // Niben101Scf00693g02022.1 // Niben101Scf05035g01002.1 // Niben101Scf09045g01008.1 // Niben101Scf04918g02007.1 // Niben101Scf01510g00001.1 // Niben101Scf00282g02002.1 // Nibe…
GO:0019538	P	protein metabolic process	38	212	4009	37767	0.00087	0.016		// Niben101Scf11072g00004.1 // Niben101Scf05649g02013.1 // Niben101Scf00887g04011.1 // Niben101Scf00821g12011.1 // Niben101Scf16132g00002.1 // Niben101Scf05516g00011.1 // Niben101Scf10519g01007.1 // Niben101Scf11416g00017.1 // Niben101Scf00693g02022.1 // Niben101Scf05035g01002.1 // Niben101Scf09045g01008.1 // Niben101Scf04918g02007.1 // Niben101Scf01510g00001.1 // Niben101Scf00282g02002.1 // Nibe…
GO:0044260	P	cellular macromolecule metabolic process	52	212	6447	37767	0.0054	0.089		// Niben101Scf11072g00004.1 // Niben101Scf05649g02013.1 // Niben101Scf00887g04011.1 // Niben101Scf00821g12011.1 // Niben101Scf04918g02007.1 // Niben101Scf05056g00004.1 // Niben101Scf05516g00011.1 // Niben101Ctg15556g00004.1 // Niben101Scf05135g04001.1 // Niben101Scf02709g03024.1 // Niben101Scf10519g01007.1 // Niben101Scf00784g02020.1 // Niben101Scf00693g02022.1 // Niben101Scf02305g01018.1 // Nibe…
GO:0043170	P	macromolecule metabolic process	55	212	7127	37767	0.011	0.17		// Niben101Scf11072g00004.1 // Niben101Scf05649g02013.1 // Niben101Scf00887g04011.1 // Niben101Scf00821g12011.1 // Niben101Scf04918g02007.1 // Niben101Scf05056g00004.1 // Niben101Scf05516g00011.1 // Niben101Ctg15556g00004.1 // Niben101Scf05135g04001.1 // Niben101Scf02709g03024.1 // Niben101Scf10519g01007.1 // Niben101Scf00784g02020.1 // Niben101Scf00693g02022.1 // Niben101Scf02305g01018.1 // Nibe…
GO:0019222	P	regulation of metabolic process	10	212	2210	37767	1	1		// Niben101Scf09458g00011.1 // Niben101Scf00560g10001.1 // Niben101Scf08637g01014.1 // Niben101Scf05056g00004.1 // Niben101Scf01599g03021.1 // Niben101Scf03923g03003.1 // Niben101Scf03518g05008.1 // Niben101Scf02334g01003.1 // Niben101Scf23239g00002.1 // Niben101Scf05883g00008.1
GO:0044249	P	cellular biosynthetic process	28	212	4925	37767	0.98	1		// Niben101Scf09458g00011.1 // Niben101Scf13518g00013.1 // Niben101Scf05056g00004.1 // Niben101Scf00712g05029.1 // Niben101Scf03923g03003.1 // Niben101Scf03518g05008.1 // Niben101Scf10519g01007.1 // Niben101Scf02346g06001.1 // Niben101Scf00560g10001.1 // Niben101Scf02334g01003.1 // Niben101Scf01510g00001.1 // Niben101Scf05183g08005.1 // Niben101Scf05883g00008.1 // Niben101Scf00262g03003.1 // Nibe…
GO:0006807	P	nitrogen compound metabolic process	23	212	3826	37767	0.82	1		// Niben101Scf09458g00011.1 // Niben101Scf02709g03024.1 // Niben101Scf05056g00004.1 // Niben101Scf00712g05029.1 // Niben101Scf03923g03003.1 // Niben101Scf03518g05008.1 // Niben101Scf05035g01002.1 // Niben101Scf00560g10001.1 // Niben101Scf02334g01003.1 // Niben101Scf09953g00018.1 // Niben101Scf05183g08005.1 // Niben101Scf05883g00008.1 // Niben101Scf01599g03021.1 // Niben101Scf23239g00002.1 // Nibe…
GO:0034645	P	cellular macromolecule biosynthetic process	17	212	3661	37767	1	1		// Niben101Scf01219g03011.1 // Niben101Scf00262g03003.1 // Niben101Scf01025g04007.1 // Niben101Scf09458g00011.1 // Niben101Scf00560g10001.1 // Niben101Scf02334g01003.1 // Niben101Scf05056g00004.1 // Niben101Scf01510g00001.1 // Niben101Scf01599g03021.1 // Niben101Scf03307g00020.1 // Niben101Scf00286g03005.1 // Niben101Scf03861g02041.1 // Niben101Scf10519g01007.1 // Niben101Scf03518g05008.1 // Nibe…
GO:0007275	P	multicellular organismal development	6	212	2020	37767	1	1		// Niben101Scf01414g02009.1 // Niben101Scf16660g01016.1 // Niben101Scf10712g00017.1 // Niben101Scf01964g08023.1 // Niben101Scf01951g01008.1 // Niben101Scf01072g01009.1
GO:0016043	P	cellular component organization	9	212	1179	37767	0.46	1		// Niben101Scf06653g01004.1 // Niben101Scf10381g01012.1 // Niben101Scf09792g02022.1 // Niben101Scf02709g03024.1 // Niben101Ctg16171g00002.1 // Niben101Scf08721g01039.1 // Niben101Ctg16103g00005.1 // Niben101Scf10712g00017.1 // Niben101Scf06996g01011.1
GO:0050789	P	regulation of biological process	15	212	3697	37767	1	1		// Niben101Scf09458g00011.1 // Niben101Scf00560g10001.1 // Niben101Scf04903g01009.1 // Niben101Scf05056g00004.1 // Niben101Scf23239g00002.1 // Niben101Scf01599g03021.1 // Niben101Scf02334g01003.1 // Niben101Scf03518g05008.1 // Niben101Scf08637g01014.1 // Niben101Scf00046g05014.1 // Niben101Scf03923g03003.1 // Niben101Scf02827g08001.1 // Niben101Scf09812g01019.1 // Niben101Scf05883g00008.1 // Nibe…
GO:0010467	P	gene expression	19	212	3962	37767	1	1		// Niben101Scf01219g03011.1 // Niben101Scf05183g08005.1 // Niben101Scf01025g04007.1 // Niben101Scf09458g00011.1 // Niben101Scf02709g03024.1 // Niben101Scf02334g01003.1 // Niben101Scf00262g03003.1 // Niben101Scf05056g00004.1 // Niben101Scf00560g10001.1 // Niben101Scf23239g00002.1 // Niben101Ctg15556g00004.1 // Niben101Scf03307g00020.1 // Niben101Scf00286g03005.1 // Niben101Scf03861g02041.1 // Nibe…
GO:0065007	P	biological regulation	17	212	4188	37767	1	1		// Niben101Scf09458g00011.1 // Niben101Scf00560g10001.1 // Niben101Scf04903g01009.1 // Niben101Scf02334g01003.1 // Niben101Scf05056g00004.1 // Niben101Scf06653g01004.1 // Niben101Scf23239g00002.1 // Niben101Scf01599g03021.1 // Niben101Scf08721g01039.1 // Niben101Scf03518g05008.1 // Niben101Scf08637g01014.1 // Niben101Scf00046g05014.1 // Niben101Scf03923g03003.1 // Niben101Scf02827g08001.1 // Nibe…
GO:0065008	P	regulation of biological quality	5	212	665	37767	0.69	1		// Niben101Scf04903g01009.1 // Niben101Scf09812g01019.1 // Niben101Scf06653g01004.1 // Niben101Scf02827g08001.1 // Niben101Scf08721g01039.1
GO:0010468	P	regulation of gene expression	9	212	2001	37767	1	1		// Niben101Scf09458g00011.1 // Niben101Scf00560g10001.1 // Niben101Scf02334g01003.1 // Niben101Scf05056g00004.1 // Niben101Scf01599g03021.1 // Niben101Scf03923g03003.1 // Niben101Scf03518g05008.1 // Niben101Scf23239g00002.1 // Niben101Scf05883g00008.1
GO:0032502	P	developmental process	7	212	2304	37767	1	1		// Niben101Scf01414g02009.1 // Niben101Scf06653g01004.1 // Niben101Scf16660g01016.1 // Niben101Scf10712g00017.1 // Niben101Scf01964g08023.1 // Niben101Scf01951g01008.1 // Niben101Scf01072g01009.1
GO:0032501	P	multicellular organismal process	7	212	2094	37767	1	1		// Niben101Scf01414g02009.1 // Niben101Scf02305g01018.1 // Niben101Scf16660g01016.1 // Niben101Scf10712g00017.1 // Niben101Scf01964g08023.1 // Niben101Scf01951g01008.1 // Niben101Scf01072g01009.1
GO:0006139	P	nucleobase, nucleoside, nucleotide and nucleic acid metabolic process	18	212	3198	37767	0.91	1		// Niben101Scf11689g00009.1 // Niben101Scf03518g05008.1 // Niben101Scf10381g01012.1 // Niben101Scf09458g00011.1 // Niben101Scf02709g03024.1 // Niben101Scf02334g01003.1 // Niben101Scf09953g00018.1 // Niben101Scf05056g00004.1 // Niben101Scf00560g10001.1 // Niben101Ctg15556g00004.1 // Niben101Scf03307g00020.1 // Niben101Scf05183g08005.1 // Niben101Scf03861g02041.1 // Niben101Scf23239g00002.1 // Nibe…
GO:0060255	P	regulation of macromolecule metabolic process	9	212	2060	37767	1	1		// Niben101Scf09458g00011.1 // Niben101Scf00560g10001.1 // Niben101Scf02334g01003.1 // Niben101Scf05056g00004.1 // Niben101Scf01599g03021.1 // Niben101Scf03923g03003.1 // Niben101Scf03518g05008.1 // Niben101Scf23239g00002.1 // Niben101Scf05883g00008.1
GO:0006810	P	transport	15	212	1846	37767	0.19	1		// Niben101Scf01221g17005.1 // Niben101Scf09792g02022.1 // Niben101Scf08591g00002.1 // Niben101Scf10712g00017.1 // Niben101Scf12102g01001.1 // Niben101Scf03733g01006.1 // Niben101Ctg16103g00005.1 // Niben101Scf04184g06002.1 // Niben101Scf07270g00001.1 // Niben101Scf07511g01004.1 // Niben101Scf07045g00014.1 // Niben101Scf07001g00004.1 // Niben101Scf03486g02008.1 // Niben101Scf00864g01007.1 // Nibe…
GO:0050794	P	regulation of cellular process	14	212	3375	37767	1	1		// Niben101Scf09458g00011.1 // Niben101Scf00560g10001.1 // Niben101Scf04903g01009.1 // Niben101Scf05056g00004.1 // Niben101Scf23239g00002.1 // Niben101Scf01599g03021.1 // Niben101Scf02334g01003.1 // Niben101Scf03518g05008.1 // Niben101Scf08637g01014.1 // Niben101Scf00046g05014.1 // Niben101Scf03923g03003.1 // Niben101Scf09812g01019.1 // Niben101Scf05883g00008.1 // Niben101Scf02827g08001.1
GO:0009058	P	biosynthetic process	29	212	5118	37767	0.96	1		// Niben101Scf00980g02009.1 // Niben101Scf09458g00011.1 // Niben101Scf13518g00013.1 // Niben101Scf05056g00004.1 // Niben101Scf00712g05029.1 // Niben101Scf03923g03003.1 // Niben101Scf03518g05008.1 // Niben101Scf10519g01007.1 // Niben101Scf02346g06001.1 // Niben101Scf00560g10001.1 // Niben101Scf02334g01003.1 // Niben101Scf01510g00001.1 // Niben101Scf05183g08005.1 // Niben101Scf05883g00008.1 // Nibe…
GO:0009059	P	macromolecule biosynthetic process	17	212	3685	37767	1	1		// Niben101Scf01219g03011.1 // Niben101Scf00262g03003.1 // Niben101Scf01025g04007.1 // Niben101Scf09458g00011.1 // Niben101Scf00560g10001.1 // Niben101Scf02334g01003.1 // Niben101Scf05056g00004.1 // Niben101Scf01510g00001.1 // Niben101Scf01599g03021.1 // Niben101Scf03307g00020.1 // Niben101Scf00286g03005.1 // Niben101Scf03861g02041.1 // Niben101Scf10519g01007.1 // Niben101Scf03518g05008.1 // Nibe…
GO:0051234	P	establishment of localization	15	212	1851	37767	0.19	1		// Niben101Scf01221g17005.1 // Niben101Scf09792g02022.1 // Niben101Scf08591g00002.1 // Niben101Scf10712g00017.1 // Niben101Scf12102g01001.1 // Niben101Scf03733g01006.1 // Niben101Ctg16103g00005.1 // Niben101Scf04184g06002.1 // Niben101Scf07270g00001.1 // Niben101Scf07511g01004.1 // Niben101Scf07045g00014.1 // Niben101Scf07001g00004.1 // Niben101Scf03486g02008.1 // Niben101Scf00864g01007.1 // Nibe…
GO:0009056	P	catabolic process	8	212	1307	37767	0.95	1		// Niben101Scf04918g02007.1 // Niben101Scf03563g00032.1 // Niben101Scf07965g02019.1 // Niben101Scf00784g02020.1 // Niben101Scf01767g02001.1 // Niben101Scf10712g00017.1 // Niben101Scf01964g08023.1 // Niben101Scf05035g01002.1
GO:0051179	P	localization	15	212	1922	37767	0.25	1		// Niben101Scf01221g17005.1 // Niben101Scf09792g02022.1 // Niben101Scf08591g00002.1 // Niben101Scf10712g00017.1 // Niben101Scf12102g01001.1 // Niben101Scf03733g01006.1 // Niben101Ctg16103g00005.1 // Niben101Scf04184g06002.1 // Niben101Scf07270g00001.1 // Niben101Scf07511g01004.1 // Niben101Scf07045g00014.1 // Niben101Scf07001g00004.1 // Niben101Scf03486g02008.1 // Niben101Scf00864g01007.1 // Nibe…
GO:0050896	P	response to stimulus	14	212	4057	37767	1	1		// Niben101Scf02334g01003.1 // Niben101Scf08591g00002.1 // Niben101Scf05056g00004.1 // Niben101Scf02793g15017.1 // Niben101Scf02553g02001.1 // Niben101Scf03292g03005.1 // Niben101Scf03114g03011.1 // Niben101Scf10519g01007.1 // Niben101Scf16660g01016.1 // Niben101Scf13798g00005.1 // Niben101Scf01964g08023.1 // Niben101Scf00693g02022.1 // Niben101Scf00864g01007.1 // Niben101Scf15515g01003.1
GO:0048856	P	anatomical structure development	5	212	1726	37767	1	1		// Niben101Scf01964g08023.1 // Niben101Scf01951g01008.1 // Niben101Scf06653g01004.1 // Niben101Scf16660g01016.1 // Niben101Scf10712g00017.1
GO:0006950	P	response to stress	8	212	2320	37767	1	1		// Niben101Scf02793g15017.1 // Niben101Scf02553g02001.1 // Niben101Scf03292g03005.1 // Niben101Scf03114g03011.1 // Niben101Scf10519g01007.1 // Niben101Scf15515g01003.1 // Niben101Scf01964g08023.1 // Niben101Scf00693g02022.1
GO:0006350	P	transcription	10	212	1923	37767	1	1		// Niben101Scf09458g00011.1 // Niben101Scf00560g10001.1 // Niben101Scf02334g01003.1 // Niben101Scf05056g00004.1 // Niben101Scf01599g03021.1 // Niben101Scf03923g03003.1 // Niben101Scf03518g05008.1 // Niben101Scf03861g02041.1 // Niben101Scf23239g00002.1 // Niben101Scf05883g00008.1
GO:0006519	P	cellular amino acid and derivative metabolic process	5	212	682	37767	0.73	1		// Niben101Scf03865g03002.1 // Niben101Scf03307g00020.1 // Niben101Scf01767g02001.1 // Niben101Scf04607g04014.1 // Niben101Scf01982g03006.1
GO:0006412	P	translation	5	212	1445	37767	1	1		// Niben101Scf00286g03005.1 // Niben101Scf01219g03011.1 // Niben101Scf01025g04007.1 // Niben101Scf00262g03003.1 // Niben101Scf03307g00020.1

## Sheet: UP_genes_all_conditions
transcript_id	gene_id	gene	foldchange_U1D	foldchange_p26	foldchange_PEMV2
'Niben101Scf00883g06007.1'	'Niben101Scf00883g06007'	'*-** CCHC-type zinc finger, nucleic acid binding protein [Callorhinchus milii] gb'	2.18172	3.35677	2.57159
'Niben101Scf01599g03021.1'	'Niben101Scf01599g03021'	'*-** Mitochondrial transcription termination factor family protein, putative [Theobroma cacao] gb'	2.67938	4.25293	2.27996
'Niben101Scf04018g05004.1'	'Niben101Scf04018g05004'	'*-** acyl-transferase [Capsicum annuum] IPR003480 (Transferase), IPR023213 (Chloramphenicol acetyltransferase-like domain) GO:0016747 (transferase activity, transferring acyl groups other than amino-acyl groups)''	3.33099	2.66085	6.33377
'Niben101Scf03494g12002.1'	'Niben101Scf03494g12002'	'*-** nucleic acid binding protein, putative [Ricinus communis] gb'	1.89438	3.41469	1.88828
'Niben101Scf02433g06015.1'	'Niben101Scf02433g06015'	'*-*- At5g37260-like protein [Solanum arcanum] IPR009057 (Homeodomain-like) GO:0003677 (DNA binding), GO:0003682 (chromatin binding)''	2.37143	3.04998	2.569
'Niben101Scf01539g01009.1'	'Niben101Scf01539g01009'	'*-*- Avr9/Cf-9 rapidly elicited protein [Medicago truncatula] IPR008480 (Protein of unknown function DUF761, plant) ''	2.08733	4.32639	2.92375
'Niben101Scf05453g00017.1'	'Niben101Scf05453g00017'	'*-*- BON1-associated-like protein [Medicago truncatula] IPR000008 (C2 domain) GO:0005515 (protein binding)''	1.808	2.36517	2.15072
'Niben101Scf01518g01001.1'	'Niben101Scf01518g01001'	'*-*- BnaA02g13840D [Brassica napus] ''	2.21109	4.6095	2.60237
'Niben101Scf17164g00006.1'	'Niben101Scf17164g00006'	'*-*- BnaA02g14930D [Brassica napus] ''	1.82956	2.34954	2.72389
'Niben101Scf01795g04035.1'	'Niben101Scf01795g04035'	'*-*- BnaA05g32900D [Brassica napus] ''	2.5263	1.89248	1.80169
'Niben101Scf02335g02003.1'	'Niben101Scf02335g02003'	'*-*- BnaA06g23310D [Brassica napus] ''	2.18984	4.32053	1.94062
'Niben101Scf02164g00002.1'	'Niben101Scf02164g00002'	'*-*- BnaA07g11120D [Brassica napus] IPR025322 (Protein of unknown function DUF4228, plant) ''	4.01556	3.57535	3.38924
'Niben101Scf12589g00008.1'	'Niben101Scf12589g00008'	'*-*- BnaA10g24400D [Brassica napus] IPR007656 (Zein-binding domain) ''	1.86085	2.15532	6.48795
'Niben101Scf12216g00004.1'	'Niben101Scf12216g00004'	'*-*- BnaAnng07940D [Brassica napus] ''	3.34407	4.09082	11.4734
'Niben101Scf11980g03011.1'	'Niben101Scf11980g03011'	'*-*- BnaC02g33890D [Brassica napus] ''	3.05853	3.54377	16.0151
'Niben101Ctg16171g00002.1'	'Niben101Ctg16171g00002'	'*-*- BnaC03g18270D [Brassica napus] IPR028346 (HAUS augmin-like complex subunit 2) GO:0031023 (microtubule organizing center organization), GO:0051225 (spindle assembly)''	1.96106	1.86554	2.62526
'Niben101Scf01521g08012.1'	'Niben101Scf01521g08012'	'*-*- BnaC05g19630D [Brassica napus] IPR007679 (Protein of unknown function DUF569), IPR008999 (Actin cross-linking) ''	5.99824	2.41267	3.22584
'Niben101Scf02210g01004.1'	'Niben101Scf02210g01004'	'*-*- BnaC07g11490D [Brassica napus] IPR016340 (Ribosomal protein L31, mitochondrial) ''	2.88299	1.86144	1.92631
'Niben101Scf05310g02005.1'	'Niben101Scf05310g02005'	'*-*- BnaC07g29780D [Brassica napus] IPR021825 (Protein of unknown function DUF3411, plant) ''	7.98457	2.30642	7.43625
'Niben101Scf00132g03016.1'	'Niben101Scf00132g03016'	'*-*- DUF2439 family protein [Medicago truncatula] IPR018838 (Domain of unknown function DUF2439) ''	6.76577	3.43911	12.7894
'Niben101Scf01983g04019.1'	'Niben101Scf01983g04019'	'*-*- Gb:AAD10662.1, putative isoform 5 [Theobroma cacao] gb'	2.33926	2.0679	1.91899
'Niben101Scf01394g01014.1'	'Niben101Scf01394g01014'	'*-*- Mitochondrial fission protein [Theobroma cacao] gb'	1.90907	2.70928	1.88301
'Niben101Scf06956g00014.1'	'Niben101Scf06956g00014'	'*-*- P-loop containing nucle , putative [Theobroma cacao] ''	1.92512	3.3697	2.7501
'Niben101Scf00578g03001.1'	'Niben101Scf00578g03001'	'*-*- P-loop containing nucle isoform 1 [Theobroma cacao] IPR027417 (P-loop containing nucleoside triphosphate hydrolase) ''	1.88184	3.78852	2.45218
'Niben101Scf08621g00010.1'	'Niben101Scf08621g00010'	'*-*- SLL1 protein [Primula vulgaris] ''	2.37725	2.70164	2.24526
'Niben101Scf08597g01029.1'	'Niben101Scf08597g01029'	'*-*- Ubiquitin and WLM domain-containing protein [Medicago truncatula] IPR006567 (PUG domain), IPR013536 (WLM), IPR018997 (PUB domain) GO:0005515 (protein binding)''	2.40206	1.99787	2.70348
'Niben101Scf06855g01013.1'	'Niben101Scf06855g01013'	'*-*- class IV aminotransferase [Medicago truncatula] IPR001544 (Aminotransferase, class IV) GO:0003824 (catalytic activity), GO:0008152 (metabolic process)''	3.36473	1.87361	2.03083
'Niben101Scf00858g06022.1'	'Niben101Scf00858g06022'	'*-*- expressed protein [Oryza sativa Japonica Group] ''	3.07862	4.82354	5.81301
'Niben101Scf02971g05002.1'	'Niben101Scf02971g05002'	'*-*- expressed protein [Oryza sativa Japonica Group] gb'	3.02489	2.67937	2.55833
'Niben101Scf08020g05010.1'	'Niben101Scf08020g05010'	'*-*- late embryogenesis abundant protein [Medicago truncatula] IPR004864 (Late embryogenesis abundant protein, LEA-14) ''	5.3718	2.85223	6.98165
'Niben101Scf04899g04013.1'	'Niben101Scf04899g04013'	'*-*- lectin-receptor like protein kinase 3 [Nicotiana tabacum] ''	1.94043	1.96309	2.6943
'Niben101Scf04301g01001.1'	'Niben101Scf04301g01001'	'*-*- myosin-like protein [Oryza sativa Japonica Group] gb'	5.83389	1.93757	2.07973
'Niben101Scf06083g00004.1'	'Niben101Scf06083g00004'	'*-*- nucleoside-diphosphate sugar epimerase [Asticcacaulis sp. AC460] IPR009367 (Mitochondrial fission protein ELM1-like) ''	2.28214	3.27735	2.24396
'Niben101Scf20768g00027.1'	'Niben101Scf20768g00027'	'*-*- organic solute transporter ostalpha protein [Medicago truncatula] IPR005178 (Organic solute transporter subunit alpha/Transmembrane protein 184) ''	2.32328	2.65719	4.85855
'Niben101Scf09575g01010.1'	'Niben101Scf09575g01010'	'*-*- product [Oryza sativa Japonica Group] IPR012908 (GPI inositol-deacylase PGAP1-like), IPR029058 (Alpha/Beta hydrolase fold) GO:0006505 (GPI anchor metabolic process), GO:0006886 (intracellular protein transport), GO:0016788 (hydrolase activity, acting on ester bonds)''	1.90718	2.21511	2.49836
'Niben101Scf01023g05002.1'	'Niben101Scf01023g05002'	'*-*- structural constituent of cell wall protein, putative [Medicago truncatula] IPR010820 (Protein of unknown function DUF1421) ''	3.32614	5.14325	2.24443
'Niben101Scf15166g03009.1'	'Niben101Scf15166g03009'	'*-*- transport protein SFT2-like protein [Phaseolus vulgaris] ''	1.85105	2.0212	3.17654
'Niben101Scf03282g08004.1'	'Niben101Scf03282g08004'	'--*- BnaC01g13020D [Brassica napus] ''	2.42906	4.53674	2.43677
'Niben101Scf09005g00015.1'	'Niben101Scf09005g00015'	'--*- BnaC01g13020D [Brassica napus] ''	2.19684	4.31023	2.32233
'Niben101Scf00206g00014.1'	'Niben101Scf00206g00014'	'--*- F-box/FBD/LRR-repeat protein [Medicago truncatula] ''	2.0382	1.9634	2.71152
'Niben101Scf04903g01014.1'	'Niben101Scf04903g01014'	'--*- Serine/threonine-protein kinase AtPK2/AtPK19 [Triticum urartu] ''	8.28843	2.41837	3.3125
'Niben101Scf03087g00002.1'	'Niben101Scf03087g00002'	'--*- alpha/beta hydrolase family protein [Leptospira kirschneri str. 200801925] IPR029058 (Alpha/Beta hydrolase fold) ''	4.0219	3.60145	1.97497
'Niben101Scf11617g00002.1'	'Niben101Scf11617g00002'	'--*- conserved hypothetical protein [Ricinus communis] gb'	4.34058	1.85518	1.8936
'Niben101Scf10997g02004.1'	'Niben101Scf10997g02004'	'--*- cystatin-related domain protein [Arabidopsis thaliana] hypothetical protein; 89904-88916 [Arabidopsis thaliana] gb'	1.86332	2.01712	2.25297
'Niben101Scf07044g02001.1'	'Niben101Scf07044g02001'	'--*- gluconolaconase [Serratia marcescens] IPR011042 (Six-bladed beta-propeller, TolB-like) ''	2.42016	2.96582	1.98782
'Niben101Scf01460g04025.1'	'Niben101Scf01460g04025'	'--*- sarcoplasmic reticulum histidine-rich calcium-binding protein precursor, putative, expressed [Triticum aestivum] ''	2.85193	2.03017	3.25363
'Niben101Scf01100g04008.1'	'Niben101Scf01100g04008'	'ACSL1'	2.37754	7.47885	3.42564
'Niben101Scf02517g16014.1'	'Niben101Scf02517g16014'	'ACT3'	2.12742	2.5275	3.04461
'Niben101Scf03413g02028.1'	'Niben101Scf03413g02028'	'ADPPT'	2.49496	2.03997	2.03699
'Niben101Scf02543g02019.1'	'Niben101Scf02543g02019'	'AF198498'	2.07171	2.20085	1.99484
'Niben101Scf00784g02020.1'	'Niben101Scf00784g02020'	'ALDOA'	6.3712	3.39954	2.11981
'Niben101Scf01243g03020.1'	'Niben101Scf01243g03020'	'ALDR'	6.96963	4.53405	13.6371
'Niben101Scf10519g01007.1'	'Niben101Scf10519g01007'	'ALG11'	4.15797	1.97344	1.81085
'Niben101Scf05301g00015.1'	'Niben101Scf05301g00015'	'ALKE'	4.38986	2.02112	1.88499
'Niben101Scf09373g00001.1'	'Niben101Scf09373g00001'	'ALKE'	4.26326	1.89362	2.03337
'Niben101Scf13798g00005.1'	'Niben101Scf13798g00005'	'AMYA'	4.93137	1.95531	3.12795
'Niben101Scf11512g01004.1'	'Niben101Scf11512g01004'	'ANR54'	3.70755	2.33679	2.16698
'Niben101Scf09447g00009.1'	'Niben101Scf09447g00009'	'ARB1'	2.38249	2.83153	2.08423
'Niben101Scf04607g04014.1'	'Niben101Scf04607g04014'	'ARGB'	2.20434	2.48656	2.45864
'Niben101Scf02974g00005.1'	'Niben101Scf02974g00005'	'ATK4'	4.10874	4.32262	3.76426
'Niben101Scf12102g01001.1'	'Niben101Scf12102g01001'	'ATKB'	3.74858	2.84515	1.80758
'Niben101Scf06936g02003.1'	'Niben101Scf06936g02003'	'BH010'	3.52916	6.20157	54.5076
'Niben101Scf12293g01002.1'	'Niben101Scf12293g01002'	'BH121'	2.01153	2.32765	3.08188
'Niben101Scf01072g01009.1'	'Niben101Scf01072g01009'	'BRAP'	2.92784	1.81833	2.30032
'Niben101Scf06059g00002.1'	'Niben101Scf06059g00002'	'BROX'	4.33326	1.8961	2.0922
'Niben101Scf10767g03013.1'	'Niben101Scf10767g03013'	'BROX'	3.02515	2.06467	2.503
'Niben101Scf08544g01022.1'	'Niben101Scf08544g01022'	'BT2'	3.5243	2.75713	4.8797
'Niben101Scf12293g02026.1'	'Niben101Scf12293g02026'	'BYR3'	2.83199	6.66467	2.93726
'Niben101Scf07000g01004.1'	'Niben101Scf07000g01004'	'C3H69'	4.77617	2.60683	2.72898
'Niben101Scf00282g02002.1'	'Niben101Scf00282g02002'	'CDPKG'	2.33247	1.81213	2.41883
'Niben101Scf04692g00003.1'	'Niben101Scf04692g00003'	'CIR1'	2.22998	2.00539	1.93321
'Niben101Scf04044g01033.1'	'Niben101Scf04044g01033'	'CLC3'	6.79122	4.6956	3.5388
'Niben101Scf03733g01006.1'	'Niben101Scf03733g01006'	'CLCF'	1.95852	1.83489	2.09891
'Niben101Scf04410g09016.1'	'Niben101Scf04410g09016'	'CLPB'	2.11239	3.33564	21.3941
'Niben101Scf06977g00014.1'	'Niben101Scf06977g00014'	'CLPB'	5.64459	2.15502	20.5075
'Niben101Scf08721g01039.1'	'Niben101Scf08721g01039'	'COBL4'	2.01303	2.44929	2.54853
'Niben101Scf01951g01008.1'	'Niben101Scf01951g01008'	'COPT1'	2.07573	2.25021	4.76252
'Niben101Scf00176g07004.1'	'Niben101Scf00176g07004'	'CRK25'	1.92333	1.98159	2.95273
'Niben101Scf03493g00022.1'	'Niben101Scf03493g00022'	'CSPLE'	4.57675	3.02017	2.90358
'Niben101Scf03865g03002.1'	'Niben101Scf03865g03002'	'DCOR'	2.40159	6.3454	9.59975
'Niben101Scf01616g03005.1'	'Niben101Scf01616g03005'	'DEAD'	3.57206	3.06029	2.14185
'Niben101Scf10132g01028.1'	'Niben101Scf10132g01028'	'DED1'	2.21156	2.08098	1.89473
'Niben101Scf00119g03014.1'	'Niben101Scf00119g03014'	'DHE2'	9.77106	7.81289	18.856
'Niben101Scf04006g01022.1'	'Niben101Scf04006g01022'	'DHX9'	4.65426	3.49783	1.92076
'Niben101Scf06376g05031.1'	'Niben101Scf06376g05031'	'DIOXL'	5.32023	2.82882	2.72383
'Niben101Scf00970g02006.1'	'Niben101Scf00970g02006'	'DNAJ'	3.39011	4.7565	14.9405
'Niben101Scf06101g02022.1'	'Niben101Scf06101g02022'	'DNAJ'	1.89467	1.88246	2.02813
'Niben101Scf08182g02014.1'	'Niben101Scf08182g02014'	'DNAJ'	1.91716	2.18994	3.00999
'Niben101Scf04122g04012.1'	'Niben101Scf04122g04012'	'DPNP'	4.25089	3.07912	2.76391
'Niben101Scf04724g03011.1'	'Niben101Scf04724g03011'	'DPNP'	2.4569	3.187	2.11945
'Niben101Scf13802g04006.1'	'Niben101Scf13802g04006'	'DPOE3'	5.59463	2.12694	2.24346
'Niben101Scf02346g06001.1'	'Niben101Scf02346g06001'	'DRE2'	1.8171	2.06845	2.83402
'Niben101Scf02553g02001.1'	'Niben101Scf02553g02001'	'DRL27'	2.43795	6.30363	2.9515
'Niben101Scf05177g03021.1'	'Niben101Scf05177g03021'	'DRL27'	1.98448	4.44265	4.50786
'Niben101Scf05035g01002.1'	'Niben101Scf05035g01002'	'DRS7B'	2.33696	2.50671	2.08373
'Niben101Scf05135g04001.1'	'Niben101Scf05135g04001'	'DUSB'	2.97702	8.00311	3.46658
'Niben101Scf03129g06002.1'	'Niben101Scf03129g06002'	'DYL1'	5.3991	4.77575	2.04042
'Niben101Scf05664g04011.1'	'Niben101Scf05664g04011'	'EF2'	2.00449	2.02858	2.03557
'Niben101Scf04103g08001.1'	'Niben101Scf04103g08001'	'ERF11'	3.46579	1.86548	2.31419
'Niben101Scf09142g00005.1'	'Niben101Scf09142g00005'	'ERL2B'	8.69685	2.85089	1.89143
'Niben101Scf07365g01021.1'	'Niben101Scf07365g01021'	'FAAH'	1.88415	5.2499	1.83886
'Niben101Scf13518g00013.1'	'Niben101Scf13518g00013'	'FAD4'	2.4097	2.03716	3.8223
'Niben101Scf02766g01004.1'	'Niben101Scf02766g01004'	'FB244'	3.42322	2.86363	2.33162
'Niben101Scf03791g01002.1'	'Niben101Scf03791g01002'	'FB250'	4.01364	2.83798	7.06988
'Niben101Scf07748g00017.1'	'Niben101Scf07748g00017'	'FBL17'	7.33604	2.8556	3.21236
'Niben101Scf05898g00003.1'	'Niben101Scf05898g00003'	'FBL42'	6.63553	4.65302	2.24905
'Niben101Scf01221g17005.1'	'Niben101Scf01221g17005'	'FBT'	4.08528	2.82055	4.18557
'Niben101Scf00780g01027.1'	'Niben101Scf00780g01027'	'FBW2'	1.98599	2.77916	2.04772
'Niben101Scf02627g01016.1'	'Niben101Scf02627g01016'	'FBXL7'	1.81265	2.0178	2.28044
'Niben101Scf01243g02005.1'	'Niben101Scf01243g02005'	'FH8'	7.00745	4.83526	4.25492
'Niben101Scf06653g01004.1'	'Niben101Scf06653g01004'	'FH8'	3.87299	3.00254	3.35273
'Niben101Scf01510g00001.1'	'Niben101Scf01510g00001'	'FNTA'	2.22496	2.72696	9.6751
'Niben101Scf03805g00011.1'	'Niben101Scf03805g00011'	'FOLD'	4.09786	2.85469	2.02891
'Niben101Scf01958g01006.1'	'Niben101Scf01958g01006'	'GAI'	3.45455	8.13005	3.1464
'Niben101Scf09211g00003.1'	'Niben101Scf09211g00003'	'GCR1'	1.90981	1.9871	2.8159
'Niben101Scf00445g02003.1'	'Niben101Scf00445g02003'	'GDE1'	2.98469	1.9338	5.47439
'Niben101Scf03029g03002.1'	'Niben101Scf03029g03002'	'GDL91'	3.43177	3.1918	11.6568
'Niben101Scf11178g02004.1'	'Niben101Scf11178g02004'	'GH33'	1.92053	1.89811	5.34446
'Niben101Scf05073g02018.1'	'Niben101Scf05073g02018'	'GIF3'	2.89549	1.89482	2.91258
'Niben101Scf06154g02012.1'	'Niben101Scf06154g02012'	'GLPQ'	2.54028	3.00603	4.06823
'Niben101Scf13230g01008.1'	'Niben101Scf13230g01008'	'GLPQ'	2.78038	2.27931	2.10815
'Niben101Scf01414g02009.1'	'Niben101Scf01414g02009'	'GPAT1'	2.80167	2.59033	3.88343
'Niben101Scf10254g01014.1'	'Niben101Scf10254g01014'	'GSTU9'	2.28566	2.12398	2.53397
'Niben101Scf11689g00009.1'	'Niben101Scf11689g00009'	'GUAA'	3.82675	3.111	1.89903
'Niben101Scf03923g03003.1'	'Niben101Scf03923g03003'	'HFA6B'	3.16275	1.81845	13.6318
'Niben101Scf07522g00012.1'	'Niben101Scf07522g00012'	'HIR1'	5.02552	2.53409	1.95147
'Niben101Scf01982g03006.1'	'Niben101Scf01982g03006'	'HMT1'	2.86426	2.05618	3.22988
'Niben101Scf12159g00013.1'	'Niben101Scf12159g00013'	'HS177'	3.2083	2.2628	2.77749
'Niben101Scf04490g00001.1'	'Niben101Scf04490g00001'	'HS71L'	14.7821	14.9046	30.0106
'Niben101Scf02513g00006.1'	'Niben101Scf02513g00006'	'HSP21'	3.07046	4.56626	52.6725
'Niben101Scf00449g06008.1'	'Niben101Scf00449g06008'	'HSP70'	2.78292	3.26493	17.272
'Niben101Scf00597g08013.1'	'Niben101Scf00597g08013'	'HSP70'	7.58749	4.77256	21.6957
'Niben101Scf05506g06005.1'	'Niben101Scf05506g06005'	'HSP70'	4.82716	2.6187	6.79488
'Niben101Scf02969g00003.1'	'Niben101Scf02969g00003'	'HSP71'	5.05391	2.4393	4.58577
'Niben101Scf07275g02012.1'	'Niben101Scf07275g02012'	'HSP72'	6.82634	3.77638	17.6531
'Niben101Scf02969g00007.1'	'Niben101Scf02969g00007'	'HSP7C'	3.70408	3.82963	3.86417
'Niben101Scf00693g02022.1'	'Niben101Scf00693g02022'	'HTPG'	2.93375	3.65696	7.23421
'Niben101Scf03114g03011.1'	'Niben101Scf03114g03011'	'HTPG'	2.02233	4.53837	21.7056
'Niben101Scf01887g08010.1'	'Niben101Scf01887g08010'	'IFRD1'	4.04655	6.66771	2.34455
'Niben101Scf03321g04016.1'	'Niben101Scf03321g04016'	'IP5PC'	3.41997	6.66954	3.84234
'Niben101Scf08637g01014.1'	'Niben101Scf08637g01014'	'IPP2'	6.32183	3.52358	2.31076
'Niben101Scf05177g02007.1'	'Niben101Scf05177g02007'	'ISPT'	2.40596	19.5946	2.24011
'Niben101Scf01450g01001.1'	'Niben101Scf01450g01001'	'JMJD6'	2.40053	2.43968	6.17705
'Niben101Scf01688g00001.1'	'Niben101Scf01688g00001'	'JMJD7'	3.98739	2.06412	1.88635
'Niben101Scf09953g00018.1'	'Niben101Scf09953g00018'	'KAD'	2.32002	2.50292	3.04677
'Niben101Scf04294g06037.1'	'Niben101Scf04294g06037'	'KHSE'	2.90839	3.62282	2.19933
'Niben101Scf14144g01015.1'	'Niben101Scf14144g01015'	'KNAT4'	10.1377	2.14805	12.0541
'Niben101Scf06565g03013.1'	'Niben101Scf06565g03013'	'KPC1'	4.55062	2.26754	2.51829
'Niben101Scf01767g02001.1'	'Niben101Scf01767g02001'	'LAC7'	1.86073	3.19539	4.08928
'Niben101Scf08294g05006.1'	'Niben101Scf08294g05006'	'LAC7'	2.73021	11.245	3.68568
'Niben101Scf05381g00001.1'	'Niben101Scf05381g00001'	'LFR'	4.27454	4.56293	2.28887
'Niben101Scf00819g08011.1'	'Niben101Scf00819g08011'	'LOR14'	4.13046	3.19898	7.69826
'Niben101Scf05329g01014.1'	'Niben101Scf05329g01014'	'LOR14'	1.83503	1.95819	2.8996
'Niben101Scf00821g12011.1'	'Niben101Scf00821g12011'	'LPLA'	2.2826	2.57633	2.48897
'Niben101Scf03647g03016.1'	'Niben101Scf03647g03016'	'LRKS3'	16.078	2.29031	3.58267
'Niben101Scf02646g02009.1'	'Niben101Scf02646g02009'	'LRRC7'	2.14497	2.53695	3.35424
'Niben101Scf03038g07007.1'	'Niben101Scf03038g07007'	'LSG1'	8.63108	2.60571	3.31982
'Niben101Scf13934g00008.1'	'Niben101Scf13934g00008'	'LYPA2'	2.28822	1.98603	2.19345
'Niben101Scf00864g01007.1'	'Niben101Scf00864g01007'	'MDTK'	5.61507	2.47248	4.85529
'Niben101Scf08591g00002.1'	'Niben101Scf08591g00002'	'MDTK'	2.33357	1.98602	8.42208
'Niben101Scf05881g02007.1'	'Niben101Scf05881g02007'	'MED16'	1.92552	1.87854	2.08175
'Niben101Scf03292g03005.1'	'Niben101Scf03292g03005'	'MLO6'	2.52463	2.4411	2.30726
'Niben101Ctg09509g00002.1'	'Niben101Ctg09509g00002'	'MMSB'	5.11724	2.8709	2.09004
'Niben101Scf05190g02004.1'	'Niben101Scf05190g02004'	'MT21D'	6.1906	2.34784	2.27489
'Niben101Scf09792g02022.1'	'Niben101Scf09792g02022'	'NECP2'	2.44454	5.15108	4.21244
'Niben101Scf06394g05004.1'	'Niben101Scf06394g05004'	'NFYC1'	3.59653	3.90971	4.0839
'Niben101Scf03374g06002.1'	'Niben101Scf03374g06002'	'NLTL1'	2.40966	2.0638	6.26751
'Niben101Scf09170g01018.1'	'Niben101Scf09170g01018'	'NMT1'	2.79347	3.04915	2.17705
'Niben101Scf00560g10001.1'	'Niben101Scf00560g10001'	'NQOR'	2.10887	2.29688	12.6971
'Niben101Scf05883g00008.1'	'Niben101Scf05883g00008'	'NQOR'	3.69005	1.85292	2.76942
'Niben101Scf00688g00002.1'	'Niben101Scf00688g00002'	'NTCP5'	1.89997	2.30628	4.30855
'Niben101Scf03673g02008.1'	'Niben101Scf03673g02008'	'NTPTH'	1.805	2.35856	1.81132
'Niben101Scf00304g07022.1'	'Niben101Scf00304g07022'	'NUOF1'	8.92075	3.29259	1.97576
'Niben101Scf03436g02006.1'	'Niben101Scf03436g02006'	'P2A13'	1.83899	4.69039	4.0556
'Niben101Scf38001g00001.1'	'Niben101Scf38001g00001'	'PABP1'	3.89436	2.21655	3.01856
'Niben101Scf02827g08001.1'	'Niben101Scf02827g08001'	'PDI'	5.44182	2.45858	3.03295
'Niben101Scf01752g03008.1'	'Niben101Scf01752g03008'	'PDR1'	2.2327	2.38322	2.28529
'Niben101Scf02793g15017.1'	'Niben101Scf02793g15017'	'PER15'	4.29652	4.34846	6.63662
'Niben101Scf15515g01003.1'	'Niben101Scf15515g01003'	'PER4'	2.95216	36.7948	3.54936
'Niben101Scf10712g00017.1'	'Niben101Scf10712g00017'	'PEX12'	1.82918	1.80448	2.76671
'Niben101Scf09812g01019.1'	'Niben101Scf09812g01019'	'PGES2'	3.1413	3.56199	4.55564
'Niben101Scf05009g00002.1'	'Niben101Scf05009g00002'	'PGPS2'	1.82606	2.03289	1.9443
'Niben101Scf09191g01004.1'	'Niben101Scf09191g01004'	'PHB2'	3.00352	3.5442	3.88259
'Niben101Scf04184g06002.1'	'Niben101Scf04184g06002'	'PIPNA'	2.61317	1.81107	5.65375
'Niben101Scf00087g10017.1'	'Niben101Scf00087g10017'	'PP156'	4.0384	1.87692	2.67083
'Niben101Scf01848g03003.1'	'Niben101Scf01848g03003'	'PP2B1'	2.6432	2.07482	1.94852
'Niben101Scf01278g10001.1'	'Niben101Scf01278g10001'	'PPID'	2.38225	2.77359	2.31249
'Niben101Scf06848g08009.1'	'Niben101Scf06848g08009'	'PPME1'	4.96941	2.58733	3.31184
'Niben101Scf03412g05010.1'	'Niben101Scf03412g05010'	'PPR21'	3.23299	3.20672	2.36634
'Niben101Scf02145g07008.1'	'Niben101Scf02145g07008'	'PROSC'	2.89683	2.36624	2.64519
'Niben101Scf32850g00013.1'	'Niben101Scf32850g00013'	'PROSC'	2.31356	2.16308	2.9379
'Niben101Scf09025g02008.1'	'Niben101Scf09025g02008'	'PRP31'	3.7664	6.00689	2.6874
'Niben101Scf03894g00003.1'	'Niben101Scf03894g00003'	'PRS7'	4.32197	2.13127	2.29662
'Niben101Scf07516g02001.1'	'Niben101Scf07516g02001'	'PRS8B'	4.88211	2.22188	2.63156
'Niben101Scf07965g02019.1'	'Niben101Scf07965g02019'	'PSB2'	13.6689	2.1424	4.32332
'Niben101Scf07001g00004.1'	'Niben101Scf07001g00004'	'PTR29'	3.7375	5.71519	1.92251
'Niben101Scf00761g03004.1'	'Niben101Scf00761g03004'	'PUB2'	1.96775	2.38852	2.59975
'Niben101Scf39265g00001.1'	'Niben101Scf39265g00001'	'PUR9'	3.76289	2.16558	5.63901
'Niben101Scf01782g03013.1'	'Niben101Scf01782g03013'	'R3HD4'	2.0573	1.89917	2.04931
'Niben101Scf00046g05014.1'	'Niben101Scf00046g05014'	'RAB8B'	4.09041	2.4485	2.59721
'Niben101Scf09678g00006.1'	'Niben101Scf09678g00006'	'RBM24'	3.4564	2.74445	2.96268
'Niben101Scf00139g00004.1'	'Niben101Scf00139g00004'	'RBM39'	3.10389	2.70521	3.91197
'Niben101Scf03114g08005.1'	'Niben101Scf03114g08005'	'RBM39'	3.99541	2.1131	2.29933
'Niben101Scf07091g00005.1'	'Niben101Scf07091g00005'	'RBM39'	11.5545	2.37288	2.70765
'Niben101Scf09178g01015.1'	'Niben101Scf09178g01015'	'RBP1'	5.57587	1.93606	9.43622
'Niben101Scf00887g04011.1'	'Niben101Scf00887g04011'	'RCH2'	2.20542	2.37614	4.29239
'Niben101Scf08020g01008.1'	'Niben101Scf08020g01008'	'REEP4'	2.46066	3.52365	2.51301
'Niben101Scf00262g03003.1'	'Niben101Scf00262g03003'	'RL10'	5.98193	2.51721	3.37805
'Niben101Scf01219g03011.1'	'Niben101Scf01219g03011'	'RL14'	4.84478	2.94924	2.17087
'Niben101Scf01025g04007.1'	'Niben101Scf01025g04007'	'RL23A'	4.53992	2.20455	2.41231
'Niben101Scf00870g01021.1'	'Niben101Scf00870g01021'	'RLK5'	2.37054	8.28321	6.46321
'Niben101Ctg09156g00001.1'	'Niben101Ctg09156g00001'	'RLK6'	2.86463	2.19564	3.85793
'Niben101Scf15393g00005.1'	'Niben101Scf15393g00005'	'RLK6'	5.94282	81.7289	12.8695
'Niben101Scf11416g00017.1'	'Niben101Scf11416g00017'	'RLK7'	2.73324	3.5285	3.08717
'Niben101Scf00155g04010.1'	'Niben101Scf00155g04010'	'RN122'	1.96198	8.58535	1.96412
'Niben101Scf00099g00003.1'	'Niben101Scf00099g00003'	'RN148'	1.95605	1.85478	1.90085
'Niben101Scf02215g05009.1'	'Niben101Scf02215g05009'	'RN151'	2.10701	5.37955	15.396
'Niben101Scf03861g02041.1'	'Niben101Scf03861g02041'	'RPAB2'	9.83042	2.21417	8.88423
'Niben101Scf15467g02002.1'	'Niben101Scf15467g02002'	'RPN11'	15.8627	2.25681	4.38526
'Niben101Scf01476g00014.1'	'Niben101Scf01476g00014'	'RPPH'	3.88587	2.5015	4.13463
'Niben101Scf00286g03005.1'	'Niben101Scf00286g03005'	'RS19'	3.92407	4.91659	2.51986
'Niben101Scf02709g03024.1'	'Niben101Scf02709g03024'	'RU1C2'	1.82662	2.33277	3.11322
'Niben101Scf15437g02005.1'	'Niben101Scf15437g02005'	'SCL5'	2.16928	2.29818	3.5484
'Niben101Scf17626g00002.1'	'Niben101Scf17626g00002'	'SCO2'	2.54045	2.81408	2.33738
'Niben101Scf03486g02008.1'	'Niben101Scf03486g02008'	'SEC1'	9.62652	3.39054	9.59518
'Niben101Scf07270g00001.1'	'Niben101Scf07270g00001'	'SFT2'	3.74182	3.22539	4.10405
'Niben101Scf00797g09010.1'	'Niben101Scf00797g09010'	'SLMO'	3.07206	4.90098	2.01771
'Niben101Scf04237g00001.1'	'Niben101Scf04237g00001'	'SNAPN'	3.30019	2.15392	2.24136
'Niben101Scf00163g19001.1'	'Niben101Scf00163g19001'	'SOT8'	1.98696	3.8722	6.00131
'Niben101Scf04422g03014.1'	'Niben101Scf04422g03014'	'SRS12'	6.73027	1.88084	3.73714
'Niben101Scf00646g01022.1'	'Niben101Scf00646g01022'	'STK24'	2.01651	2.79882	2.40229
'Niben101Scf00808g05013.1'	'Niben101Scf00808g05013'	'STK4L'	3.73387	9.93739	11.4332
'Niben101Scf10381g01012.1'	'Niben101Scf10381g01012'	'SYCP1'	3.4591	2.59092	4.31059
'Niben101Scf06996g01011.1'	'Niben101Scf06996g01011'	'SYP43'	1.89346	1.83203	3.0144
'Niben101Scf03307g00020.1'	'Niben101Scf03307g00020'	'SYR'	2.14256	1.82828	3.56339
'Niben101Scf00704g04008.1'	'Niben101Scf00704g04008'	'T184C'	2.42362	2.33067	4.67085
'Niben101Scf11110g00021.1'	'Niben101Scf11110g00021'	'T184C'	1.89282	3.05328	3.79785
'Niben101Scf01154g19017.1'	'Niben101Scf01154g19017'	'TAZ'	2.91093	4.15892	2.4134
'Niben101Scf03643g09014.1'	'Niben101Scf03643g09014'	'TAZ'	2.61789	2.95552	3.77387
'Niben101Ctg15556g00004.1'	'Niben101Ctg15556g00004'	'TGT'	2.43586	3.75284	2.50723
'Niben101Scf05183g08005.1'	'Niben101Scf05183g08005'	'TGT'	2.67804	4.26506	2.5154
'Niben101Scf04903g01009.1'	'Niben101Scf04903g01009'	'THIO1'	3.3168	2.31869	1.90419
'Niben101Scf00744g04002.1'	'Niben101Scf00744g04002'	'TI172'	2.74837	2.59084	2.30991
'Niben101Scf08564g01013.1'	'Niben101Scf08564g01013'	'TOM34'	3.29984	2.20673	2.5111
'Niben101Scf04918g02007.1'	'Niben101Scf04918g02007'	'U17LK'	2.32477	3.78267	1.85049
'Niben101Scf09045g01008.1'	'Niben101Scf09045g01008'	'UBE11'	3.83097	1.95658	3.15527
'Niben101Scf07742g01016.1'	'Niben101Scf07742g01016'	'UCP2'	3.27059	3.60464	1.8068
'Niben101Scf03563g00032.1'	'Niben101Scf03563g00032'	'UFD1'	6.06307	2.85399	2.84393
'Niben101Scf18725g00006.1'	'Niben101Scf18725g00006'	'VP282'	2.16186	4.6539	8.79163
'Niben101Scf05080g01012.1'	'Niben101Scf05080g01012'	'VTA1'	1.99477	2.73825	2.87084
'Niben101Scf11383g03007.1'	'Niben101Scf11383g03007'	'VTC4'	2.24394	4.34688	2.68397
'Niben101Scf15671g01004.1'	'Niben101Scf15671g01004'	'WDR5'	3.33035	2.18618	2.06522
'Niben101Scf02334g01003.1'	'Niben101Scf02334g01003'	'WRK22'	2.75018	4.54959	15.1105
'Niben101Scf09458g00011.1'	'Niben101Scf09458g00011'	'WRK22'	2.25587	2.49854	7.57617
'Niben101Scf23239g00002.1'	'Niben101Scf23239g00002'	'WRKY1'	2.29538	2.11399	2.34933
'Niben101Scf05111g01004.1'	'Niben101Scf05111g01004'	'Y1947'	2.04569	1.94324	2.46097
'Niben101Scf07163g00012.1'	'Niben101Scf07163g00012'	'Y3228'	2.85441	2.47086	2.21099
'Niben101Scf02706g00004.1'	'Niben101Scf02706g00004'	'Y4213'	10.811	2.41388	3.06855
'Niben101Scf00161g04007.1'	'Niben101Scf00161g04007'	'Y5053'	2.13057	7.14929	3.43089
'Niben101Scf01237g13016.1'	'Niben101Scf01237g13016'	'YMDB'	6.95921	3.03637	2.65534
'Niben101Scf00366g10005.1'	'Niben101Scf00366g10005'	'ZRAB2'	1.85741	1.8344	2.93808
'Niben101Ctg11483g00004.1'	'Niben101Ctg11483g00004'	'<undefined>'	2.97855	2.74965	8.16898
'Niben101Ctg15635g00003.1'	'Niben101Ctg15635g00003'	'<undefined>'	2.88483	4.88638	6.93348
'Niben101Ctg16103g00005.1'	'Niben101Ctg16103g00005'	'<undefined>'	3.10197	2.20332	3.20897
'Niben101Scf00063g10017.1'	'Niben101Scf00063g10017'	'<undefined>'	5.18459	6.53895	2.45148
'Niben101Scf00063g14001.1'	'Niben101Scf00063g14001'	'<undefined>'	2.54094	1.85377	3.90934
'Niben101Scf00100g00011.1'	'Niben101Scf00100g00011'	'<undefined>'	1.93553	3.25706	2.43614
'Niben101Scf00116g06001.1'	'Niben101Scf00116g06001'	'<undefined>'	4.52416	5.44986	6.10432
'Niben101Scf00189g03001.1'	'Niben101Scf00189g03001'	'<undefined>'	1.97309	1.88041	3.06216
'Niben101Scf00530g08006.1'	'Niben101Scf00530g08006'	'<undefined>'	3.77061	2.00206	1.91232
'Niben101Scf00712g05029.1'	'Niben101Scf00712g05029'	'<undefined>'	2.33737	1.84871	2.45365
'Niben101Scf00980g02009.1'	'Niben101Scf00980g02009'	'<undefined>'	4.9033	3.73233	2.0089
'Niben101Scf01065g05003.1'	'Niben101Scf01065g05003'	'<undefined>'	2.46785	2.77388	2.39137
'Niben101Scf01076g05026.1'	'Niben101Scf01076g05026'	'<undefined>'	2.67717	5.66371	4.9992
'Niben101Scf01119g03004.1'	'Niben101Scf01119g03004'	'<undefined>'	2.95283	8.3412	2.86559
'Niben101Scf01123g01011.1'	'Niben101Scf01123g01011'	'<undefined>'	1.99467	1.9734	3.21969
'Niben101Scf01190g04005.1'	'Niben101Scf01190g04005'	'<undefined>'	3.25991	1.93735	2.94661
'Niben101Scf01487g02007.1'	'Niben101Scf01487g02007'	'<undefined>'	2.34381	16.8313	5.06046
'Niben101Scf01534g02014.1'	'Niben101Scf01534g02014'	'<undefined>'	2.30567	1.92188	3.20264
'Niben101Scf01774g02016.1'	'Niben101Scf01774g02016'	'<undefined>'	1.94045	2.56588	2.03154
'Niben101Scf01813g00006.1'	'Niben101Scf01813g00006'	'<undefined>'	2.51245	2.53608	2.65164
'Niben101Scf01933g02009.1'	'Niben101Scf01933g02009'	'<undefined>'	4.10829	3.12996	4.11503
'Niben101Scf01964g08023.1'	'Niben101Scf01964g08023'	'<undefined>'	1.93164	1.82811	2.70571
'Niben101Scf01991g00012.1'	'Niben101Scf01991g00012'	'<undefined>'	3.33784	2.43107	2.82174
'Niben101Scf02041g01017.1'	'Niben101Scf02041g01017'	'<undefined>'	5.1031	2.75717	1.9735
'Niben101Scf02044g12031.1'	'Niben101Scf02044g12031'	'<undefined>'	3.38888	2.18937	3.52097
'Niben101Scf02056g01003.1'	'Niben101Scf02056g01003'	'<undefined>'	2.62612	3.05267	2.17342
'Niben101Scf02122g01008.1'	'Niben101Scf02122g01008'	'<undefined>'	6.02218	2.35752	3.36608
'Niben101Scf02156g06006.1'	'Niben101Scf02156g06006'	'<undefined>'	9.33176	1.94915	2.11999
'Niben101Scf02195g08004.1'	'Niben101Scf02195g08004'	'<undefined>'	7.18361	4.65831	4.77262
'Niben101Scf02305g01018.1'	'Niben101Scf02305g01018'	'<undefined>'	5.80526	1.91322	2.9668
'Niben101Scf02344g00005.1'	'Niben101Scf02344g00005'	'<undefined>'	3.9204	2.1215	2.88262
'Niben101Scf02372g00004.1'	'Niben101Scf02372g00004'	'<undefined>'	3.25958	2.17662	3.48362
'Niben101Scf02411g01002.1'	'Niben101Scf02411g01002'	'<undefined>'	8.11132	2.04601	6.33077
'Niben101Scf02422g01012.1'	'Niben101Scf02422g01012'	'<undefined>'	2.71842	2.29223	2.36396
'Niben101Scf02461g01005.1'	'Niben101Scf02461g01005'	'<undefined>'	6.77434	2.94129	2.46345
'Niben101Scf02553g02004.1'	'Niben101Scf02553g02004'	'<undefined>'	6.64013	3.47298	2.852
'Niben101Scf02984g01002.1'	'Niben101Scf02984g01002'	'<undefined>'	2.80091	7.78104	2.71814
'Niben101Scf03010g05006.1'	'Niben101Scf03010g05006'	'<undefined>'	2.99714	2.047	2.40433
'Niben101Scf03028g04009.1'	'Niben101Scf03028g04009'	'<undefined>'	2.0009	1.86395	1.93711
'Niben101Scf03271g02025.1'	'Niben101Scf03271g02025'	'<undefined>'	2.09798	2.58017	1.81473
'Niben101Scf03441g00009.1'	'Niben101Scf03441g00009'	'<undefined>'	4.1482	4.01909	2.51972
'Niben101Scf03518g05008.1'	'Niben101Scf03518g05008'	'<undefined>'	1.85198	1.98453	3.02127
'Niben101Scf03702g04015.1'	'Niben101Scf03702g04015'	'<undefined>'	4.02855	3.97246	4.13294
'Niben101Scf03753g00007.1'	'Niben101Scf03753g00007'	'<undefined>'	2.56	9.48373	2.76589
'Niben101Scf03779g08012.1'	'Niben101Scf03779g08012'	'<undefined>'	3.3168	4.12419	5.47228
'Niben101Scf03867g02040.1'	'Niben101Scf03867g02040'	'<undefined>'	2.41879	3.285	2.42616
'Niben101Scf03883g05015.1'	'Niben101Scf03883g05015'	'<undefined>'	2.10051	2.35936	2.19977
'Niben101Scf03885g08003.1'	'Niben101Scf03885g08003'	'<undefined>'	2.4188	1.91411	3.31257
'Niben101Scf04006g00008.1'	'Niben101Scf04006g00008'	'<undefined>'	2.06824	2.0287	1.88981
'Niben101Scf04289g01012.1'	'Niben101Scf04289g01012'	'<undefined>'	2.99672	2.12977	5.86856
'Niben101Scf04407g00018.1'	'Niben101Scf04407g00018'	'<undefined>'	6.73384	1.93413	4.88475
'Niben101Scf04434g00033.1'	'Niben101Scf04434g00033'	'<undefined>'	3.61138	3.94018	5.44848
'Niben101Scf04675g09007.1'	'Niben101Scf04675g09007'	'<undefined>'	11.3908	3.35014	22.9951
'Niben101Scf04763g02020.1'	'Niben101Scf04763g02020'	'<undefined>'	2.8313	1.8967	2.19141
'Niben101Scf04787g02015.1'	'Niben101Scf04787g02015'	'<undefined>'	2.66931	2.58024	1.89826
'Niben101Scf05044g04033.1'	'Niben101Scf05044g04033'	'<undefined>'	8.47681	2.11707	2.24251
'Niben101Scf05056g00004.1'	'Niben101Scf05056g00004'	'<undefined>'	2.15231	7.47768	9.09646
'Niben101Scf05252g02011.1'	'Niben101Scf05252g02011'	'<undefined>'	1.81542	1.94378	2.43444
'Niben101Scf05298g05001.1'	'Niben101Scf05298g05001'	'<undefined>'	2.83321	3.26875	8.24852
'Niben101Scf05299g00008.1'	'Niben101Scf05299g00008'	'<undefined>'	3.00198	2.74356	3.99004
'Niben101Scf05357g00006.1'	'Niben101Scf05357g00006'	'<undefined>'	3.64153	3.97433	2.73885
'Niben101Scf05469g03009.1'	'Niben101Scf05469g03009'	'<undefined>'	2.45363	2.20376	2.68862
'Niben101Scf05516g00011.1'	'Niben101Scf05516g00011'	'<undefined>'	2.04977	2.84424	3.91594
'Niben101Scf05528g01010.1'	'Niben101Scf05528g01010'	'<undefined>'	2.39859	2.50919	4.32102
'Niben101Scf05609g00010.1'	'Niben101Scf05609g00010'	'<undefined>'	1.81465	2.95481	3.13882
'Niben101Scf05649g02013.1'	'Niben101Scf05649g02013'	'<undefined>'	2.42376	2.23972	1.90632
'Niben101Scf05737g00011.1'	'Niben101Scf05737g00011'	'<undefined>'	3.27196	1.90444	1.91611
'Niben101Scf06280g05007.1'	'Niben101Scf06280g05007'	'<undefined>'	2.8889	2.28235	2.81364
'Niben101Scf06344g05008.1'	'Niben101Scf06344g05008'	'<undefined>'	2.2632	2.1357	1.85322
'Niben101Scf06482g00020.1'	'Niben101Scf06482g00020'	'<undefined>'	1.89903	2.17605	2.54371
'Niben101Scf07045g00014.1'	'Niben101Scf07045g00014'	'<undefined>'	7.31061	2.87358	5.79547
'Niben101Scf07165g00009.1'	'Niben101Scf07165g00009'	'<undefined>'	2.01823	2.39998	2.54544
'Niben101Scf07188g00015.1'	'Niben101Scf07188g00015'	'<undefined>'	2.51382	3.22458	2.24405
'Niben101Scf07325g00028.1'	'Niben101Scf07325g00028'	'<undefined>'	3.39364	3.40889	1.83964
'Niben101Scf07511g01004.1'	'Niben101Scf07511g01004'	'<undefined>'	4.74379	3.9274	5.19729
'Niben101Scf07693g00009.1'	'Niben101Scf07693g00009'	'<undefined>'	1.91462	1.98447	1.89379
'Niben101Scf08035g00009.1'	'Niben101Scf08035g00009'	'<undefined>'	1.80961	2.46312	3.48631
'Niben101Scf08263g01014.1'	'Niben101Scf08263g01014'	'<undefined>'	3.3048	2.15745	1.96757
'Niben101Scf08724g00012.1'	'Niben101Scf08724g00012'	'<undefined>'	2.67203	2.33111	7.4914
'Niben101Scf09097g00006.1'	'Niben101Scf09097g00006'	'<undefined>'	8.74076	1.8663	3.26192
'Niben101Scf10055g02013.1'	'Niben101Scf10055g02013'	'<undefined>'	2.65524	5.73852	2.33271
'Niben101Scf10095g02004.1'	'Niben101Scf10095g02004'	'<undefined>'	2.30598	2.44691	3.44714
'Niben101Scf10126g00002.1'	'Niben101Scf10126g00002'	'<undefined>'	2.00147	1.81176	2.53868
'Niben101Scf10464g00027.1'	'Niben101Scf10464g00027'	'<undefined>'	2.57968	2.07024	1.9229
'Niben101Scf10559g01033.1'	'Niben101Scf10559g01033'	'<undefined>'	3.44893	2.15315	2.09466
'Niben101Scf11072g00004.1'	'Niben101Scf11072g00004'	'<undefined>'	3.41791	2.05666	4.0085
'Niben101Scf11177g00001.1'	'Niben101Scf11177g00001'	'<undefined>'	3.35928	5.63707	3.18981
'Niben101Scf11251g00005.1'	'Niben101Scf11251g00005'	'<undefined>'	2.91794	2.1396	2.19441
'Niben101Scf11444g00002.1'	'Niben101Scf11444g00002'	'<undefined>'	2.01743	6.46768	2.07661
'Niben101Scf12694g00015.1'	'Niben101Scf12694g00015'	'<undefined>'	2.27264	2.39683	1.97007
'Niben101Scf13762g01008.1'	'Niben101Scf13762g01008'	'<undefined>'	4.44174	1.80296	2.56654
'Niben101Scf14299g00002.1'	'Niben101Scf14299g00002'	'<undefined>'	2.08954	1.8963	3.281
'Niben101Scf14477g01007.1'	'Niben101Scf14477g01007'	'<undefined>'	2.21036	2.05541	5.24525
'Niben101Scf16132g00002.1'	'Niben101Scf16132g00002'	'<undefined>'	1.80938	2.01127	1.87318
'Niben101Scf16338g00002.1'	'Niben101Scf16338g00002'	'<undefined>'	9.53954	2.045	2.63454
'Niben101Scf16660g01016.1'	'Niben101Scf16660g01016'	'<undefined>'	2.48067	3.16518	1.9385
'Niben101Scf20324g00010.1'	'Niben101Scf20324g00010'	'<undefined>'	3.04087	4.04057	2.76898
'Niben101Scf21560g01001.1'	'Niben101Scf21560g01001'	'<undefined>'	2.15299	2.51356	1.8137
